# Supplementary material for: Analyzing pathogen suppressiveness in bioassays with natural soils using integrative maximum likelihood methods in R
Source: PeerJ. 2016 Nov 3;4:e2615. doi: 10.7717/peerj.2615 (PMC5101589; doi:10.7717/peerj.2615)
Supplement: Supplemental Information 1 — The folder “data” containsthe data to reproduce Figs. 4, 6, and 7: “data scenario01.csv” to “data scenario06.csv”, “real.data.1.csv” and “real.data.2.csv”. The folder “script” contains the script files “scenario01.r” to “scenario06.r” thatallow for reproducing the data shown in Figs. 4 & 6. The folder “script” contains the scriptfiles “figure07.r” & “figure08.r” allowing to reproduce the statistics shown in Figs. 7 & 8. The folder “source” contains the R-source files “infections.models.r” and “infection.nll.r” that are required to run the script files. [file peerj-04-2615-s001.zip]

Archive with 22 entries (18 files):
- MainSources/
- MainSources/data/
- MainSources/data/data_scenario01.csv
- MainSources/data/data_scenario02.csv
- MainSources/data/data_scenario03.csv
- MainSources/data/data_scenario04.csv
- MainSources/data/data_scenario05.csv
- MainSources/data/data_scenario06.csv
- MainSources/data/real.data.1.csv
- MainSources/data/real.data.2.csv
- MainSources/script/
- MainSources/script/figure07.r
- MainSources/script/figure08.r
- MainSources/script/scenario01.r
- MainSources/script/scenario02.r
- MainSources/script/scenario03.r
- MainSources/script/scenario04.r
- MainSources/script/scenario05.r
- MainSources/script/scenario06.r
- MainSources/source/
- MainSources/source/infection.models.r
- MainSources/source/infection.nll.r
