# Supplementary material for: Analyzing pathogen suppressiveness in bioassays with natural soils using integrative maximum likelihood methods in R
Source: PeerJ. 2016 Nov 3;4:e2615. doi: 10.7717/peerj.2615 (PMC5101589; doi:10.7717/peerj.2615)
Supplement: Supplemental Information 1 — The folder “data” containsthe data to reproduce Figs. 4, 6, and 7: “data scenario01.csv” to “data scenario06.csv”, “real.data.1.csv” and “real.data.2.csv”. The folder “script” contains the script files “scenario01.r” to “scenario06.r” thatallow for reproducing the data shown in Figs. 4 & 6. The folder “script” contains the scriptfiles “figure07.r” & “figure08.r” allowing to reproduce the statistics shown in Figs. 7 & 8. The folder “source” contains the R-source files “infections.models.r” and “infection.nll.r” that are required to run the script files. [file peerj-04-2615-s001.zip › MainSources/data/data_scenario01.csv]

r.control	t0.control	r.treat.pathogen	t0.treat.pathogen	r.control.est	t0.control.est	r.one.pathogen.est	t0.one.pathogen.est	r.two.pathogen.est	t0.two.pathogen.est
0.0075187553698197	2.47033278737217	0.260690766759217	7.96050756704062	0.00704346591501646	3.29270214933687	0.174524585774242	4.96181004704129	0.283866531455482	8.09307685638937
0.0798157403687947	1.86700109113008	0.226519464887679	6.48488436010666	0.0799014717236666	1.98027051717573	0.181041922585339	1.94798827619287	0.203013176086089	6.2702169688024
0.0513105037740897	4.04517255909741	0.144144489895552	9.7168437729124	0.0523953801699103	4.0005512183961	0.154971243054908	5.93282758315771	0.15195231602668	9.48914939184975
0.0932821462079883	1.49578620865941	0.443971461616457	7.97066465602256	0.0971096501154284	1.16049843156389	0.235264719089571	2.67883247779453	0.483496872480897	7.95571116648224
0.0235652104041073	4.12209009658545	0.158245634101331	8.67410938022658	0.0227431324236846	4.38671046609943	0.120866858200721	4.94175973029062	0.154382360990228	8.60875410720898
0.0433855855383445	3.3375902986154	0.440001148730516	8.7205764267128	0.0417556062912074	3.04836155973374	0.195013381856241	3.96385189501878	0.472286637207747	8.92959084082503
0.0634561273255385	2.24012359045446	0.246193538140506	8.74508738867007	0.0634049233393661	3.00043743244087	0.155963239135618	2.95649826466583	0.0925614792738568	2.92687158809536
0.0924707762522157	2.64976090472192	0.375992349814624	6.71166974236257	0.0915448077989684	2.75941741721362	0.292879316686844	3.81717076642415	0.393336399558562	6.85992914641313
0.0951870212338399	2.15350401960313	0.146395409107208	9.90050464635715	0.0991176388937764	2.48943445309237	0.148779335622238	2.71334928438744	0.150714190175761	9.99999479897404
0.0663228562651202	2.20920819044113	0.343840255960822	6.79969183984213	0.0662614168228352	2.17146510883886	0.216796414757017	2.8970642039353	0.399466135653718	7.37666664706719
0.0137275854337495	1.01965284347534	0.231404076423496	9.03830793919042	0.0130286682239517	1.01201318482705	0.109851099101953	2.95757332571718	0.206508377920907	8.70505974106729
0.0155767009761184	1.90636265091598	0.253881268016994	5.50226378953084	0.0147159524743524	1.28929435589189	0.21142931886887	3.94676158565313	0.230187081807273	5.06376655775241
0.0837727287211456	2.47358715441078	0.400021811202169	8.15946400165558	0.0826081984878184	2.92506793139247	0.231317796605629	3.59989568255172	0.409196035943391	8.40853485806031
0.0632447017536033	1.40402976423502	0.422723708953708	8.75969333807006	0.0607735017525036	1.30032724499958	0.167585083062968	1.95336655071923	0.415840097725141	8.77872313202482
0.0561281379268039	1.37580760195851	0.38401548974216	7.95874005765654	0.0549594093585482	0.999410612936495	0.169280791956876	1.96493747436432	0.347030489373264	7.73242168421171
0.0715223720532376	1.4647134616971	0.388287513237447	8.57004481367767	0.0686516973034538	1.13680102546973	0.200912159563845	2.85319743237603	0.322718536958305	7.89015056888868
0.0156988111566752	3.80476016458124	0.183316938020289	7.63155536027625	0.0151248604133042	3.36094104285376	0.122496418839833	3.95229094090758	0.172502797119658	7.63845626779954
0.0168857447940391	3.91551611293107	0.44051112215966	6.8756463972386	0.0178479977462638	4.14217838466352	0.244265318024288	3.96983680872893	-999.9	-999.9
0.0633894090924878	3.08543232362717	0.442386952228844	7.08672261913307	0.061917532714596	2.83878748403641	0.454187696454804	5.76415631882659	0.61819674075949	7.47084389842931
0.0878722401030827	2.88888918235898	0.325728029105812	8.9738152641803	0.0854114519854911	3.00037082931115	0.218325684232116	3.93197738979268	0.337748462923347	8.88437406149142
0.0243179422940593	4.52717436663806	0.225012080464512	8.62583328736946	0.0244552631421114	4.65317953574534	0.179484878609559	5.91221033840381	0.22809311915683	8.38773897167524
0.0211050187132787	1.71653143875301	0.405255823489279	8.18301136954688	0.0240008101153146	2.91283426054121	0.170022771169021	2.89948607349184	0.446887615120329	8.11782710175943
0.0998218295534607	2.41918881703168	0.315057116840035	7.93060837313533	0.0955588080546796	1.99943902341316	0.196565934021079	2.89228228014992	0.215678235706623	7.35052456190305
0.0396345353962388	2.04083474911749	0.305363435670733	9.71401913673617	0.0398365721756122	1.6322857065735	0.141822972305969	2.91106103549577	0.310012201893588	9.60006905570779
0.0680829405102413	2.29346016142517	0.155046416632831	7.32694765552878	0.067273726372719	2.56454357677307	0.150961156277984	2.84153695784159	0.164947472159863	7.55226816369071
0.00476228957436979	4.81878379359841	0.13724481407553	8.7460943707265	0.00517426595011433	5.38267957062764	0.135534814724371	8.57404862738872	0.130357945481731	8.70061514136284
0.0547348918356001	2.88549624569714	0.436358933802694	6.74070723354816	0.0528720200608513	2.33626008627749	0.297962570476297	3.92821206748596	0.581104806558379	6.99965826555573
0.0242005096513312	4.87174166738987	0.276227392349392	5.62506881193258	0.0279311801540472	5.42686224667082	0.322892291395985	5.75197657921577	0.294959698161752	5.78275865661031
0.0767254642695189	3.17197550088167	0.343886563088745	8.1301707145758	0.0778351392103909	3.74566871777009	0.213025883936833	3.91111183017058	0.288692075815629	7.74258328659445
0.00770780066307634	2.4056149199605	0.422952402569354	5.27248727739789	0.0077316886152215	3.10298968517191	0.31285675616978	3.96330553072361	0.41403473355123	5.19078136689124
0.0764624263891019	1.20351465139538	0.171741024497896	7.84001811873168	0.0884753161791662	2.2129009673028	0.149461721839911	1.69423931730632	0.0626683224049432	1.24392707818891
0.0554115503476933	4.78019185550511	0.329738153051585	8.1854802230373	0.0525172190077346	4.73367989752985	0.211186068799526	4.96484394246057	0.314667789181795	8.27377816997227
0.021387725519482	3.83703916613013	0.142503791023046	8.27668047510087	0.0189624686550073	3.00039896777898	0.121399667876088	4.89950919547997	0.159092119913115	8.54306549838283
0.0535213035072666	3.67021916154772	0.302155121974647	5.39376888773404	0.0571799117526545	4.18395323379324	0.333831359084	4.83198323078955	0.313040752195586	5.51283128315467
0.0585767121154349	3.33700951375067	0.346378096286207	5.36585407797247	0.0586229119211583	3.54589867514198	0.308871256720722	3.95259388713915	0.335117545293909	5.33934308171951
0.0322109142427798	3.1977726938203	0.420592007692903	8.3732896624133	0.0315534674532858	3.39369885727297	0.224481212625768	4.8817484331921	0.379255392628376	8.11286266460563
0.0929829019424506	2.02557984087616	0.112829656712711	9.51424545608461	0.0869553484138047	2.08172679298326	0.140393986835733	2.69646813692133	0.0610927570436555	4.88568147201719
0.048310018684715	3.88794166222215	0.395701822731644	5.9542844526004	0.0470033353997092	3.67588344498095	0.278703235133251	3.96325639957924	0.379645491723399	6.00020145225657
0.0574669427543413	1.4197886409238	0.344183414708823	9.87285504699685	0.0562012892674364	1.72254312324588	0.13767085464899	1.95104694350432	0.379541540741345	10.4254871815957
0.0949053765132558	1.78541036229581	0.130883318651468	9.9889179377351	0.0899396102918456	1.69358255753085	0.147782840411505	2.61826436907772	0.148700833973077	10.2387187264498
0.058199050862575	4.11096639279276	0.26080035995692	7.47431281488389	0.0577054928756452	4.13546771643304	0.226902906692288	4.95644622103786	0.2853701825868	7.74260730356287
0.0685841428330168	1.93226918112487	0.454300344269723	9.96326310676523	0.0700278342052795	2.00043277178033	0.182883345528712	2.95838863118983	0.576531181337869	10.0688089913479
0.0133314775167964	2.45034286286682	0.380823380034417	5.56666304008104	0.0124975480395984	2.32637535108364	0.331517581150502	3.96435417592638	0.481548072688009	5.52479037444727
0.0469493542602286	4.30144372675568	0.394831875804812	8.08367212768644	0.0474167904820227	4.57045595484433	0.226731723709602	4.96358498905761	0.339084106005274	7.91240572146498
0.0127056318619288	3.52964654378593	0.292457476258278	8.3919514354784	0.0120482937457799	3.61007986817137	0.146472142964128	3.96490269504929	0.281207726880203	8.42349009094228
0.0798601863596123	1.06578659359366	0.386073989607394	7.8038326301612	0.0742659266969696	1.0000019740602	0.197183168188168	1.82067150537499	0.336431857819901	7.08984799580028
0.00301872778288089	3.28519108705223	0.357785872370005	9.73020688630641	0.00249826942635133	4.85175127331982	0.237429359618752	7.92642743507615	0.364781423259469	10.0002053201643
0.0999527458683588	4.79809035081416	0.263862736150622	9.57479494740255	0.103639586038013	5.00026808270567	0.233333868973345	5.82267064074857	0.173243429402283	8.12764234626342
0.0525057570245117	4.84996694792062	0.420468822028488	6.06510957586579	0.054221600253676	5.65817315088042	0.462939661407244	5.92687614095617	0.408718293260785	5.96252061448232
0.0534132480223198	1.53919536899775	0.475402802694589	6.92173586227	0.0533999497858536	1.61534822296099	0.185756929382794	1.92971185376288	0.436732860920922	7.362381385537
0.0751168469826225	2.4507177490741	0.211437080893666	5.45462824753486	0.0721110982611753	2.42124789890196	0.215112221934986	2.9342505234087	0.182364742693002	4.67738746033483
0.0126488441536203	2.28087431471795	0.253780053928494	6.46522630471736	0.0119780905573615	1.98448600780763	0.180326067966373	3.95842832392874	0.241994878264647	6.32731191512596
0.0705838679801673	4.14732800517231	0.200124561134726	6.04321690974757	0.0744997089977329	4.46553837985609	0.243386674594338	4.80931253232111	0.233734548525322	6.6184714234616
0.083783189562615	3.84696680959314	0.285988962464035	6.0619529185351	0.0786728322036931	3.16411592323851	0.344887061934916	4.90321525182675	0.347328895547419	6.41403217572906
0.0832541327842046	4.15001332573593	0.168957834783941	8.6828543827869	0.0835662088218464	4.00004716071577	0.187870984291826	4.84880435636027	0.137031990357787	7.31042826811828
0.0285724612192716	2.62420577742159	0.164594358112663	5.75059448950924	0.0293885290057239	2.23192570996312	0.162174680744005	3.92209937958208	0.158655200813609	5.63820848102631
0.0128136112811044	4.98244929034263	0.446993423998356	6.72537606908008	0.0157372394154797	6.9996124943782	0.427914220415347	6.4621716352385	0.412177845764282	6.44165439153268
0.0398810783450026	1.94939447939396	0.43687159018591	8.01528150564991	0.0399837096400947	1.99992280850558	0.199144477230388	2.96545409567966	0.583410095330469	8.13676397335136
0.0917609829599969	1.83248512167484	0.12511593895033	7.40427256328985	0.0993756114122922	1.97102154286003	0.164712599752261	2.58106913332862	0.100629253575989	6.74847322547769
0.0182587789190002	1.93112517241389	0.398266248777509	6.76721456926316	0.0193673532826003	2.93359493153199	0.229211119020026	3.96540417501435	0.356172117631272	6.51161063527119
0.0412159563577734	4.94484177883714	0.10794264562428	8.0999858758878	0.0389301519993955	4.99965333382199	0.125598041496784	6.3651650208694	0.0916576639766419	7.48085602317795
0.0388891733344644	2.5246257185936	0.335864945035428	9.33566343504936	0.0379903066295079	2.00040915511069	0.19172172985098	4.87254537414742	0.343351330554983	9.50151859749158
0.0079756594307255	3.09272009506822	0.260012845508754	5.34113862784579	0.00633230327523204	1.64661468141042	0.261898918566668	5.56748301052808	0.255567501190068	5.66463126760803
0.0755233471665997	3.8886285526678	0.13344951774925	5.46081888023764	0.0831326913701824	4.28945630624831	0.203585078359298	4.51777908137993	0.13096170276699	5.28914899789036
0.0659926133537665	1.88232513144612	0.137194525916129	7.96707892906852	0.0637202289655947	1.4047548332544	0.139460535499485	2.75455442531661	0.168606053070851	9.57471758462643
0.0654918036686722	4.07310408260673	0.297340972628444	9.60329618654214	0.0595823740859469	4.07334285225751	0.245505468842342	5.77930598633578	0.313642694798234	8.70573183212403
0.0507435978895519	2.98002974130213	0.179290298372507	6.51568793109618	0.049953660310923	4.20365576331273	0.156274382476638	2.95324169425777	0.112142047425293	2.93082147519172
0.00459420307492837	1.67304877005517	0.202113413158804	9.37313234782778	0.00450788213953377	0.00609863065322263	0.115098263068367	4.87817325562709	0.214819602616495	9.74214878178371
0.00950861356477253	3.93023930490017	0.356863101851195	6.99736987589858	0.0114541973626073	4.65913545221671	0.283415274322755	5.9596783238484	0.34156479605672	7.00082587000191
0.0432941537667066	1.07884016539901	0.414639673940837	6.99243773357011	0.0467299319305161	0.998637704913641	0.194212705153603	1.96108782920218	0.588053443300333	7.84069509225
0.00587686806707643	3.42498413845897	0.320967042725533	9.09351261565462	0.00667050129542524	3.93292430600938	0.24328332163076	7.95132353378146	0.284611957130201	9.00022503915272
0.0494949530370068	4.98756793513894	0.231189212109894	7.84077185322531	0.04989471644429	4.56583342677763	0.226879442304846	5.96056532031712	0.290627009196018	8.65614947152503
0.0985125500699505	4.83522730600089	0.215145610831678	8.25492424773984	0.0943488097425502	4.7293323223976	0.25518745598779	5.64085956758531	0.181375878055772	6.82849626314951
0.09333175056451	3.19021174777299	0.392786354199052	7.47670055134222	0.0992589834008162	3.50066404714348	0.270359209730547	3.90276811908674	0.358745457554381	7.23986932644559
0.00706456897757016	2.9152513043955	0.211232752818614	9.39759631524794	0.00649386050906473	2.0053858911192	0.144269933828097	5.95087878178674	0.197836916195565	8.68180602883361
0.0238091198867187	3.14369437564164	0.493347696214914	9.48336004163139	0.021523266271667	3.00436378114517	0.173364137699525	3.96886477364195	0.57255301759177	9.52560917743884
0.074799026095774	3.79251752793789	0.196202928666025	6.25252796919085	0.0760194857798677	4.00011309516677	0.253362569893547	4.57355351518914	0.214692226713406	5.88073646082541
0.0879144870785531	4.28941704239696	0.343463958054781	8.37147790240124	0.0868647140669123	4.01425525681077	0.256136543918969	4.95777459924727	0.354193635504239	8.3920999435812
0.0482645223177969	2.64849238935858	0.177023731544614	9.48972605983727	0.049169218140793	2.99096349623505	0.121946748480835	2.95188252401403	0.168132816023827	8.98235637758379
0.0650700657127891	1.24789951276034	0.49920518565923	5.11806473368779	0.0621922289978681	1.05084313652935	0.276764063909583	1.92920207736683	0.454632915125116	4.84279513067995
0.0622548273764551	3.15302131697536	0.110066100023687	6.27800112357363	0.0579934381223142	2.37411322172084	0.148216923035508	3.91830001070908	0.117774513534947	6.83923533931746
0.0540690215013456	4.29086244478822	0.430780082568526	7.15517474687658	0.0520387873251338	4.20626886147373	0.282492955109316	4.96531134432847	0.378233075036769	7.00021640445758
0.0677064440317918	2.08439643122256	0.141642672382295	6.22275467496365	0.0658824701228051	2.45235576459898	0.160527780421506	2.85259839065708	0.134692388425542	5.75596168768003
0.044664731727913	2.64719319343567	0.116915837768465	6.88335785642266	0.0463069024439938	3.00086893284726	0.120071205957338	2.86919112285487	0.0737712310631764	2.78723990820103
0.0911966289437842	2.62988618761301	0.103847093787044	8.41543546994217	0.100265456138985	3.55364669723199	0.152225293251127	2.80251614394692	0.057307698759538	2.41132523241764
0.0597078355818521	4.87920452561229	0.43259027376771	9.03205083799548	0.0533444120917759	5.00029262094775	0.222096680111594	4.9672273889112	0.168758837353257	4.95682070942425
0.0504021881541703	1.19206401333213	0.488721310347319	9.81910426868126	0.0505880673078974	0.999743989016117	0.148737739090653	1.88327797257573	0.563726014922637	10.1543267817787
0.0819759545200504	1.97579503152519	0.159125523176044	5.52202764898539	0.0806065427641291	1.69387828424999	0.197746921757888	2.86101168881311	0.163383769590458	5.75780981021974
0.00822707948624156	1.15963712427765	0.162969985790551	8.21763948071748	0.0078518603411482	1.78887299890427	0.111175620071486	3.90602509662532	0.172307176330062	8.00038556582664
0.0310584053688217	4.56884794868529	0.479809330683202	8.88631907524541	0.0314662760751468	4.79454161697083	0.223590385616059	4.96838593645426	0.540959599724441	8.96024456447894
0.0608131853833329	4.7630535652861	0.474275864195079	5.63928297255188	0.0652112255502436	5.35081580832675	0.421724347263542	4.89714146263436	0.361934428764898	4.87689527524468
0.0388686765825842	2.23574277479202	0.496021452732384	6.58968032104895	0.0383116384882439	2.70706246195529	0.280434640149699	3.85969212240921	0.627519853203793	7.24197197499681
0.0497553435750306	1.23071173205972	0.40747375767678	5.30881884158589	0.0519735859997456	1.57450676218455	0.244425563932421	1.92652353726391	0.440172503633431	5.34829413830087
0.0411884602641221	1.89170359354466	0.289674770832062	8.56093594920821	0.0408718527333588	1.99986190951782	0.175322420682049	3.86304722848006	0.252157661590107	7.9997818979218
0.0210488993925974	1.23737987689674	0.236916912440211	6.30634298897348	0.0205850841341578	1.10443177071109	0.170938158195572	2.91601170762881	0.233333016325487	5.90048622588372
0.0333657352395821	2.83297252096236	0.278243610914797	5.63420074526221	0.0327055292416014	3.06352466275187	0.256174072531978	3.91496726746002	0.304127999092024	5.53036765696694
0.045712072550552	4.32747849076986	0.124291159119457	5.52471285802312	0.0468032153256123	5.00000956747421	0.178814868429625	4.8549218097422	0.132010800512932	4.80345676831424
0.00496224062470719	2.22899817023426	0.375669108983129	6.08349557965994	0.00586267908440944	4.99633687280941	0.275590297705282	4.95978492575385	0.357543161762702	6.25684189909908
0.0865365067191888	4.90228754654527	0.238909220229834	8.56766470824368	0.0865082663679196	5.00028209078034	0.243761812227958	5.81059606616174	0.231832267361882	8.34276434312316
0.0586059434306808	2.03145341947675	0.391185737587512	9.61589871440083	0.0640402590467116	3.00006020942874	0.192957988838025	3.82121660510398	0.500599727965914	9.99590646532526
0.0815034726732411	1.34011208172888	0.419746432732791	5.46273069921881	0.0902875292841391	1.995269287863	0.260980927252783	1.80338507072178	0.403274942886936	5.07078676221645
0.0021607061594259	4.42844048608094	0.32764154067263	7.93107813224196	0.00232870864101791	6.97002785781048	0.367041145892853	8.00040437604643	0.364449955944521	8.00031076511643
0.0326182518647984	2.48068171646446	0.188052084669471	7.64884658390656	0.0342175444395692	2.07993769833479	0.127296144879111	2.95305590297269	0.171790420364743	7.6437278874799
0.00324732347391546	3.78352653142065	0.399404280912131	9.59277766174637	0.0039925412370202	6.65712622932523	0.27928447186546	7.96016455209272	0.336560945821326	8.86973196501421
0.00353130710171536	4.5668961815536	0.312306971568614	8.02655380568467	0.00335307868460855	4.05078828494282	0.387949116646909	8.10836940323379	0.384597568749602	8.14375862867432
0.013057385182241	3.64309682976454	0.470818602852523	7.55744261085056	0.0133834455878915	4.99985243291344	0.335860848278197	5.88652484181745	0.504882788358142	7.56023672008347
0.0932607684761751	2.73565676342696	0.495314930565655	7.09695432335138	0.0934485697961466	2.84730885673894	0.25303511419475	2.96398526124048	0.498360840567221	7.13729337857943
0.0683522481464315	1.88963743206114	0.48760565854609	5.19764317432418	0.0644563544329089	1.95516420290062	0.407160716138521	3.65218056776856	0.522841293682188	5.270244393956
0.0352134709949605	1.99948740750551	0.292052991781384	5.0179751473479	0.0348967187996107	1.57033047265436	0.238160775106302	2.95953731903894	0.321059987933808	5.3888104219289
0.0923048244118691	3.14657145552337	0.165630069561303	5.92725335154682	0.0961935807304161	3.00065070333204	0.228759142768989	3.93455573120628	0.153006318173781	5.3648072605253
0.0369793217170518	3.13635886088014	0.109783469792455	9.94160719332285	0.0393876074448484	3.34520583588882	0.0909377697993212	3.85033416834243	0.0904884933455273	9.00020855264479
0.00866721249674447	4.81399157270789	0.13209933610633	8.45506669138558	0.00748714756805399	3.25141430924642	0.113442513340748	6.84879600346408	0.12517393562224	8.47455126524022
0.0267239263122901	3.92004478629678	0.317049483396113	8.27144719194621	0.0306059898315218	4.5019962058333	0.198110845648974	4.95791143394944	0.298576664218317	8.09133128168493
0.0851115850198548	4.52209431957453	0.429098131973296	6.61298277322203	0.0818270704075893	4.51570727285186	0.341737023832677	4.96261677199254	0.456201413819311	6.95861552413922
0.00415805941447616	2.15200237650424	0.347617616597563	6.18115873890929	0.00491125295051051	2.98592063851635	0.380518710061543	6.13793107307013	0.375608221627473	6.17915039447295
0.0886023731750902	4.71889590099454	0.296859142649919	7.49302533571608	0.0986147877763942	4.82459932548143	0.242696045401876	4.95456372347722	0.27827196792637	7.99981519771544
0.0803595545522403	2.86213130317628	0.1308438828215	6.96911702631041	0.0780015101239363	2.39799571253816	0.158471504927792	3.57276805127298	0.1121467531006	7.00011402259053
0.03038741484005	1.52296804822981	0.213319416437298	9.14820787496865	0.0303379482379683	1.7845751283099	0.1271698841883	2.85087948894456	0.239386498821857	9.2485357504445
0.0526092724893242	3.29183109570295	0.356746913306415	9.40131187206134	0.0539186923434233	3.00028942473231	0.180043296282472	3.96200176804538	0.39877060320525	9.49315255760359
0.0778604358572047	3.9492967678234	0.135713236872107	8.57939023524523	0.0725201017119626	3.84575028330262	0.159855666439333	3.95164579646799	0.163907596650096	8.12648835298939
0.015179457973456	3.12008100189269	0.261456714011729	5.51558804232627	0.0167126737081919	5.00038373505047	0.213387531792617	3.95057774600567	0.198728318155962	3.9460676354563
0.0406093644709326	1.93712475150824	0.177309364266694	6.54494717950001	0.0431178421495426	1.9993412387235	0.163285280043075	3.87981702141464	0.185992673200014	7.44742064436088
0.0387506226208061	2.78632136248052	0.369110781420022	9.54843635205179	0.0386998463892418	2.51250525159941	0.166054847634359	3.88275695298172	0.370615578420573	9.56628773312438
0.0295188691713847	4.70633468870074	0.18591006686911	7.47338030836545	0.0271510711508608	5.00007604002555	0.150366308780441	4.95075057015195	0.123197256546817	4.93976359367534
0.0560906801675446	1.8169566122815	0.101527269463986	8.70901837712154	0.055748890508305	1.79846773880811	0.106244270857124	2.53230654684765	0.0939715764506031	8.56727040595708
0.091896779124625	1.03854910843074	0.404433649685234	8.25366046046838	0.0999658020322288	1.64788017341918	0.207698831653114	1.85790006218543	0.408865844087343	7.82198894081586
0.0702036912783515	4.96028757281601	0.497170440666378	5.91963214450516	0.0755319234265517	5.54091163420622	0.598620383343121	5.90376467773659	0.523088817087099	5.95616009336494
0.0966107292692177	1.57832434587181	0.403107770718634	6.92143464810215	0.0904316907703722	1.6177344836527	0.222569544885638	1.9547854854846	0.392602474897583	6.99998413602794
0.0317469480973668	3.86059617903084	0.199670272041112	5.47788570518605	0.0316514244595038	3.80356158973848	0.214856869997943	4.92528216571819	0.204160038958683	5.79231410367657
0.0825846259067766	1.01508320868015	0.300622740853578	9.78080452186987	0.082866583784076	0.999564301506486	0.158354385996409	1.85761675801588	0.415777200617409	10.7582464842743
0.0224850310198963	4.02909258194268	0.27582997456193	5.73160398635082	0.0257903109578136	4.36090804173367	0.257283547093081	4.93155449166942	0.25323689201368	5.49591902053376
0.0319418455683626	3.34077760856599	0.359532208088785	8.05966117535718	0.0378229400316091	3.83013067589692	0.197473598619692	3.89750528141136	0.370824071624443	7.89668197498231
0.0448141522402875	4.85523526370525	0.112162738665938	8.06757189915515	0.0454012246498639	5.00072862329893	0.134463007221161	6.19512683404441	0.0979425658821347	7.63635171746304
0.0852968886839226	1.55586932040751	0.228293776977807	5.28977040899917	0.0852973998197057	1.45805625256342	0.204986645687196	1.80038504572865	0.235041171563532	5.72017161692664
0.089376520046033	4.00299774203449	0.111426505353302	8.74136764439754	0.0972223091158259	4.00000780099289	0.171001214990388	4.71019991175942	0.117488442938552	8.62554484838865
0.0590860171716195	4.5995069546625	0.476368263922632	8.47827610676177	0.061970334044427	5.00002949835808	0.260769079593118	4.93511442181984	0.198773768484599	4.91498963562886
0.016894491919782	4.36956000328064	0.49138674447313	9.32393730152398	0.0157718130623545	4.48334895183314	0.27959848195096	6.91170941417336	0.616238256023135	9.76754682806582
0.0251532456763089	2.5041247876361	0.157334985677153	7.04645833233371	0.0269663770332598	3.00000006009357	0.144181011518623	4.77332986952565	0.162264532938964	7.54006512927262
0.0285108068459667	3.78468373604119	0.145084488391876	6.70391610707156	0.0282277369695573	4.00144752029274	0.151647841268641	4.92730339787207	0.151964818649249	6.71160019298488
0.0146320123409387	4.18086134735495	0.39365300796926	7.31787237105891	0.0175037043626665	4.47235609853837	0.364625902414489	6.93504985699569	0.355412367946019	7.16286446761871
0.0398542909307871	2.47828958462924	0.173496748134494	5.78619532636367	0.0425108562474728	2.4368415487471	0.184391604596199	3.91448865724871	0.170592955236394	5.67898981920004
0.0877024720660411	2.77564466558397	0.416625437792391	8.17802815581672	0.087602173055597	2.99985703075317	0.214253041201206	2.96324953224514	0.503157365616197	8.37237440859596
0.0981706603134517	1.76045145932585	0.31946641234681	8.30071221571416	0.106299306554538	2.10631201632304	0.182418448755273	1.95517898557706	0.0773182795139606	1.89257533783547
0.070914785571862	4.12681556213647	0.315975703671575	5.28963062097318	0.0763016875967166	4.41895582661628	0.386180381023414	4.79419534528586	0.309877634485194	4.886591496322
0.0866918534005526	3.14088505599648	0.465397466719151	7.05841740709729	0.0849738879645169	2.90320118251994	0.277424402402988	3.92708360132589	0.425880605955101	7.23917432259958
0.0359045846543741	2.16493008378893	0.151717036683112	7.16933320043609	0.0351710517336474	2.42778902102565	0.128937457037021	2.95070131502	0.162735311919016	7.20896814552377
0.0728860445101746	1.96960958093405	0.33234123038128	5.92398476786911	0.0704476439465723	1.86378399209784	0.23814401749759	2.87338659542926	0.325229074200474	6.05753571978457
0.00855240299366414	2.62802656367421	0.463596575707197	9.564459862886	0.0115113860551074	3.98891301368617	0.175939636553642	4.96759021492477	0.397964661314031	9.30643756884966
0.0737537696596701	3.31693971157074	0.323790820408613	8.43762452015653	0.0745631940946882	3.52547333638899	0.208948544191256	3.95486149665624	0.247986337464516	7.47611269143114
0.0625366486387793	1.84548668377101	0.361790517996997	7.4630424217321	0.0623636810946191	1.93518311225062	0.198924096838528	2.95603675752664	0.334780762157675	7.64659418077299
0.0802298932303675	3.01396628282964	0.275454582367092	9.47918192832731	0.0806103543097397	3.17569808481372	0.189042327230076	3.79242606387886	0.325142112491597	9.89717018485225
0.036372188195819	2.44292703643441	0.181154616363347	6.99749155784957	0.0387594999708428	2.39428995946423	0.139470984941715	2.95053034778775	0.150403169848035	6.00069187001119
0.049223515098216	2.39006252493709	0.187367291003466	5.03284474252723	0.0503483677235224	2.42084637080169	0.220509427509697	3.74138399442277	0.214131952565474	5.53349641693279
0.0721918668984435	2.70778528228402	0.178321105986834	7.02589810709469	0.0726346186628712	2.75121625192523	0.164605588147812	2.94667895292648	0.164151502832232	6.8885664301063
0.0539271865442861	1.37004707753658	0.377110128849745	8.00913967308588	0.055103114193734	1.67690060401311	0.188376805358477	2.91010623940894	0.374018142582718	8.00084961514472
0.0517963410185184	1.85525225661695	0.150614096783102	5.52821974735707	0.0515139360324859	2.00085746047017	0.151650244440504	2.82700705178201	0.12975438962167	5.30630332661753
0.0420345958501566	3.15923887304962	0.347123594768345	7.62406175257638	0.0403620147626247	3.00007504750593	0.197049504145762	3.96149004450684	0.309519266133074	7.54140576471245
0.0427149595720693	1.4535119952634	0.396807761397213	6.86697272700258	0.0475433067899262	1.09809927545512	0.230937376030438	2.88407605001956	0.449517539658168	6.87869259070318
0.0021620574563276	2.45714287552983	0.462619258370251	6.51496272301301	0.00249741812109664	3.36749816455247	0.407046582134402	5.95684232893513	0.471992421382293	6.51075380558299
0.0117187724553514	3.64584885817021	0.318854786269367	6.64609377854504	0.0125445199056214	4.62868486457665	0.302252641301847	5.95467068278865	0.340975230628479	6.72516686717076
0.0466340342545882	2.25270537938923	0.339655983820558	7.78433643863536	0.0504990959420233	3.27417461241601	0.167903114575998	2.9571895517811	0.118783948645536	2.93846380367445
0.0399143659942783	1.20288032013923	0.227356675174087	6.12099401070736	0.0419146842574089	1.37179329749137	0.17199501074569	2.88491352729606	0.215726882528662	6.5630409159412
0.0764230372277089	4.24847137369215	0.289189316891134	6.8814064108301	0.0755599117151505	4.03740119693723	0.249090948778043	4.73273982134675	0.220236975681542	6.27080287674269
0.0262038537773769	4.88878463301808	0.18779572090134	8.99393150117248	0.0275567271192789	5.99987931069518	0.154304807116676	5.95069671291172	0.18422420869849	8.49667101994639
0.0404783074574079	1.2389818020165	0.335272930376232	8.99108681944199	0.0409031908228944	1.60775323392683	0.139090191854125	1.86404321627908	0.323277475520487	9.02468543038735
0.0914855306847021	3.21351500879973	0.295894145499915	9.86521923565306	0.088391427293593	3.08788273361032	0.197002512756835	3.93761796083948	0.245816837842354	8.99999393154932
0.0853387006092817	4.90408563427627	0.104653747100383	8.76430913223885	0.0908958836782281	5.00349463099904	0.153589138568791	4.93670974463577	0.0627294008968036	4.84524101656946
0.0180040857302956	1.49613674264401	0.307890933007002	7.90201584924944	0.0213108420270647	3.00013043045194	0.152535495315576	2.96194568979106	0.13122594400691	2.95577075891787
0.0623906058615539	4.93070469237864	0.106374530121684	5.92413637554273	0.0664089391719648	4.99957019789183	0.171033054520692	5.64284558536892	0.103966790728323	5.99990671587121
0.0339999803996179	3.55800168402493	0.445890371222049	5.44360302155837	0.0298322540968422	2.86566222481816	0.410026254316647	4.77445476511015	0.460340860966626	5.60467431533128
0.00314900717372075	1.25769579224288	0.301011669822037	5.72518602013588	0.00394890045959493	1.92976294019565	0.231418696330405	3.96307508804807	0.32635135746042	5.79049668823844
0.0958925071058329	4.21012065280229	0.369036775827408	7.65095595736057	0.0946046923935904	4.36855397356	0.287216362341667	4.94590405402574	0.242549412647869	6.29617312659856
0.081490914859809	1.98223052825779	0.258587654400617	8.40512149268761	0.0866137793689076	2.00045527000258	0.179631865577252	2.83556769705936	0.249014483952088	8.67626008075988
0.0363115137340501	4.01838906109333	0.209177479613572	6.09500952530652	0.0387946661115778	4.56722362664123	0.215697431183157	4.8423627835888	0.219432936831651	6.19154480176616
0.0231689877661411	1.42130262218416	0.226940989959985	5.61120833386667	0.0224113289244553	1.23087972412415	0.159004476927381	1.95446933722784	0.193656767241037	4.47280390156408
0.0233948596802074	2.97297065611929	0.159564360324293	5.430543939583	0.0238542943194123	2.99930197169567	0.160382121713632	3.94978437211459	0.1752949102431	5.84033231675134
0.0828939294326119	1.69282729923725	0.141150185000151	8.87238499009982	0.0803735266718278	1.54006438712537	0.13270057480227	1.88158573956408	0.140041076512715	8.95660256668509
0.0666666536820121	4.02404712885618	0.369456107076258	5.8081582270097	0.0719077544711288	4.22688847153416	0.352755798399768	4.87197627144522	0.366402336153824	5.9993787430945
0.08285769630922	2.0471527511254	0.112168211489916	5.90377554763108	0.0801281674392927	2.38691656504557	0.159950466914391	2.66151412558633	0.11232109151249	5.57276865083361
0.0754346652647946	3.44389705825597	0.42232447238639	5.107411891222	0.0701207610792772	3.00020499940454	0.367077938117006	3.9602395318499	0.380465297399624	5.00009246374603
0.0198422823308501	4.2810337189585	0.222303904034197	9.67331839376129	0.0186241441751343	3.6037050327007	0.211525458166245	7.94952232463849	0.242168649470819	9.58754963790293
0.0719277822147124	1.86081347800791	0.227359364554286	8.30950338160619	0.0719847566781043	2.26727929734671	0.157372389365791	1.9549569634147	0.0872080005026029	1.91662785915643
0.0837883913319092	4.34261223766953	0.110187410842627	8.36923470953479	0.0831878914705474	4.40886663268809	0.15235553268129	4.8786755209691	0.115896253836193	8.87074510785458
0.00753783340286464	3.99510693270713	0.497363855876029	7.49192207236774	0.00735863624792763	5.52081749227767	0.352159168942775	5.93860422206504	0.554909234629957	7.45029795785316
0.0714372775515076	2.65683396626264	0.141317758988589	8.10519603779539	0.0705821155025714	2.42269211368636	0.152283645469927	3.80041589023656	0.139291121846447	8.33692310458551
0.0689292222808581	3.43582900147885	0.144819323066622	9.20566130662337	0.0629244614898278	3.00019712306308	0.161850337416304	4.83571756729364	0.168076961377453	9.00071058826086
0.0609156617436092	1.23760329373181	0.4548713658005	6.10652605304495	0.0632271242812272	1.44073481404087	0.226546973383066	1.8969708555469	0.446183855461276	6.03624363972817
0.0923301485511474	3.48339424468577	0.395541952643544	6.48877098341472	0.0944066054301375	3.29478683155648	0.366608141002341	4.80822467180841	0.439238749177085	6.78274796094726
0.0240194276375696	2.14202541485429	0.146002187114209	7.71850154269487	0.0223834651601119	2.33443024585402	0.101686745882658	2.88853027519249	0.133879533683001	7.46556187637396
0.0856097367594484	3.61632127221674	0.357860370073467	5.35493109491654	0.0849795941934756	3.21248333878345	0.309436161795782	3.87855505669078	0.307628152645318	5.35367931499224
0.0203110056065489	4.14775108266622	0.34779873592779	6.43722165375948	0.0226824376115973	4.99887028964311	0.371587021722161	6.57479179598691	0.348905241408032	6.67724661286822
0.0164821175220422	3.8701961664483	0.106850370950997	9.32645825087093	0.0150642399273853	4.5508751645958	0.0790828720142951	4.8360415649563	0.0992962982412608	9.00005965222293
0.0577816439995077	2.58609501644969	0.423319285083562	7.8416018106509	0.0545665825417147	1.93262385214001	0.244465217057046	3.78774562530986	0.484433191738046	7.94252328967839
0.0639077464058064	2.41678620316088	0.199151195399463	5.32238484593108	0.0610636834070396	2.29686215563647	0.199985261319403	2.80448843340714	0.178951681442925	4.69535913799108
0.051541719239438	4.08150082919747	0.491633905470371	8.78855966147967	0.0532706559331352	4.73061519016864	0.247289818811784	4.96238612597635	0.449519792834765	8.50346972033306
0.00867482059518807	3.80460525956005	0.332453003805131	5.14776245341636	0.0091917936374579	4.56873695302637	0.324018792211004	4.88268489763917	0.346178937840909	5.33314466314169
0.0995681744550821	3.1251940401271	0.454450476355851	6.62516829557717	0.0958588276966856	3.32284482066928	0.303967966618527	3.87306252432646	0.413042252113326	6.68916271290884
0.0842967638447881	3.66484787408262	0.339286217279732	9.56908639171161	0.0904937918980718	4.20838519060784	0.185892546853504	3.9513577820582	0.0975061281124377	3.90455568188684
0.0236999707373325	1.38270370848477	0.328958396054804	5.92503200867213	0.0224528799912675	1.37430182879886	0.20679919367829	2.92125564331049	0.329053865666727	6.12851051366776
0.0858995407326147	2.49455337133259	0.450072423741221	8.92889164970256	0.0905303656789594	2.63372061384185	0.198966154307679	2.91796200779823	0.454884156061755	8.99985787166049
0.0946376770457719	3.00880988594145	0.360342036839575	5.58932078187354	0.0939180877672905	3.04021797926838	0.355092773684932	3.86935114787682	0.410822666914652	5.75100439678495
0.00702612326224335	2.4231104850769	0.460353341139853	9.9804029695224	0.00685400324662375	2.37545950048403	0.197493199266332	5.93407441165477	0.482209080201353	9.99577028705139
0.0285482282089069	1.18621527031064	0.255961243063211	7.39166731131263	0.029589830944605	1.99976472578286	0.138604112266274	1.95630442794955	0.244864841523806	7.37008191690388
0.0684792100554332	3.88637274689972	0.282711721304804	9.57734726020135	0.0704406443142589	3.9991962433397	0.192682968346628	4.80654151129642	0.292738145415186	9.57483084722171
0.0681739594982937	1.90581660345197	0.427446831017733	9.88374099833891	0.070809918989501	1.65398686054558	0.187461973183748	2.90593759431575	0.385241102192386	9.38768837991498
0.0430742065003142	4.77445739321411	0.45241119004786	6.16966981440783	0.0433778679314836	4.43189327153115	0.503941297675814	5.95551603081935	0.494448723126896	6.31256545075666
0.0538249792263377	1.31626664008945	0.325457381084561	9.76968903327361	0.0533285583955255	2.18445581280731	0.14314027544569	1.95469892952599	0.0906885985510703	1.92745886814888
0.042569877874339	3.43284713383764	0.474414381943643	7.96388204093091	0.0385752181723892	3.00022280712977	0.218885134115041	3.93847639560251	0.524448878552541	8.14460852794391
0.0862019487579819	2.50147763267159	0.333319270331413	6.48389613372274	0.0872534966889591	2.99985087573684	0.232172153553866	2.95580303922283	0.254014625606331	5.77628617025309
0.0819466188794468	4.95266414992511	0.192161899339408	8.38033479987644	0.0850445349634066	5.1583520966944	0.204547731380318	5.90317950200483	0.196581347994701	8.95808812122909
0.0187723753524479	2.68417667783797	0.189183810632676	6.26857014722191	0.0203215038504929	3.50139538086274	0.137665228220756	2.95765904650547	0.118187695560025	2.95048363785555
0.0623071486409754	1.44191057421267	0.299453715421259	7.26088838884607	0.0586244372902509	1.68525387155736	0.167264412764899	1.95900077459956	0.245370849287122	6.87492961888523
0.0632510453392752	3.47533223964274	0.300595099758357	9.38776188530028	0.0607101227565236	3.61071697776876	0.187198074666419	3.92060160828681	0.318566219816383	8.75073640816337
0.0555152077327948	3.95807022787631	0.353915067669004	8.48477302235551	0.0559614737242325	4.0031376777236	0.23162488910559	4.96029909451382	0.40194917093128	8.76984173932959
0.0404435643702745	3.15436530206352	0.181339048407972	8.83971575065516	0.0408065085856765	2.95221263253177	0.123595172387362	3.89233543185769	0.190823113449316	10.1148922693892
0.0975655738834757	1.3399138469249	0.295517898816615	8.26433558948338	0.0960873883694671	1.28912245939629	0.185524952632599	1.94592653280212	0.32933273281716	8.69042494046785
0.0229399494184181	4.37483087368309	0.157299587409943	8.42664566705935	0.0254512179458748	5.04744491982678	0.122238993115488	4.94950236007798	0.0968727475375857	4.93638940034389
0.0150442871155683	1.02766535058618	0.456189345661551	5.94279623008333	0.0143619090962181	0.511018145354281	0.241855481464385	2.96858369955325	0.469727585482434	6.0002101359897
0.0331166692352854	1.71885414328426	0.209902556892484	8.4865549299866	0.0345729609145744	2.3028196641578	0.137983428648319	2.94685024611581	0.196742163865196	7.5661156659326
0.00494007517420687	2.64392268098891	0.102800671104342	5.9532803343609	0.00533062201711788	3.00080272540257	0.0963018355387757	3.92436493272796	0.111677773912656	5.92021388284439
0.0919325020771939	2.97540496475995	0.198083443939686	9.60575905977748	0.0913724028609914	2.99999001518263	0.171726212080268	3.79541242878516	0.209675140501827	9.99995888591724
0.0803658664899413	2.55945427063853	0.146236496698111	9.69991704914719	0.0815716938368926	3.00049688220919	0.136142066011967	2.83802533183504	0.0545696645696019	2.59602804086896
0.0738589085985441	1.56445250939578	0.141211596690118	9.47320476989262	0.0700246205476	1.06812272086065	0.131249317269689	1.83656925299805	0.16694855491169	9.39374767084648
0.0751110708476044	1.57944879680872	0.144009646493942	9.11502120201476	0.0811746960141819	1.69419357574502	0.132829293119429	1.83210526569334	0.14792083835467	9.07509106228394
0.015191016536206	3.38219958543777	0.214826825074852	8.33886925829574	0.0147104549382254	3.11903128422132	0.150130590213014	4.95734697075471	0.220289128085359	8.34575160240687
0.0639037015277427	2.2455393448472	0.476826974377036	5.61138677177951	0.0645971927471455	2.48688678311123	0.297802535510761	2.96653390708787	0.455314296843135	5.49574182433433
0.018474555084249	4.97407202329487	0.247413519397378	5.81777618615888	0.0179874688514963	4.39887346284629	0.272821028641659	5.80764273613454	0.282078411634627	6.44855762282828
0.0370112362178043	1.03963094204664	0.315437268279493	5.65199401695281	0.0369419872904411	0.999529538374938	0.215640648501908	1.96675223349589	0.402922419566717	5.69933963158003
0.0112791534189601	2.81484504137188	0.138251165859401	9.74812996690162	0.0115588604928748	2.10993961186325	0.0814836200268894	3.93525377191655	0.130732768885477	9.53468375676248
0.0438495617106091	1.82959364727139	0.389071339089423	7.05835031694733	0.0419538295033113	1.53106442429056	0.177405927370429	1.9643030875181	0.401838285665673	7.31633269489357
0.0929746278766543	3.66855013463646	0.361069611180574	5.07574130548164	0.0947567846652431	4.00069866238596	0.417012504409501	4.63412208835108	0.322256213092085	4.82037562647805
0.0960148665746674	4.7994830487296	0.301330161560327	6.6948664363008	0.0971316904200134	4.82682443626018	0.322971526812801	5.60615591611671	0.276313729355912	6.84000649888062
0.0875148682191502	3.80664788372815	0.163231016229838	8.91239997581579	0.0922652284545898	4.00059884518923	0.187577137966936	4.93442374701808	0.18595178127992	9.50741318382268
0.0534523504388053	4.81432812288404	0.4672766613774	5.91910535702482	0.048064826625076	4.25424801117711	0.509130422409887	5.74126763533179	0.461073272486588	5.89631228107484
0.0831324351106305	3.63936926517636	0.322164604160935	7.90350916329771	0.0856512697871141	3.24259543672881	0.259628503551561	4.82252835225646	0.385250994058003	8.72766490197166
0.0708291319406126	1.34455646667629	0.223993593454361	9.00459071970545	0.0730520219126445	1.475794677944	0.144053464818534	1.94544101799907	0.208521759973032	8.99981805373672
0.0968628587187268	2.37193705048412	0.106782077159733	8.96696613752283	0.0997082804020622	3.00020420793683	0.148213650466686	2.89774176088016	0.048501297851973	2.68699800738412
0.0898412152011879	1.04772691242397	0.23280980521813	6.62748266942799	0.0948083103998005	1.56903285028185	0.195595765579866	1.75442681829014	0.183527690648037	5.77083435844236
0.090367094228277	3.15997475478798	0.269963877741247	7.08312778384425	0.0951514574520742	3.00074220682198	0.232429635568853	3.7246513013052	0.251620947543953	6.99932917812103
0.0771684384748805	2.67369849327952	0.455884950142354	7.99015552271158	0.0759289277370158	2.35815842464866	0.256321495974046	3.91259989225741	0.461135413124212	7.95417932047594
0.0685450583265629	2.18253351002932	0.281312866788358	8.74224295490421	0.0725178829741859	2.82136700558864	0.168214701345925	2.95730161060239	0.231534814904468	8.00000695664337
0.0378724925497081	1.15090312529355	0.222581858467311	6.1605310079176	0.0370822823243819	1.00033928726247	0.158911524455504	1.94918012893979	0.212439754022088	5.92878179741109
0.00653255531517789	3.07080393284559	0.131980226933956	7.09494731621817	0.00739610876355449	3.17383685047922	0.10103609680013	3.94416096181874	0.140159237169758	7.5225410484058
0.0410112428064458	4.03913773037493	0.123243411071599	8.3913864812348	0.0483570412966386	5.0000132133149	0.124582815016149	4.93887025719363	0.0762263996126759	4.9000461577267
0.0342542236708105	4.28453489951789	0.238873940240592	8.9496337773744	0.0343104505448596	4.00014521219424	0.185763812789745	5.90391404778873	0.236864738734615	8.8562664531357
0.0731496566871647	3.75531433988363	0.131002347171307	6.98299872223288	0.0737264180687229	4.14063002192529	0.1695576466409	4.82997816090998	0.121143313861366	7.00006129435253
0.089775370848598	2.06513130478561	0.301222801487893	8.96081365761347	0.0878042356761193	2.07629573432881	0.194040027355862	2.89140887854896	0.380416464073186	9.00022467959599
0.00871685620001517	2.98835054691881	0.104897929821163	7.38880235468969	0.00748757675429798	2.02921093651805	0.120683891284967	6.85366002030776	0.117792468006453	7.51534853081434
0.0172401133247186	4.50019039213657	0.228585739154369	7.69721454475075	0.0220883434062587	6.9999883332194	0.202873483897463	6.80406934072823	0.180785099540172	6.78013147986272
0.0681177580496296	4.27938132919371	0.449964422639459	7.71254026680253	0.0682456445331698	4.49459318536414	0.349045081613615	5.85111316010367	0.515858349101038	8.00000381775255
0.0522390593662858	2.55599123425782	0.434342642873526	9.9183708592318	0.049299510271469	2.10298235657851	0.15770745548252	2.90462952967915	0.383135796813725	9.70393049595629
0.0593835576560814	4.40069775655866	0.436172088515013	8.02788608125411	0.0571373574963667	4.00003233067617	0.235649672582942	4.85072237970429	0.386537382610603	8.41420636935952
0.00851829521707259	1.83628784772009	0.465849855914712	8.06728031835519	0.00967761393675233	0.514185777150345	0.195920087676027	3.96832068084786	0.450995754315624	7.9856790455758
0.0531837471025065	1.55295459832996	0.418778485991061	9.77458153734915	0.054947655106031	1.1489719180465	0.164225120724764	2.86913043355973	0.438349761901838	10.1343025427582
0.0339056397806853	3.88927330449224	0.116509705130011	5.73140535736457	0.0354516523739019	4.2459350446412	0.152817127651257	5.3331698773216	0.117364993317713	5.66156312059661
0.0762587870478164	4.13064025714993	0.308613882027566	7.61771883582696	0.0748771146932884	4.48248306005443	0.276468831569747	5.62122409470105	0.29708882079237	7.76083160755157
0.0399010004776064	3.89053494762629	0.483149491902441	7.0836454606615	0.0394495967026302	3.65317238296384	0.239133986465513	3.96798723074631	0.422214965420382	7.00025965667602
0.0609326591703575	3.51925942767411	0.161605756729841	7.76911524240859	0.0604327906268303	3.05751920558322	0.161899764355902	4.66110866233979	0.141112780002744	7.81932228311702
0.0255104298621882	1.59018383547664	0.306683878600597	8.3685603318736	0.0250632381321189	1.43038042288211	0.133284736465699	1.92468153774504	0.31075064721594	8.27040649247172
0.00252305989037268	1.45195840671659	0.248355567455292	9.70402310835198	0.00289737742172046	1.07939265625286	0.100429878242905	2.9608816344941	0.246634644376371	9.62091563129225
0.0199010454902891	4.93354899249971	0.375815623719245	8.97688843193464	0.0207915875509693	5.00693392685607	0.207202511166641	5.96665840577099	0.337112449125311	8.87110710405976
0.0821478261905722	1.89414613228291	0.481353217549622	7.38783170469105	0.0769920668462654	1.99956600706847	0.197226939881076	1.93093598000348	0.469315477113746	7.41105648788962
0.00497086627571844	4.19221722148359	0.345939454529434	7.11583870579489	0.00633138687361913	6.31512668996629	0.333351772629026	6.86824346567821	0.327019725773131	6.878949663004
0.0947143988036551	2.17753155715764	0.364052151422948	7.79035614687018	0.0954758335314991	2.14950349747878	0.231654825882835	2.89869845466522	0.31296886248358	7.37907776856795
0.00605259894602932	4.15041186194867	0.139292739797384	5.44928958406672	0.00715720253359337	4.01386876613522	0.148467032303693	5.6356512287345	0.141305512546469	5.71771308727045
0.0707505270247348	3.37097338121384	0.338725193589926	6.73131282790564	0.0730558315048198	4.53208493985596	0.251997358489901	3.91344875155585	0.184389800950189	3.87580108982624
0.0686077720655594	1.4383312035352	0.281775682698935	6.00333982845768	0.0684606324706293	1.67508294970473	0.192822341544214	1.87878214718429	0.262527942712444	5.90410527843296
0.0884505801713094	3.54880336392671	0.332077001780272	6.26175113837235	0.081864527413846	3.53971027017916	0.294983385902542	3.9650776822717	0.357842311449755	6.00035225046262
0.0947643967198674	3.19641559012234	0.42071304647252	7.89764650049619	0.10337620154869	3.33628120217631	0.242990706585843	3.96458336405264	0.370932088968874	8.00014520070002
0.0590731807961129	1.42614035774022	0.248072720691562	6.84586372342892	0.0554544978818767	1.04121611505716	0.169737848673939	1.95572694938655	0.224993506536638	6.35951440963968
0.0406006739796139	4.07760888058692	0.283719974383712	8.86730248923413	0.0414706721992936	4.25176199932406	0.189612515964964	4.92947460573594	0.296705113489737	8.61530727843355
0.0160708374341484	2.28290145471692	0.244952647015452	7.52848139731213	0.0158238788143689	3.08803676787071	0.139875246782983	2.95913122735335	0.124165655575544	2.95387713892579
0.0167199672134593	1.81960689462721	0.110167734697461	9.58528382354416	0.0148598094843385	1.0017564483038	0.0710414922472783	2.92736708532542	0.104388134246443	9.27245476398058
0.0177733620647341	2.87012662459165	0.193621384073049	9.10477131721564	0.0182621368882897	3.1091145579025	0.137493132511049	4.80520209222555	0.209106933714874	8.94439497236057
0.0885961152440868	3.69932151958346	0.312187883630395	6.26968792988919	0.0939201683300548	3.5612559426891	0.329934219412677	4.79304187433836	0.320581977824985	6.52973062239401
0.0408135454927105	1.41573374532163	0.148900915402919	9.24849705654196	0.039335223091361	1.50680158457039	0.118514551456162	3.66090269115685	0.132672295481723	8.54462028141644
0.0561596083648037	1.10777442529798	0.102831380069256	8.66150880581699	0.0536642777981377	1.39808405567402	0.107448363150607	1.93609610555178	0.130712351197363	9.14398822110746
0.0868315378399566	4.32209979277104	0.341731751151383	9.93453093688004	0.0794023575433114	4.30639940308612	0.221319855271316	4.85403675858068	0.4088531518624	9.79368442390447
0.0655406919927336	2.20145023334771	0.23498807605356	5.93707049381919	0.0695367915551192	2.5277073578243	0.219029558386963	2.91877590227559	0.26996988412841	6.00016210463678
0.0417289158210624	4.17256578337401	0.151704004220665	8.95573599264026	0.0399934497020935	4.46488575374608	0.128485321848731	4.88327106286328	0.169113782818871	9.71383470170083
0.090756266514305	1.76068791840225	0.409675883874297	6.49211698677391	0.0914582251496586	1.81726599744727	0.237304569352758	1.95566859238	0.328278594617318	5.70607492130582
0.0243722364972346	2.34606562647969	0.248063543625176	8.61333386972547	0.0239452454625251	2.53795281715509	0.129912355193607	2.95948767208971	0.259650962048852	8.78027341934434
0.0769185336264782	1.37657373957336	0.420564996544272	9.59398719947785	0.0828584360573447	1.99942664249502	0.171603369480763	1.95528239528147	0.492139341945624	9.68481248739894
0.071827929017134	4.90985765028745	0.251515997294337	9.79265538509935	0.0706443825410376	5.40376475556965	0.203087515211938	5.8921266078051	0.231453466193038	9.16959263692122
0.0823666977947578	1.02694726642221	0.264990776684135	9.09865696332417	0.0830887933549075	1.0000366922688	0.159575550119073	1.75884995135621	0.277994724470826	9.51573746510564
0.088093624182744	3.98034674394876	0.388740060012788	5.62567113200203	0.089711408549019	3.62208556127054	0.446283840401084	4.91239766831401	0.423749982081021	5.76201947527504
0.0788961373029742	4.73229523003101	0.304195320606232	8.27870066510513	0.0835050395368322	4.66879576164516	0.257609939032647	5.77838974829517	0.312345955284593	8.76570303648531
0.0516399587132037	4.05246691405773	0.383928014617413	5.69363168207929	0.047230087441291	3.60184361249583	0.390428131573825	4.92791806190765	0.475087200416056	6.12319861710675
0.0222964355058502	3.89377017784864	0.352003449108452	8.4670949971769	0.0245955519485551	4.58795200582053	0.257555381304253	5.96183242481834	0.402626832438895	8.53846259598002
0.0195717566742096	1.62109374906868	0.179310300480574	7.19664494739845	0.018797866036709	1.46260906990012	0.147408059705007	3.94987821364798	0.189513691691009	6.99989582409791
0.0609745144993067	3.9594277953729	0.248126486875117	5.69167743204162	0.0573082288211988	4.0015712139615	0.282928003066867	4.92128183954221	0.232827630031888	5.31749262402775
0.0394898185376078	2.29669365566224	0.36743871094659	5.41366399731487	0.0448321848185559	3.05940252986606	0.241637635024297	2.93096544219699	0.197130091462804	2.91547470483126
0.0826951732141897	3.92078496515751	0.362675188854337	7.35394864459522	0.0803009125850665	3.80007586320616	0.310895211864956	4.95049499830098	0.331679610188467	6.82345921787845
0.0999358883795794	4.65825093444437	0.102511489484459	9.61606716969982	0.100581560339881	4.66279256967986	0.154295673231734	4.72881091697393	0.117461186284683	9.92542748875843
0.0315029456070624	3.27728250715882	0.466994898207486	8.24602504260838	0.0360129843279627	3.59988890416489	0.24348756787417	4.92720914944099	0.427761809536912	8.11539188226188
0.0604314086495433	4.65084516815841	0.244400192610919	7.68507273867726	0.060259284652962	4.71339232832609	0.22337524975769	4.96084460646625	0.273340848136918	7.60631954276769
0.00577475956548005	2.78677421715111	0.113710524048656	6.81976203923114	0.00512837415361575	3.24601797220362	0.0956364626651288	3.93568487355372	0.125709169854548	6.93838296009295
0.0929008637403604	3.42995003052056	0.447906866949052	5.01616993104108	0.0895233232925009	3.23566320523691	0.524179076239082	4.61395064862662	0.434656920887037	4.89783466966891
0.089383738134522	1.28026381228119	0.213599910959601	7.26274532615207	0.088336956112314	1.10653224428259	0.189341364254892	1.82313593227833	0.233228262315983	6.94141227055344
0.0150496242588852	1.30655841622502	0.428842352423817	5.16813682159409	0.0167901871635232	2.63846814297656	0.272146842777025	2.93353511452828	0.416211875702952	4.91532458446849
0.0493069565985352	1.74352291785181	0.466122024971992	6.20626249467023	0.0498178814130061	1.51832362369585	0.255610278976175	2.89296091719146	0.441956709334252	6.00707020465749
0.0115070776566863	1.4978297566995	0.23929707435891	8.46426717587747	0.0111243646237791	0.699208849398328	0.130382802637	3.95345119872441	0.196812027724694	7.81124342855048
0.0741734460948501	2.97210189048201	0.131707189418376	6.38647257117555	0.0682335623168928	2.47088976572363	0.17335236667336	3.71060809219697	0.146862554021527	6.78239474977152
0.00726592300343327	4.02290046121925	0.248381831031293	9.11395985865965	0.00596280562727601	3.9791344414171	0.136285125117768	4.96197670410765	0.201069213088673	7.95684089944046
0.0168449816312641	4.85636607557535	0.485975565668196	8.50116124842316	0.015475829853611	4.26869708033385	0.24863513349694	5.93420133846357	0.385538544929514	8.1647304827436
0.0446460263940971	4.84713252261281	0.37034470224753	9.26559500745498	0.042993451509809	4.93811058750456	0.191006596422815	4.96335883997839	0.37607438141078	9.35708624078391
0.0741906308277976	2.89783219620585	0.299881206080318	8.34442740306258	0.0714770411367218	3.00011354238581	0.175612428453166	2.95849946996298	0.104121909147644	2.92955379306013
0.0331496285339817	1.65983800124377	0.173873752634972	8.62950355396606	0.0346933352094027	1.5062956970969	0.106548672967923	1.95016551118723	0.173668197652994	8.70988645324565
0.0813596676357556	4.98590539675206	0.448098815325648	7.30287278653122	0.0826163518013203	4.99999884512615	0.355118911391121	5.917240195885	0.36165443966368	7.18900195515945
0.0293341128120665	3.63429648987949	0.22565647456795	8.15579699818045	0.0301615759382622	3.9169312509248	0.173765919816083	4.91743250060382	0.244523375862705	8.23122207971148
0.0598559080704581	4.87586928904057	0.468311745114624	8.90367251355201	0.05904561922437	4.80753692554352	0.280177754342285	5.92524040228959	0.406740397575096	8.50084378950692
0.0784217515529599	2.98639290593565	0.214271132368594	8.76894191140309	0.0788060458051979	2.50290398130478	0.192564841376473	3.8230718735798	0.241076768027688	8.63684812648455
0.0646458051623777	3.39354650955647	0.106094633229077	9.04672650620341	0.0679033323094522	3.99999946984288	0.127630006059189	3.91983105202925	0.10483713149372	8.57329000437836
0.0694608368284535	3.18471158482134	0.252767310570925	6.39029507758096	0.0650831898175373	2.99962844463747	0.292155371810318	4.88770972207019	0.259776443595493	6.00002645885989
0.00338167362823151	1.91720461286604	0.193550023250282	6.76167809753679	0.00443535449473922	4.66907520749713	0.174092167153962	5.92337976189595	0.185323367445056	6.5969138333191
0.0531458021765575	2.81623748876154	0.184152952302247	5.39761343272403	0.0514948433644611	2.74798777961128	0.209995056803101	3.85427334397678	0.177349323790401	4.93072984105724
0.0256177681391127	2.51686361432076	0.448533614631742	6.97420245618559	0.0261188875070072	2.27755868818791	0.205788041642939	2.92794423974035	0.435768756035522	7.00000680699511
0.0461996149590705	3.64748699869961	0.200543456338346	9.97885992866941	0.0457681397882188	2.99934713651934	0.145767905921512	4.86390427900196	0.210329208181305	10.5687911707271
0.0634818032344338	3.41445777565241	0.22924220431596	5.1293854706455	0.0633630002195604	3.42801248124957	0.301696040798238	4.6748750975235	0.268258624998138	5.59772497721915
0.0327314859305043	1.26037926319987	0.274458380788565	5.24750769836828	0.0354194074857434	1.59535657516103	0.187052190956272	1.96243443130035	0.262390969601573	5.10667161406552
0.0757830482490826	3.90898989606649	0.465301157999784	6.38359236880206	0.0761778515629657	4.24990109125724	0.408806118707201	4.89271365936769	0.558152913063773	6.56416670214359
0.0699513227979187	3.71655387058854	0.352386426646262	6.34098845650442	0.0655722139281124	3.2494233422544	0.261092527397682	3.92128132294642	0.329313589399827	6.38601570067834
0.0781559264152311	1.75874139927328	0.285173639748245	6.32587326923385	0.0768456347465009	1.40295556060188	0.223122041095915	1.95950654327822	0.391614043674766	6.6011157763401
0.0717097042531241	4.4371440494433	0.212365137692541	6.05566635495052	0.0732571155870104	4.54205149288093	0.231366223980717	4.94569185680421	0.218054019307861	6.87526069379996
0.0775902872101869	1.83302327338606	0.242267728224397	5.90516182361171	0.0755468754996974	1.59890491388779	0.225202194492126	2.76065680711788	0.239412157569131	5.95568445916519
0.0112457220514771	1.59006485715508	0.125252485554665	7.40478271385655	0.0130953442784673	2.99998788776328	0.105126084968373	4.85989211126781	0.118513099551591	7.33369557433309
0.0320480359666981	3.67862957064062	0.168565352261066	8.54393911547959	0.0343397912109345	4.40325651721854	0.141281749612866	4.94509352862755	0.17122712236023	8.49347178614117
0.0456028862211388	2.83793330285698	0.241846857685596	8.05970140150748	0.0458537644464577	3.45973641508528	0.153764883831353	2.95933226969335	0.109810137540465	2.94186957414163
0.0263587523621973	4.18449059687555	0.1918132962659	8.52418731898069	0.025921725099095	4.0004212080085	0.14059262245958	4.95095335424234	0.167452931417832	7.85499184760238
0.00860147883137688	2.83570481650531	0.385507860500366	5.82954651094042	0.00827726568044122	3.95590176638775	0.322784588599715	4.95989145303043	0.392011933221257	5.85304334757526
0.0434644920895807	4.79584870580584	0.115773814823478	9.97065011411905	0.0418449771044007	4.930438730663	0.121986489140163	5.78428176584635	0.144145525660635	10.7642163625174
0.0612597414336633	1.75403951946646	0.434260123409331	9.53678910853341	0.061182896279747	1.13494982093121	0.180217599646851	2.90390368494966	0.426319131239352	9.57758214540838
0.0870092745732982	4.42028201650828	0.249810831621289	7.62359544285573	0.0861080796351338	4.52340461714437	0.22659435352408	4.82087438207761	0.246725635342128	7.83643408163558
0.0846461767596193	1.28610418364406	0.251212395448238	8.34142769104801	0.0937788184474334	1.63333964172712	0.168397265126912	1.89437063902317	0.15659999615423	6.94055717661256
0.0410298997347709	2.2308426303789	0.323417742736638	8.9387653907761	0.0444244504920693	2.99986036940694	0.156804739710687	2.90750118724577	0.335680582574848	9.0494511160206
0.0127502451282926	4.03481143340468	0.2182492361404	8.73762202914804	0.0142184760672059	3.96422595784366	0.155469280183467	5.95496320257633	0.217908886255114	8.97439176134298
0.0294464221945964	1.02864393405616	0.191349582280964	6.1182305670809	0.0294385804828311	0.999978518955359	0.142828082836903	1.95123658518541	0.191661826030769	5.98365306316938
0.075863419942325	3.9876788565889	0.182601100672036	5.43772998847999	0.0836957878699353	3.99999909037488	0.233706958307072	3.94811813025188	0.191988006301705	5.28792754369005
0.045455878976034	2.39698403701186	0.153389533609152	8.31498356885277	0.047874928969725	3.000031072075	0.154502524862813	4.93809708808277	0.157078113364892	8.37254367360885
0.0676929746968672	2.46446861699224	0.254194320365787	6.49544817977585	0.0634489013082382	2.33184548660745	0.19881789216586	2.88496522789082	0.282519181033078	6.77758313117062
0.0643660195122939	1.96809315867722	0.390557056944817	9.8326470691245	0.0690861332809395	2.6514992216533	0.159977077212512	2.91730940804034	0.535982259718013	10.6887466714553
0.0979915456601884	3.02700766921043	0.423938416782767	8.4340250166133	0.108583849098382	3.20986088524334	0.241793832629721	3.95669693251706	0.653072364509277	9.8231040811305
0.0765633775845636	1.72504240460694	0.159361943136901	8.84647158207372	0.0744015551782119	1.6809793390409	0.151453029392364	2.76093745747411	0.267979763320629	10.656315043913
0.00712310092011467	3.18363577127457	0.44182710731402	5.21913043572567	0.00958198340908691	5.79568345949252	0.326434409061921	3.96458468355708	0.319671425096346	3.96363636679891
0.0623065134456847	1.1068196343258	0.145965213049203	8.39356834301725	0.0599380471232877	1.05714714361861	0.132027178142615	1.74718439396074	0.157588494023433	8.25849134154496
0.00467140856501646	3.65962699428201	0.432656282372773	5.25092920986935	0.00475765600636144	1.95466278467009	0.460797300167516	5.29502178133438	0.455993131026789	5.32959960713814
0.0592780297906138	1.38272355310619	0.418208097014576	7.16676799929701	0.0565832578514871	1.40462897878755	0.19258158860707	1.96251586217526	0.426763525345502	7.32133447298652
0.0125459300694056	1.2155686058104	0.175714333727956	8.03872900549322	0.0113855596733862	0.236005840425649	0.121064198145947	3.95391830378896	0.189125187587179	8.3196525743307
0.0229074472980574	4.92039493378252	0.476985830627382	8.90308912610635	0.0216307530358739	5.0054295368743	0.250538206628754	5.9395477535358	0.677717653110386	9.74452853348018
0.0239657416609116	2.09673731215298	0.164151658024639	8.05126130348071	0.0221505372740443	2.73531660637362	0.120989864221541	3.95027342648276	0.18198423109691	8.67285877221087
0.0621276025103871	4.07233147136867	0.411315616499633	5.97252264851704	0.0574551566224642	3.64229426259652	0.405125282595714	4.9590833883551	0.43109271554209	5.86025492268695
0.0217824319591746	4.47601379174739	0.440322012174875	7.82554276403971	0.0194904639981102	4.18995498571446	0.287231379774168	5.89552167059705	0.432672060735812	7.85764656099122
0.0209946576287039	1.19403344485909	0.461477775126696	7.17454303638078	0.0209370215639056	1.52305611533905	0.165380767966044	1.96354882639688	0.373012048727902	6.91491806147757
0.0287538810803089	2.95446924306452	0.356540235970169	6.16390226874501	0.0302102728429818	3.00012880604303	0.250906167299167	3.92012662407298	0.32307730970789	5.83934857945685
0.0252802257258445	1.96539646014571	0.194576036464423	8.47426527063362	0.0263371460608761	3.28343512702064	0.11426376103475	2.90928871829447	0.0885057283637812	2.88268681903185
0.0810518470467068	2.00467877555639	0.48880518199876	7.74530197377317	0.0787653924359315	2.44856661949704	0.219267383350045	2.77185731197292	0.644278695194673	8.43893661711034
0.0709716024387162	4.28643965162337	0.481490895710886	7.48904033680446	0.0698787337155451	4.61113884605173	0.312295603168134	4.96490349279182	0.444746805287081	7.18163581516612
0.0589724843287841	3.33633357938379	0.185330665949732	8.26552481390536	0.0638273956295468	4.06646299250882	0.150760427780529	3.94313580433464	0.087352157051176	3.90081124966602
0.0165535772342701	2.40698537789285	0.243468349706382	9.73867741180584	0.0175203829825571	2.99933578387509	0.108181060586228	2.9580946839613	0.2468750655385	9.78026060483889
0.056044937785482	3.55389741994441	0.139049699530005	6.66640682844445	0.0592382375363043	4.00026323618514	0.153027628616167	3.9414039980773	0.0937378504553092	3.90423821895709
0.0611538628358394	1.78174647130072	0.256388495117426	9.52821474871598	0.0653560971215921	2.44522959861848	0.155464440416442	2.73986175833686	0.250667647981786	8.92537363796546
0.0803352679731324	3.5324856992811	0.370626630634069	5.34785936470143	0.0785543540701717	3.65635334111872	0.415708384083833	4.6162089360203	0.414284133876363	5.58266365604195
0.0112682978191879	4.2251623859629	0.239517475105822	8.11328258831054	0.0131562484988634	4.84704184326099	0.158832365517561	4.9596191946367	0.236763081729606	8.00547274465127
0.0758885759301484	1.69462832156569	0.209135150909424	8.68307903176174	0.0773801516264639	2.23244646507009	0.151695292451374	1.84015213091153	0.0759673964368169	1.66938214062813
0.0628526967552025	2.52578918077052	0.403047320619226	7.25695432629436	0.0586499704931588	2.54937205343896	0.25659177797491	3.96260432501649	0.424350732972896	7.2334395152851
0.00901880554878153	4.53071090299636	0.445735867973417	9.24291209550574	0.00950044506234686	3.93122662966864	0.339165630100308	7.9690303648239	0.55256283058961	9.71423413590988
0.0806602745398413	1.33645288925618	0.415131768491119	8.72970949625596	0.0847760750002162	1.77984262984212	0.187385336259092	1.95661247917671	0.393794644739339	8.33546702630038
0.055624906307552	1.74887814093381	0.293728766404092	9.55529540893622	0.0559098757500563	1.58714971078771	0.167410463923107	3.64454848244978	0.317245642292657	10.0003194352828
0.0309209705630783	2.4392450619489	0.210662959609181	8.95134390681051	0.0314674421326095	3.11022920880038	0.143378170940905	3.82709546898038	0.221369742485163	8.44429976824738
0.0122900510153268	2.38227428495884	0.499280494265258	5.90509635629132	0.0104457118609403	2.00452659949326	0.566284463756344	5.85859844413727	0.555839196576816	5.93102476050096
0.0562546370793134	3.26256992015988	0.25979491872713	9.01086017489433	0.0563168498822988	3.39057079192818	0.172813981589687	3.91737145602859	0.352110795021237	9.69092671124352
0.0818791812716518	4.97069840878248	0.406799547374249	7.65437837457284	0.0797165951268464	5.08708164169323	0.267940802900864	4.9664217729203	0.189149884947535	4.95229885528767
0.00525754131795838	3.67804733570665	0.493049771059304	5.28988500125706	0.00495866808461193	3.96556333962357	0.468667558319012	5.40926836614159	0.463709299756067	5.42471090800402
0.0628147051525302	2.34797788318247	0.480647093337029	7.50025750137866	0.0631474594520001	2.70408574381989	0.220751665700139	2.96183605221899	0.410358840297608	7.22301786975989
0.0898052577585913	4.04311027005315	0.381926415674388	8.89979039668106	0.0918563834005083	4.32437359339217	0.251908946840763	4.80065915039638	0.534444855333618	9.39674964383223
0.0219762739830185	4.07402733527124	0.334233392216265	7.8536584333051	0.0227991274676964	4.03522123951728	0.244947084820702	5.87578565727137	0.318022513760303	7.77722982086553
0.0952793503280263	1.28079746570438	0.414493085350841	7.0614413311705	0.0923534444895945	1.00023981609828	0.220256257380763	1.91053018006722	0.429750799140377	7.00083297005601
0.0845340170192067	1.03158397786319	0.421616097260267	7.3277753428556	0.0799414168448472	0.999992683901695	0.222589665607697	1.91145806555866	0.482206805455478	7.0000096622303
0.0617978834616952	2.64137763995677	0.48449774319306	9.11661423859186	0.055225768973164	2.30266587484534	0.206908631324249	3.9594276608844	0.63210158454421	9.79868214737232
0.0994942619213834	4.95973182376474	0.483732904028148	8.12802044092678	0.105559815079684	5.00001436302977	0.366726138533218	5.84917385709528	0.43367710262061	7.76869657147245
0.0197646475532092	2.90854033734649	0.395361609850079	6.48682840866968	0.0180490645567707	2.14799291291806	0.297048439567397	4.92775547665485	0.411460720079611	6.63478135577028
0.0669800336186308	4.02605829015374	0.293258157465607	7.43537524715066	0.0687075194687892	4.60631313599905	0.282765579091657	5.63879812066424	0.249948629096046	6.75316157889824
0.0962641229508445	3.11942114587873	0.467246993351728	8.47944709123112	0.0967138887926305	3.56478016998874	0.264676122338915	3.9016550261868	0.554878436876065	8.40887938261257
0.0405418433290906	4.35519389621913	0.452022623736411	5.73758083744906	0.0483049022182467	5.61165286966001	0.398252970140118	4.95467623575937	0.356597176352895	4.94781529745112
0.0304833086759318	1.38715205155313	0.32443788331002	9.23613083316013	0.0339761706286036	1.48894258313724	0.119904103837769	1.96011899087443	0.283183792972661	9.4075458073744
0.0211996948975138	4.92651581577957	0.14783951677382	6.7228481976781	0.0205260766303537	5.00030122644206	0.161868947714103	6.55645067462736	0.157108141407619	7.60571188853919
0.0456346850097179	1.38390113972127	0.351132532674819	5.19349309266545	0.0515555968162168	2.37690310533326	0.226162582279878	1.96755179002631	0.176786538197946	1.95817371019255
0.0397022303368431	3.22241749241948	0.150948680192232	8.35663646459579	0.0411114039522509	3.64054291704649	0.164845807055446	5.64550731996978	0.180699722845678	8.89629406335773
0.089178378369892	4.59897843003273	0.150783733092248	9.45633346098475	0.0853801333910505	4.39684082690089	0.171169773297593	4.87132121358536	0.170529956621392	9.42858827654485
0.0702364590065554	2.62034375779331	0.347573007643223	7.91125806164928	0.0655630929445156	2.09644703525793	0.193351249037808	2.95880274252806	0.34879486908446	8.0000603908044
0.0105735017005354	4.87442445382476	0.34249610779807	9.98647193540819	0.00933054064715431	4.0002976016607	0.236020545820322	7.9137292335456	0.329326520251279	9.92446618242267
0.00536781239137054	1.15939374268055	0.321887134760618	5.19655466778204	0.00464454947263711	0.734069699944659	0.351556466224179	4.94100662599025	0.37167399356593	5.3000874049955
0.0415529370598961	3.26331284735352	0.132309209182858	9.88759659114294	0.0432829734515153	3.99962434582699	0.111805201469372	3.94574319741743	0.182636732363251	11.0003652710165
0.0353272599489428	1.64640238322318	0.247644373588264	8.79957284545526	0.0352513177897722	1.99787495689207	0.123130179009758	1.9572716931639	0.221080454546165	8.24316407883669
0.0551146747011226	2.90873967576772	0.475288609974086	9.81600623461418	0.0554843996819136	2.46329710182824	0.184416154224087	3.82839820464244	0.50504393045232	9.99937430132339
0.0263612228631973	2.04462458845228	0.292703408841044	6.08704576618038	0.0271921254364271	2.58898859558312	0.192701350575393	2.92227525488984	0.288339583369627	6.00980876448522
0.0664723847217392	1.64401901513338	0.354777336400002	6.5977588982787	0.0639423280515686	1.11716225255378	0.201364513138777	1.81645955920008	0.269175091951603	5.67941848250049
0.0760401774556376	1.67079853452742	0.18712281184271	9.56244755769148	0.0831260110645318	2.00024281803703	0.153107990028103	2.56468710255435	0.179270589194471	9.20957227807349
0.0792546838498674	1.52810263913125	0.274230716377497	9.07032406772487	0.075637287271916	2.00001664752831	0.16236382917445	1.85766495681562	0.0867266520921083	1.73323045957202
0.0457769477791153	3.05123289953917	0.144386582169682	9.44085434195586	0.0462943957800285	4.0006340933644	0.133411938207312	4.79472837755012	0.119834562080296	7.83260797705079
0.0710994512976613	2.87077879346907	0.37447060700506	8.99550852249376	0.0728869827148528	2.82872581964276	0.204743579227094	3.8363887760621	0.449988826910782	9.89318877338692
0.0640265671566594	2.35792770236731	0.147612844314426	8.42191209667362	0.0673377963100599	2.45185558864207	0.13902063752782	2.82703242802536	0.108563858817581	6.5778571621643
0.0706929996344261	3.79758826829493	0.137184555176646	9.71507814130746	0.0720313879655313	3.77161182543506	0.127458522280767	3.93104401372676	0.127100130331058	10.0909812047829
0.089573156057857	2.33418111596256	0.164613115601242	8.72364682029001	0.0835529865532153	2.30950910057017	0.158025306458732	2.9408253061917	0.219038600362661	9.99352429620939
0.0744015364325605	4.8973290771246	0.334636583738029	9.90070575731806	0.0888329218018561	5.8061114676953	0.234311310457663	5.84269020194648	0.325413874034286	9.79226427714158
0.0469749514064752	2.12808092404157	0.408292189706117	9.05823387205601	0.048804452915555	2.60446031338069	0.194804524518166	3.75699951690369	0.453581297928818	9.12855446321876
0.0514490126976743	4.91649849247187	0.430714311636984	9.49695177958347	0.0512734347200637	5.00021419540849	0.293894323722878	6.8889974898571	0.44724715195444	9.43117582781308
0.0520682189401705	1.76248543802649	0.117065558675677	6.75231285975315	0.052926670026931	1.71415190408857	0.12624089045407	2.7065178122191	0.0961750479967238	5.78822849549227
0.0548899887907319	2.45923309866339	0.179564901813865	8.29245211090893	0.0549047906694457	2.03583120136975	0.155092321028037	3.65792006995366	0.215852363103904	9.00056336897107
0.0229914763488341	2.80098431184888	0.331798886321485	8.55007425416261	0.0237558689439292	2.9993730455655	0.163823495067651	3.95856552693833	0.31853942572191	8.68452318506348
0.0705742329133209	4.55891914945096	0.394696196261793	7.02997284475714	0.0715955804788232	4.00005979142253	0.337662676422719	5.58106574398043	0.333904944330741	6.93059463854684
0.0755905091166496	3.57180821150541	0.386498575285077	8.74197274213657	0.0777824293933636	3.76654761737544	0.243004863533535	4.78502371671238	0.40554508637385	8.86755044444688
0.0479423253210262	1.57045233529061	0.242092734575272	9.8223579779733	0.0485330909223175	1.76332512379788	0.130047791957755	2.9534845020681	0.262125654000516	10.6318324134547
0.0151808320900891	3.24723685160279	0.368370726983994	9.72057075472549	0.0151507925452928	3.05658014473676	0.162567631620024	4.89511165202673	0.351763169992828	9.65702005891299
0.0247208887313027	2.70465210452676	0.250190633255988	6.66379226953723	0.024322229154692	2.72429437374645	0.199684612693916	3.9550213579488	0.247664026378644	6.14309436738629
0.0705940090457443	2.57049483899027	0.246402177587152	9.02280006674118	0.0653637001548783	2.70987260217947	0.175186297053454	3.84338729416735	0.216042859775823	8.60667087181139
0.0635428800841328	1.70385401602834	0.316539174504578	9.75865419837646	0.0640868955184285	1.57488522656331	0.145978836658821	1.94866395044848	0.369870050054074	10.0006684742731
0.00805566072976217	1.47728436626494	0.400815656874329	5.69156462093815	0.00908185622626406	1.92694313488705	0.190990871703558	1.96999389622435	0.420396946166013	5.83933568729516
0.0716557326379698	3.06291499827057	0.40977176418528	8.20724258082919	0.069245834315812	3.00016643956654	0.267272667292464	4.78059973514834	0.41758709982117	8.27621144447119
0.0159599825213663	2.73516684863716	0.478873870708048	6.68577578500845	0.0153788755606328	4.99978872226207	0.306926023101499	4.85871534793095	0.374677197841031	5.8807837413007
0.0294294333655853	3.39225464686751	0.463527520280331	6.01594250299968	0.0297892892286459	3.46419973156177	0.297766139095108	3.97139478083296	0.579847087459244	6.46105268274576
0.0777941973917186	3.55130583792925	0.49384974129498	7.13366943760775	0.0824584427506316	3.99938818567749	0.341113021092826	4.85453766860542	0.450205177624142	6.91477017358338
0.00704804265149869	3.73556466493756	0.200342866312712	7.72495310171507	0.00686622991360179	4.99998818815005	0.230089397882307	7.57693548498501	0.223222958784022	7.65619829831106
0.0479843815558124	2.98564144130796	0.390487902611494	7.05574524821714	0.0476125994439036	3.66426602196155	0.241150488424844	3.93104508865879	0.421107274188561	7.22420341386245
0.0568818062786013	4.45557742752135	0.427004365809262	5.75364904827438	0.0534937812614195	4.00093635368384	0.556969775405641	5.75899907062962	0.503475949385057	5.94579259717414
0.0965182215818204	2.82543141301721	0.396616071090102	6.41670793644153	0.10546620280937	2.8584162577057	0.309956060146899	3.74690371358042	0.353376799016272	6.00039683991178
0.0355592807894573	4.5186054976657	0.277229611668736	9.02992034913041	0.0325040169529406	3.99933910488464	0.169293828118045	4.96103364315154	0.349099978444204	9.99954649871527
0.0278512669357006	3.06119042448699	0.11938387081027	5.1203097240068	0.0284403283649544	3.14492841601927	0.134828137898905	3.81393111922353	0.118631816916877	4.91952469710585
0.0576782072973438	4.68129163887352	0.489652441348881	5.16668439959176	0.0557094922604051	4.95847091560991	0.551422479222394	4.95310306620557	0.495714781717645	4.95250604793488
0.0842330572861247	1.21153687220067	0.4092389610596	5.27359270839952	0.0797385421444659	1.00008140353127	0.271435271037733	1.96006456261959	0.470995357979146	5.53014029292319
0.016855757915182	4.54090542998165	0.242616124544293	6.97196853230707	0.01614813857132	4.88886173309389	0.267162059335763	6.81204783861064	0.281126715140756	7.53964608176718
0.0145067684119567	2.9266061373055	0.339043477922678	9.10130940144882	0.0166461132294091	4.79137728890585	0.176727590900584	4.96378801321273	0.324388473356875	8.81137427283621
0.0722042576668318	4.30799638386816	0.34707714477554	9.56847282242961	0.0746503381249157	4.00083201113952	0.214590353466548	4.83679539768649	0.556015089615407	10.5372293457683
0.00892907919478603	3.3323394395411	0.1773636771366	9.1207666171249	0.0096022068415273	3.90465948323933	0.130976924435916	5.9095183290866	0.20070401807955	9.49051535336939
0.0160008850689046	2.6355053037405	0.129948264267296	8.92611996154301	0.0155641413522343	2.00001211777309	0.088162754405014	3.82483276609119	0.144054929859447	9.80430685879255
0.0703131322206464	4.72545502241701	0.342094164248556	5.58630184736103	0.0709776889642433	4.33722453397788	0.392903092756116	4.95483135370505	0.386413993722971	5.72944559208613
0.09600148967118	2.51543317083269	0.387458087038249	5.57484663790092	0.100756424949144	3.60545914192413	0.367423327696756	3.78669494122289	0.439163468388442	5.61379340619696
0.0040010185178835	1.41392302513123	0.360729033872485	7.14944741106592	0.00306394474082216	2.19164839008291	0.33106604551202	6.87181665750451	0.328002699838714	6.91553917490605
0.028058479962172	2.54280721116811	0.113081770390272	8.54200752568431	0.027455702718302	2.71289574143116	0.0893641184992542	2.94116436211066	0.125559995193191	8.97189270787109
0.0269030767395161	3.67063436377794	0.490745302475989	9.56213005934842	0.0300151803099018	4.27011415017686	0.194929129247368	4.90651982934219	0.571695065588806	9.85001661897016
0.0113072125837207	4.0033767176792	0.460695605352521	5.77371786814183	0.0120623075301222	3.75365390223862	0.474787153704407	5.71682838267217	0.462726308912715	5.76801393110812
0.0273520926416386	1.14073399733752	0.13400334008038	8.80822727573104	0.0260717815007231	1.00182331007122	0.0947085349455119	2.93652766649905	0.129062816831852	8.79786894255965
0.0993762190928683	1.9663734966889	0.346381595451385	8.43744485639036	0.0997754816801463	1.79990227882935	0.214620239377686	2.78614994516784	0.285342548000415	7.9900313712174
0.0318233058459591	2.5192872164771	0.467687226645649	9.06085067777894	0.0338945337859355	3.00003229406339	0.166886795450994	2.93010605552417	0.132985530195189	2.91197040022347
0.088650343362242	4.10833937581629	0.204128757771105	6.00583277293481	0.0889218183645389	4.42879797252778	0.241310977206934	4.70733505526296	0.15238932316385	4.86984479938497
0.0596216789714526	2.19027600158006	0.407108905725181	5.58712737169117	0.059724225499158	1.9998413538623	0.261184571647774	2.96085265976102	0.35260047264289	5.55610317832419
0.00862812985735945	2.88347830437124	0.225740139745176	6.42303519300185	0.007783488180004	2.03030700073629	0.223232637880019	6.25151160640076	0.215450993938066	6.40404899583372
0.00375633090548217	3.16759520024061	0.30521290814504	5.68833228317089	0.00386094002740798	2.69643519062104	0.299451487441774	5.70180243821867	0.295590710446028	5.74105135026778
0.0275909333317541	2.30745140742511	0.132597115729004	6.19424260221422	0.0311977995230099	4.00043026032908	0.138852063116675	3.71072640914447	0.107659234215846	3.62723583008857
0.0477324889474548	4.53800745587796	0.331188226118684	8.6553846031893	0.0486522470219608	5.00008710923947	0.238803313895615	5.88230961674083	0.35234249689594	8.79075143563078
0.0419444024523255	2.25554151460528	0.396694548334926	8.42063875868917	0.0402247886023103	2.00049113746756	0.179109406509482	2.96596047557779	0.413608802070091	8.38283458611229
0.00330044679436833	4.25193084869534	0.422614821512252	8.68486095336266	0.00393802303491308	2.5935568045767	0.195260268434075	4.9677461251262	0.404036538984004	8.54084007140512
0.0708994366286788	1.63361690286547	0.368321798276156	7.91981908609159	0.0735828955457946	2.45288239784594	0.206795431729204	2.85200173997823	0.485021222543813	8.56610567689157
0.0570546793434769	3.36401189211756	0.408189788460732	7.79470784123987	0.0532627239778881	3.16434755813711	0.221328470680231	3.81412768690531	0.421457335267647	7.84607453831192
0.00483335943799466	4.68344237096608	0.322388459648937	8.26362668653019	0.00415075918982556	4.90213433730601	0.220075483962009	5.96441019956558	0.325059886446215	8.01644757521218
0.0929589443132281	3.46360636688769	0.371466275025159	9.54213925055228	0.0976003732100374	3.99925590775151	0.196471380935551	3.91353953989045	0.361793713335271	9.46487511670656
0.091544376778882	1.61004344932735	0.410806571040302	7.29862197535113	0.0911477656674511	1.84134368956342	0.209299993633654	1.91256255264843	0.478172410473852	7.80056238965452
0.0235076938704588	2.8714618710801	0.188379758317024	8.61725344555452	0.0238448895785409	2.33791298816444	0.123775319990816	3.95489524389487	0.183628203581586	8.57589604824669
0.00829626974160783	1.43479703739285	0.175443148799241	6.69031306169927	0.00936622838295768	2.79199950404332	0.123694369267011	2.95197970582995	0.179085404078956	6.49122209698936
0.0590618444837164	2.02610932569951	0.243131863512099	5.8507680578623	0.0577396134405615	1.62011733243714	0.209960326024689	2.84136994594738	0.274431353864229	6.42567947392785
0.0046614562808536	1.2295896448195	0.247702501900494	8.24909599963576	0.0047623640588982	2.66712709852811	0.119694809502197	2.9647226855798	0.275056317879239	8.65206064150002
0.0125536874181125	3.78528155945241	0.457222101092339	9.74563202587888	0.0125345788991143	4.19156810014174	0.179550108792031	4.96953799370284	0.522839645425805	9.9256048395041
0.0928109459541738	2.08569570910186	0.228902850858867	5.93963336665183	0.0966314526395997	2.23930815076266	0.242267032629869	2.94069034246812	0.246004562664528	5.99916493940918
0.0426678915249649	2.21854408178478	0.414798334706575	9.49369541602209	0.0439349929464236	2.56171603199886	0.157071073081493	2.92237856540167	0.457801502986034	9.79017435445014
0.082614670319017	1.92410823795944	0.270002457592636	7.95596583047882	0.0846060229739509	2.00741742909599	0.192852767464857	2.95691642395351	0.275979493682328	8.00010433696493
0.0896246253165882	2.8585913060233	0.177064158115536	6.93584899418056	0.0927136779714742	3.26996009666668	0.224172463978208	3.766776143014	0.204455154524384	6.53831618297772
0.0533805458028801	2.82735557854176	0.11642939588055	8.6891746846959	0.0553352005585758	2.99989980751239	0.119132447047675	3.84409040652978	0.10722509491658	8.70440622358274
0.0633028324376792	1.71768212225288	0.360555236134678	9.14557605748996	0.065656609983352	2.02886898035861	0.158369817144856	2.63293875737674	0.273826757382216	9.00000102547696
0.0099006975563243	2.77725405246019	0.220554804522544	9.84555831877515	0.0112086434693511	4.95536647454728	0.108850844315173	3.95427357758778	0.098457839771824	3.94879252793394
0.0952019313466735	1.55662610940635	0.337229095678777	9.31067560915835	0.0903275210955792	1.69993194498612	0.176292166979631	1.95083642381971	0.494467110602165	10.3220134722883
0.0540051142673474	1.81868155673146	0.381845162436366	9.19360132887959	0.0542869706908829	1.78979011000982	0.166279464694473	2.8688064653709	0.374857373793427	9.06191563651282
0.0331539103914984	4.43538464698941	0.410629093460739	5.51205771858804	0.0294899747753296	4.2580617958553	0.422277663179043	5.19643029719772	0.392788460916339	5.26687901489752
0.0897613192878198	4.9455056944862	0.229305277671665	9.15514611755498	0.0888255740156805	5.28196505842991	0.229067279232849	5.77928296115807	0.276951219204048	9.26131928627601
0.0844109258898534	4.430843106471	0.221198129840195	8.58187119243667	0.0870563638510495	4.58034812214108	0.203154577355039	4.91312007835136	0.255425320441023	9.00005096847092
0.0565116644960362	4.37787492480129	0.243486659321934	8.09321456123143	0.0617247310295859	4.78188508686541	0.252303157608743	5.94434618185354	0.294833906301185	8.45262331036439
0.0875935294928495	3.90153555385768	0.351212078426033	7.94953842298128	0.0852447611044695	3.45740348847525	0.270976011744107	4.86067625044594	0.32296559909012	7.81290427280307
0.0984042032761499	1.31752103101462	0.175423378869891	7.35040609375574	0.096609182600203	1.02357710091542	0.172225483731735	1.87126347488503	0.145659674535569	6.64263965596784
0.0209698310517706	2.8651355272159	0.166105842031538	8.43961751670577	0.0202009834234244	2.80646368606818	0.115936203829364	3.8522984153564	0.17334462373275	8.47357051968629
0.0122542272410356	2.04883036855608	0.462266697641462	7.64224635902792	0.0131009007506934	1.9999344492388	0.25457914069752	4.93393351002983	0.450763550645091	7.55912421035967
0.0741147182253189	3.73775679338723	0.300583742372692	8.93003020202741	0.0737205512090009	3.32496083473881	0.220566625592091	4.87893398500304	0.336692061774953	9.2628916673952
0.0114628023758996	4.96091469191015	0.351573902368546	9.51258344925009	0.0132812286183495	6.99999841059053	0.188674950776922	5.9667151784502	0.176660958706425	5.96424944999894
0.0328979245687369	4.21805066615343	0.485578816570342	8.8309225148987	0.0378699682479044	5.41484434703534	0.265900391468154	5.86770110613993	0.516384061055632	8.88923541949044
0.0977577628598083	1.66623763460666	0.221249162685126	5.99250836181454	0.102510833998485	1.78316762507511	0.192473417886265	1.8227781905758	0.204570273377634	6.49402795013402
0.0071839650622569	1.48170543834567	0.277249088138342	9.38710495713167	0.00686397157627173	1.60309775951224	0.10858214266866	2.96037962056868	0.270316579903305	9.62209849542809
0.0366013436387293	3.48000970669091	0.42608457012102	6.76123531535268	0.0379333032212323	4.00071128483994	0.323059125126818	4.88526015833975	0.426786917406713	6.52811523136121
0.0483962549567223	4.14697067253292	0.493714303616434	9.08227758714929	0.0444983610212816	4.0001646236236	0.238172717735467	4.92029772061311	0.631498714842872	9.4379742131487
0.0415014283391647	4.8321235915646	0.468244211096317	9.8641002655495	0.0438344154511271	5.00009314509126	0.228608260962452	5.92855421671089	0.423747201056438	9.7529918605172
0.0916946232733317	3.95225755032152	0.428775047790259	5.38832908845507	0.0884109581963163	4.00008803383742	0.521046478074537	4.7967694857114	0.432638271269334	4.95958417900662
0.0409199134008959	2.43842874467373	0.253208649437875	9.35459953150712	0.04119757575961	2.00047334658174	0.129648841253355	2.95896517265075	0.2652771623723	9.99984352622621
0.0799243205231615	3.71576329134405	0.281764766201377	7.49253473244607	0.0789301773999796	3.95980164202412	0.271393061581803	4.90908234623016	0.303628049385122	7.25924558630941
0.0909303150719497	4.5119796404615	0.175586402229965	5.70659960620105	0.0971323989885555	4.79072817465317	0.229545182684097	4.59775050407564	0.132413657863805	4.45622503492543
0.0223870179455262	4.19511711969972	0.409704745188355	8.42386262607761	0.0210169250772008	4.50423286292306	0.243402029901254	5.89186605163418	0.40449132784616	8.64267281805104
0.00197953678527847	2.68856805749238	0.480605628527701	5.01803084975109	-999.9	-999.9	0.65192403582528	5.57701695164355	-999.9	-999.9
0.0401317328561563	2.91343380045146	0.379333147779107	6.08162700780667	0.0389056093508682	3.00090053288651	0.279415201802222	3.9320648361926	0.389682878025916	5.98605490489803
0.00858378125377931	1.97783903591335	0.287593986466527	7.67310914583504	0.00893306996860305	1.75892519740697	0.168687647615202	3.9644416153395	0.301663875329816	7.66409377445445
0.0489643373712897	3.82453010883182	0.250813534576446	7.64788144733757	0.0511973415394533	3.98820711600658	0.215221924929598	4.91435704167203	0.249774883357073	7.37726611359677
0.0987071865431499	1.1498242514208	0.387898366618902	8.37423707940616	0.0981068731277463	1.00040092636044	0.191079531403996	1.79929901153138	0.302008295209292	8.43168308746377
0.00831032088748179	2.58890254888684	0.21736441059038	7.30166506255046	0.00731675600625494	0.994052476350064	0.120773153939232	2.95977994519461	0.210328825286659	7.48731251596256
0.0846800124282017	2.87769185286015	0.181612866278738	6.89483352587558	0.0880899783700933	3.00082908040186	0.215536215405742	3.87912409513154	0.186907547436869	6.55595439003911
0.0668472396086436	3.59317504707724	0.248407788015902	6.60939999157563	0.0719658651481312	3.99997685877641	0.250505972807023	4.62523112231236	0.278337697074098	7.06092513599284
0.0766170940336306	3.33523941878229	0.30417292220518	7.57310929591767	0.0773434920488907	3.65873115680587	0.225045575047037	3.94837626768566	0.281492572724405	7.31060950217462
0.0553106189523824	3.51857753284276	0.346986478473991	9.70828362274915	0.0563293698341297	3.46538444385237	0.173458165587327	3.89979636674505	0.369224298283287	9.81987924064519
0.0964396576031577	2.5115852560848	0.265616925433278	6.17733125807717	0.0955873701480015	2.72434886011476	0.236756627722751	2.95524196255097	0.302162789051501	6.54591063906089
0.0520614690710791	2.66771396249533	0.491124865878373	7.31441487558186	0.0516060430972905	1.99989095517975	0.249503920894688	3.96452001821635	0.418733026215829	7.2273157877828
0.0774747840794735	4.50687648542225	0.254657594766468	8.44071955187246	0.0767085161773473	4.00027437334841	0.242653467948851	5.90842778921224	0.272575900810628	8.92230289362323
0.0635540734620299	1.01943548582494	0.314936153590679	7.95290373382159	0.0608968000642968	0.999831712681779	0.172014251446076	1.89733556308108	0.318057289625593	7.94857623874694
0.0128934456733987	1.3833200475201	0.2515878806822	5.57972246897407	0.0107935511436117	0.766027364018219	0.230501953608841	3.95646788674202	0.296173099440155	5.67907361750724
0.0355948533853516	1.25564697384834	0.194425296317786	7.74855269817635	0.0403110672521771	2.65910843591217	0.141944530847938	2.93948352129795	0.189563052863124	7.63794422335684
0.0683485501743853	3.67183374613523	0.199643107596785	6.31297678803094	0.0681108513019944	3.5666562441314	0.220319956038556	4.86546774422383	0.172169647740047	6.13652633044379
0.0462965520715807	1.60139794554561	0.365291814226657	9.82518241391517	0.0427143162715717	1.35605240716117	0.13704755951642	1.9537197226002	0.414937873541943	9.94458483606685
0.00354724762914702	1.5798088312149	0.458531229570508	7.91754752863199	0.00476867917172187	3.00004075710837	0.162720783401117	2.96811640192708	0.157946814140113	2.96729935250514
0.0471024777926505	2.05848262272775	0.311030943784863	5.62063558259979	0.0476009009213578	1.99982006685221	0.240786541319204	2.96044728203398	0.306130254729583	5.37726918707809
0.06994948756136	4.20280542317778	0.363115307316184	9.85001872410066	0.0770410030446721	4.65673424851062	0.215648211487625	4.90874726443418	0.372405070704862	9.59905126483968
0.0372614939883351	4.68848213087767	0.119133835658431	7.68827211693861	0.0420886724390685	4.99987087455448	0.122224429954552	4.90382757607795	0.0887622501561907	5.75633192083666
0.0990647509656847	3.29782249778509	0.390898534841836	7.4143826845102	0.105406987387009	3.58423338451108	0.274417848116884	3.87421177387492	0.372229672960838	7.00068284986288
0.00613702782616019	3.31602288875729	0.344926549866796	7.6768980990164	0.0059799356073521	2.81648663049687	0.248296346304078	5.92860643946763	0.363980734028012	7.86041396075933
0.0964398252244573	1.09808856807649	0.282885737996548	8.08967753313482	0.100313129259011	1.35798055126902	0.205275395237107	2.56599465062599	0.279370138697148	8.00078108766891
0.0456912581895012	1.70454257633537	0.208497565891594	8.23127385578118	0.0463728953129791	1.19247428515731	0.130011012959347	1.90623895385972	0.203396562939519	8.00028019851066
0.0282854031512979	4.62884336430579	0.432714895624667	8.46592407557182	0.0266577965978469	4.99993866896493	0.211641183114075	4.96636405689351	0.393487240652606	8.35822240474878
0.0278844837055076	4.06895135529339	0.316662295442075	5.35809580003843	0.0291953353061722	4.51657601731759	0.313935447553478	4.94613602675202	0.317367605583969	5.48456353202019
0.0657688942393288	4.79632275179029	0.22467770203948	7.48394279973581	0.067731988979541	5.00003714433866	0.234394039208808	5.7853800243331	0.187333877018866	6.78334067336366
0.019768580499338	1.08740383386612	0.419424793031067	7.77948014554568	0.0232881951707203	2.73859074519313	0.187277958937535	2.96796612473345	0.525121068662559	7.89176967049542
0.00216109674563631	3.20497825555503	0.22935758382082	8.39072802336887	0.00199468241864956	4.88368275944726	0.234217916005603	8.42552459338448	0.2322238998849	8.45593099290613
0.023525088544935	1.74563709739596	0.264386922772974	6.21030270238407	0.02329563725646	2.24045666525467	0.171667946973919	2.87352359332787	0.243303777836356	6.00017859733914
0.0319119837600738	3.98979481589049	0.352218280080706	7.74589018896222	0.0317129956979532	4.4613645007094	0.229819348769395	4.92137430704637	0.352094028273898	7.73568429789724
0.0675958749419078	2.66486910916865	0.190787425450981	8.58013109420426	0.0621314223293918	1.99962870557675	0.15413621503354	3.92937014842835	0.168528072188043	9.00004745001904
0.0771807158591691	2.3597465949133	0.266051298193634	5.59425385668874	0.0729177746272561	2.03735609171104	0.236582914084852	2.84413976123574	0.240078256198504	5.17447082062188
0.062910699879285	3.69715586397797	0.318025994021445	9.57654490368441	0.0675078045708441	3.67381496043222	0.183191457764338	3.95548302302432	0.386559341686108	9.91179374881411
0.0453110299243126	3.69378518685699	0.279468656796962	5.3659591160249	0.0439870415689013	3.7232964607835	0.325535183443943	4.93553951607855	0.298383205978518	5.38836739259051
0.0712101554619148	2.35154742375016	0.173403276503086	5.70297022466548	0.0744346732648179	2.31154974553034	0.197001460694528	2.95364812611789	0.170026357843825	5.11541452872412
0.0475664177299477	4.08111612033099	0.17161819934845	7.71688264096156	0.0451554627364652	3.90155687335371	0.170134149866887	4.89007944266494	0.200294378801838	8.2864635238968
0.0103046490068082	2.44602185580879	0.121554843056947	8.47926463931799	0.0093582318148354	2.00094184378395	0.077684436122796	2.94646975086951	0.128134027052287	8.69611966340237
0.00582170118205249	3.9488696763292	0.131725650373846	8.57282738084905	0.00530424756365102	2.63699548456687	0.109704211231103	6.83325774787155	0.124514642751351	8.54431868712329
0.0797596405255608	2.58162215072662	0.316725513525307	7.21661569550633	0.0802056210611132	3.00002405266138	0.216600131821654	2.95876410413649	0.136398751585307	2.93468311689436
0.0385554479707498	2.93729756586254	0.150845844019204	7.36387795419432	0.0390170129302489	2.96888853295106	0.128107617074315	3.94091279859038	0.155396138340075	8.55432152206374
0.0220065115562175	3.61777501367033	0.381303029693663	9.20703887823038	0.0249909470026017	4.00087583117091	0.178538967177375	4.84288278689663	0.340064808295895	9.00693479209349
0.0379530919792596	2.37314459029585	0.314023806620389	9.40196276176721	0.037096363921206	2.17648362034226	0.142567851368752	2.92553853760908	0.344826927584134	9.7478823571582
0.0411736375577748	3.99886745307595	0.177000566013157	8.19428043672815	0.0392416877590165	4.00014754127874	0.169878068797788	5.76150410055815	0.169796661630649	8.00002767785728
0.00868393578706309	3.66259050928056	0.438518863357604	6.2628762726672	0.0106183004005917	4.77898770971801	0.31356830169577	4.92807240914151	0.416337756426816	6.17690196426064
0.0773654756068718	4.92015739995986	0.106259409803897	6.60733186989091	0.077767834161909	5.00008245159569	0.1956071483111	5.81818811173614	0.129421139478576	6.96577336643329
0.0344451610655524	2.68575313128531	0.251599797327071	7.40938732749783	0.0344963101225834	2.99967420485265	0.173893012896474	2.9633716184975	0.281847773613715	6.86476219628041
0.0253177319366951	2.19249396026134	0.41915039261803	6.35135339107364	0.0245101532128622	2.17944919590247	0.223895568699812	2.96975178086135	0.495910731478275	6.65168228026235
0.0903765443630982	2.12418587971479	0.268909976445138	8.55041624628939	0.0925527669786581	2.56693210080345	0.196137104491861	2.75454045466989	0.252322366311906	8.17443827647807
0.0314532543511596	4.77032813802361	0.102991413790733	9.74398454651237	0.0319048863446584	5.31096814733772	0.0992012524883497	5.92533516730481	0.110936292508515	10.3125331540356
0.0925299965438899	4.31748065259308	0.31753853848204	8.63408668898046	0.094547331567533	4.24601877633122	0.261362217953166	4.92354046881765	0.332093084495556	8.00025763999059
0.0581003095391206	4.87428904790431	0.112203142698854	8.96878648200072	0.0634734566663429	4.99722499013522	0.127162591094363	5.78149419312108	0.0896028204445639	8.99983232752142
0.0134784342588391	3.45047577377409	0.433532597962767	7.28873233543709	0.0143554841916332	3.00074119927143	0.408224293485252	6.94190694347856	0.404263621307952	7.18812183208166
0.091179168691393	2.60901644546539	0.176289889682084	8.1875809840858	0.0895836417605324	3.00002946937019	0.165432510958094	2.84957045264955	0.0758531613077534	2.6721465513254
0.0693529243010562	3.70387561991811	0.343175633531064	5.36212847451679	0.0738440451497627	4.00000265686668	0.31968401838311	3.96367111224178	0.245801954637963	3.9526066020146
0.0967087089207489	3.83573897462338	0.266077999677509	6.34598247008398	0.0885126374924636	3.70280331750351	0.246989727008418	3.9557631535751	0.217696556949212	5.64298519555235
0.0751708253053948	4.76980087626725	0.202213805634528	6.47836418240331	0.0797167602752828	4.9998210770113	0.254142973842276	5.66850134726461	0.174425053279532	5.97409761772232
0.0912981226264965	1.12197411898524	0.208831887226552	7.32838997384533	0.0998389607338946	1.26737950816029	0.188824008608865	1.79460314232856	0.202027945753975	7.46396728095989
0.0583712779216003	2.90926746558398	0.299980262015015	6.92435934441164	0.0646791013819803	2.99918951626415	0.213824002670426	3.79870691688082	0.278989977960065	7.29847757991305
0.0494501672165934	4.53163127601147	0.394155362900347	6.66528494562954	0.0506435807184884	4.53901439600899	0.339444946152288	4.96534699626211	0.46982173163089	6.68713286984906
0.0374982097696047	4.4875827813521	0.37831891104579	5.47831999487244	0.0359117886639599	4.54462838644498	0.410469623017559	4.95777489252519	0.449659071569666	5.60924306416105
0.0758986675299238	2.55941949598491	0.227244038973004	7.59497355553322	0.0795747479246747	2.37702456555511	0.178507629376128	2.94976794617668	0.177170605216626	6.82319644831263
0.0369380006694701	1.92141748405993	0.403318900987506	8.96857621846721	0.0386526038899051	2.88530842285387	0.174144136992507	2.9601057237977	0.432683202533604	8.65907303281511
0.0467520496072248	1.6815946912393	0.221966538298875	5.40090419701301	0.0457987829416567	1.74031027291019	0.185785750010345	2.84909754716531	0.201959446578158	5.46822167142669
0.0488618670501746	3.82163804303855	0.354287870414555	5.20221809274517	0.047416520870586	3.99964186196913	0.342452180103489	4.77659234820535	0.333207868320786	5.43642954456092
0.00480340628162958	2.70041433628649	0.184017778094858	7.67328696325421	0.00541425701971045	3.00043756355171	0.13956833258658	5.93283588599709	0.156398901598998	7.24108267437924
0.0597643507211469	3.86063200142235	0.108598486892879	8.30841619987041	0.0563819195825109	3.72521454166215	0.151100909366527	5.53212951519481	0.141483250264654	9.49000210323712
0.00254713758826256	2.16120594087988	0.36150639988482	6.45476350211538	0.00302339596763706	1.65005721349127	0.408344169099121	6.61509945282932	0.405320951376617	6.65213584685786
0.0743100119298324	3.12473621219397	0.23113286793232	6.0952895693481	0.0795718593071253	3.69904763760094	0.221857821713854	3.81457827797324	0.227630551312259	6.41712931132708
0.0830440634880215	1.78889009915292	0.162982993479818	9.72270721569657	0.0819328108890437	2.00025325181963	0.144785376803562	1.90565680599756	0.0628570531966226	1.78251584756669
0.0789546298526693	4.36643520649523	0.417482859175652	6.43559235846624	0.067142555229801	3.99909821992592	0.359350975956887	4.8845826716488	0.461486253230476	6.64076486365904
0.059496254397789	1.90567305590957	0.279296027496457	9.44009474478662	0.0662048349300873	2.00050752875162	0.156502626649122	2.87014943964246	0.339793959105671	10.4375496012045
0.0934805501727387	2.65658836625516	0.317607238795608	9.86475638695993	0.0913181321693503	2.89912578276493	0.192202427895384	3.67062359698778	0.299416174922691	9.7527871959373
0.0880877884167712	1.68140029441565	0.274782953690737	9.05266451416537	0.0876533359708918	2.00020199843585	0.15532713996219	1.89250200812594	0.067672989823943	1.7528972913982
0.0538140869305935	1.98581623472273	0.286708750668913	9.5075840712525	0.054539444886965	2.01090823907617	0.155319204896183	2.89081458682842	0.252662077792659	8.84189387042658
0.0828153947738465	3.22050902526826	0.424448901228607	7.4866796808783	0.0772630203207696	2.99946295972838	0.291797224549818	3.93042225567059	0.529310873796233	7.24267670882944
0.0838745697708801	1.18931611347944	0.481590686365962	5.80596970277838	0.0858361405817885	1.00049307295179	0.259266164967922	1.82740133958347	0.397835501503747	5.53082245084557
0.0443469035571907	4.49346650857478	0.217156665213406	8.62641052459367	0.0431670049638395	4.82747274680411	0.164601047437982	4.95193457885446	0.190991246792704	7.96585976194008
0.0823900756875519	3.60835030395538	0.258848340529948	7.56143780658022	0.0792263043884444	3.14711079853066	0.218665819906309	3.95552023209138	0.256871345226506	7.30743647996471
0.0310900522333104	2.26327649597079	0.395923186279833	5.58567481464706	0.0303139844548577	2.37360243765981	0.29376662087646	3.96053044974796	0.365703676083985	5.50371519874306
0.0499820793427061	2.27634930051863	0.460027663689107	5.64987208810635	0.0492090149023579	2.00006137126863	0.277478197308196	2.9254502813171	0.409938587036827	5.48051800899777
0.0402667761310004	3.5157979382202	0.392457814794034	7.62002861592919	0.0395618810781782	3.35319245814461	0.218516903459852	3.96717184872334	0.418397704174628	7.6465756119775
0.00659731234214269	4.69046014361084	0.136896778829396	9.31169996620156	0.00688321144495646	4.00074117355106	0.120647433694633	7.92267389480005	0.130025265356132	9.18909532656937
0.0363706449365709	3.52105979714543	0.25862216996029	6.01279954425991	0.0343971689981914	3.35579592157096	0.208309230936337	3.90774372624593	0.246539769883354	6.00026094504023
0.0473012435999699	1.68043105956167	0.182401926163584	5.31087684794329	0.0422184022857239	1.00043456277752	0.165676706242456	1.95610245862656	0.213101825257394	5.75682675053922
0.0637447221756447	4.67230734508485	0.235734698176384	7.54670948837884	0.0642975847224749	4.47369814232495	0.199497824979482	4.94678322997092	0.203745981427411	7.52604271830591
0.0531876378897578	1.83111462462693	0.21706559676677	7.01287532458082	0.0510633258458479	2.01687466267003	0.166103491238343	2.90117203375865	0.223185645478638	7.49015128912618
0.0143900233807508	2.93253363389522	0.270116874575615	5.25570433703251	0.0166376084931932	3.99976299287667	0.184656280099491	2.95755377222368	0.169733105428735	2.95349278604209
0.0743773004717659	4.50448878388852	0.439818850904703	6.48984903353266	0.0796151491092202	5.26294392231849	-999.9	-999.9	0.300527762159903	4.95037173995467
0.068962948921835	3.01674483716488	0.207464675419033	5.84023603703827	0.0713094891330818	3.4397790153503	0.239026620514009	3.89335211649707	0.207623270418861	5.2341306253589
0.0666608136286959	2.3606451433152	0.313913575839251	9.25652900943533	0.0664926773237001	2.64904713817147	0.159316543141903	2.89812782507781	0.331054910284715	9.6433667230842
0.0485618610205129	1.35549905803055	0.485015700664371	5.60192873468623	0.0520058605598068	1.99982415610332	0.226559925670603	1.96753369304902	0.482575033134109	5.86707160027874
0.0250810891094152	2.41223738715053	0.255527931079268	6.09549601795152	0.0305377857794384	2.8577058158961	0.21069284333249	3.95429370966184	0.251218264026717	6.00006801666708
0.024942191651091	4.16879310831428	0.416030302643776	6.00596336880699	0.0262098643905538	3.99995389753873	0.435465164887639	6.03039695443932	0.409257630407819	6.16044338830181
0.0639034689047839	4.29768828768283	0.296219103038311	7.03424097504467	0.0592727911889762	4.03809075421914	0.270207603599609	4.92308031118826	0.322145913117787	6.93385616725455
0.0596648129660171	3.55374887865037	0.275131409708411	8.7510739127174	0.0574318165437004	3.5509681016955	0.180656941072292	3.91807767210918	0.230119714410369	7.59005063416625
0.0506514617719222	4.57011314574629	0.333066294156015	9.94158927234821	0.0526787958366836	4.6770650428242	0.174065671286607	4.96139304738044	0.388067988738018	10.5399760926882
0.00387880961317569	2.68087972700596	0.312721158005297	8.59653581515886	0.00330365827959739	2.38149262996201	0.152047749934742	3.96700017231015	0.364292544298167	8.87459642158268
0.00842822781181894	2.77670941129327	0.115655624680221	8.42051925486885	0.00906319441785868	3.4646182893016	0.0966528356208221	5.93279494464656	0.122419612007561	9.04581243620966
0.0865050723087043	4.72615691553801	0.462325402442366	8.12602334422991	0.0773879743334442	4.43031754534988	0.288634429371017	4.96353145788992	0.545815655700293	8.47714733620309
0.0235502522545867	4.94495251681656	0.476157244667411	7.13646944961511	0.02085656073391	4.92800843445605	0.478803986643286	6.95147321775957	0.478633820890737	7.18957155386749
0.0673708847914822	1.63108991179615	0.273365089297295	7.8162315255031	0.0766870060000025	2.68360978118788	0.190236579456409	2.8112383251195	0.210998589841621	6.73481632549835
0.040660824279068	2.29827649239451	0.282445662189275	5.08000970003195	0.0399377898125858	2.09933910672936	0.226633293408183	2.96144472634814	0.28192761345887	5.2132525525038
0.0566379530385602	3.03320921771228	0.247597707714885	5.31602571951225	0.0564274330516005	2.96078691310487	0.295156318340444	3.9582703675037	0.356502189929602	5.81947668288021
0.0612681357064284	2.22954892832786	0.416425378620625	7.79924544040114	0.0657573618830987	2.77853786841043	0.225852850375205	2.96280225576455	0.509852622679198	7.63013413871047
0.0245618122455198	4.38306410051882	0.413867314253002	6.52546108467504	0.0256186322148454	5.10351476364599	0.302762604568469	4.92979253300317	0.2775667675244	4.92331511947908
0.04583995326492	3.42390729952604	0.117134413681924	8.11345741967671	0.0473710412256132	3.99920972438479	0.118655335036641	3.87579561618162	0.123920758126216	8.31455587942891
0.0134385608120356	4.05978947505355	0.407641848176718	6.6059218137525	0.013870167814349	4.67746502289836	0.395557072161691	6.30494185601119	0.381688465224866	6.36408971579933
0.00861793137365021	1.63917224202305	0.264109299704433	8.46230024588294	0.00911993169751476	0.841791640141202	0.105651960194392	1.96109966087738	0.237324832462941	8.47259148534984
0.0478955751135945	2.20863885618746	0.202463760226965	8.76937825232744	0.0490280377158166	1.99928459286578	0.126572650863604	2.71589558556794	0.194247049001501	9.62393749088539
0.0408299780504312	2.90723125077784	0.361968535557389	8.65476353093982	0.0389363774505723	3.24854396469913	0.193567473364552	3.91555785006784	0.343161985226216	8.29008633794784
0.0661080161468126	3.53756044432521	0.389083978999406	5.21680557052605	0.0635053576678288	3.37940670426582	0.410662672665171	4.75987021338061	0.407767878550111	5.58081659387665
0.0620934063822497	2.82424385193735	0.246473387815058	6.40817593666725	0.0601663291129051	2.99993944815617	0.220977379332304	3.76677798614593	0.261819387139387	6.61180444795169
0.0992464229732286	3.74294933117926	0.290504177566618	5.23357925005257	0.102918045661548	3.66420809637441	0.323855388099483	3.92885411900719	0.357716990756928	5.7130856737747
0.0550405687298626	2.54604370519519	0.262077719438821	5.05148637574166	0.0519731351464934	2.44673500758042	0.225570816620034	2.90015999952605	0.232692555679187	4.6726491469035
0.0014760394890327	2.61930291727185	0.462631801236421	7.45201146113686	-999.9	-999.9	0.32675933067287	5.96669435691237	-999.9	-999.9
0.0353382367468439	3.38831634540111	0.442344742361456	6.62400511559099	0.033522476383549	3.00263236652068	0.260825261883634	3.96482635332182	0.387589702508211	6.28036335549699
0.0301538382931612	2.47779499739408	0.216844426095486	8.56643272330984	0.0282350243902439	1.99933085594797	0.134289007018513	2.95847461321157	0.240008376803936	8.54994581641995
0.0923067638124339	1.78890650346875	0.469994257297367	9.16085572214797	0.0939053083318619	1.76818389544976	0.182289322285323	1.90969308626382	0.412090240298193	9.16403036447654
0.0575292526071426	3.20163499657065	0.218966443650425	7.80077466275543	0.0616791693637935	2.99995882691106	0.179082352469044	3.77986746163774	0.244293015693813	8.23723067411007
0.018411708161002	1.52936240192503	0.141898352373391	5.30575731652789	0.0173636307634391	1.50110663885087	0.111769983778754	1.94923890997071	0.132781446431946	4.91742261940113
0.0210366581741255	3.28829304035753	0.311486830096692	7.50471193925478	0.0202032200417593	2.9326897811244	0.21377925112084	4.9630146687562	0.307044782980063	7.4862169388504
0.0580740503440611	2.45145282521844	0.461849895864725	5.45732610742562	0.0586756900014984	2.60702442716616	0.300964664750731	2.96497597834401	0.520714260225786	5.63421738118333
0.0393337909292895	4.75194012094289	0.393734846264124	9.23971780110151	0.0419367210179364	4.81145988663823	0.194861714032565	4.96772920407195	0.42002433673108	9.3134212944842
0.0022938029342331	3.95445916615427	0.13055239841342	7.12813078658655	0.00160635373470295	2.15640116350808	0.111415740574281	5.91962797425572	0.12477788727602	7.08250749392082
0.025324054823257	1.94988082535565	0.178742822259665	9.12617733585648	0.0272453666929233	2.0015233960624	0.109764722906475	2.94915898145914	0.195892596767697	9.46467889844589
0.0328986842813902	2.48607181943953	0.124439994059503	8.25353224761784	0.0356740006052177	3.38989779484474	0.110822679757633	3.85917144469078	0.128772681969918	8.55903081418535
0.00170882677286863	2.46931049227715	0.384943433199078	7.80185325536877	-999.9	-999.9	0.184760136249443	3.96925064747506	-999.9	-999.9
0.0541929268110544	1.87296518031508	0.438934688735753	9.64601495303214	0.0543586104211564	1.9995221777562	0.169827482094677	2.82050511247592	0.499139019305801	9.79467422696977
0.0278181440494955	2.92700917553157	0.244741042237729	5.93228076817468	0.0283818416772613	3.20417030344849	0.202335317952324	3.87976943370014	0.268964775737174	6.41401234128715
0.0709924106453545	4.91465731617063	0.121432481147349	7.37658022670075	0.0651459810721387	4.57760923747153	0.182835133321064	5.77638154476113	0.134636812809566	7.28872129477484
0.0876918142372742	3.52856686711311	0.438830053340644	8.73081161640584	0.0816293226872297	3.01409309056435	0.246913491904376	4.78752641324137	0.371375898647123	8.96968983017299
0.0952164785796776	2.37118585221469	0.468156686611474	7.66956171602942	0.10153166369086	2.50450715349762	0.235868022130886	2.86138507758272	0.681145139220393	8.55526377419405
0.0318535727390554	2.95480444002897	0.209138850215822	8.69176019332372	0.0345556810868745	2.99452605228782	0.13523696697787	3.94680920243342	0.195333744256095	8.76939183394955
0.0288903266622219	2.22158389538527	0.239009966980666	9.15274557424709	0.027672232649046	2.6254025668061	0.123617154319537	2.95514828115169	0.229049387289778	8.99944420165396
0.00899471455090679	1.4383913083002	0.264497570320964	9.50622816570103	0.00761904290401902	1.998825111931	0.122141333384029	3.92277769533157	0.246938214509928	9.15049147545291
0.0385104268996511	4.10053906589746	0.492098983097822	7.80247796326876	0.0395720867239994	4.20777606885222	0.274505554694381	4.93147363712478	0.491015473185271	7.75178484205868
0.055498886899557	2.3037282358855	0.191902073286474	9.84173212898895	0.0518107775742322	2.22673905368812	0.127131046869849	2.87022142322858	0.188787199083905	9.73939524570991
0.0705457698393148	1.8834257107228	0.393757204711437	8.42936472501606	0.0704942817104569	1.71028598360323	0.171398794143174	1.95885003480612	0.345350457778521	8.1523178620567
0.0433441627931315	2.92536211386323	0.346476886700839	8.31370131694712	0.0434589930214261	2.44587748396117	0.181293792165283	3.95807339934807	0.320201276162329	8.71521914362093
0.029930845975643	2.43936711084098	0.261509951669723	9.932879867265	0.0291810651834282	2.78531023231904	0.12126259114308	2.9555388192605	0.290953819250085	10.1365049679568
0.00600623045046814	2.13932911679149	0.392046999838203	8.05243292241357	0.00532131762790503	0.551784414655187	0.172545116599728	3.96856212935227	0.401072349117827	8.38349622174186
0.0270497742586304	4.68640749994665	0.245510978158563	9.23771901638247	0.0289812465430995	4.99965994723681	0.150891530710034	4.96151402213834	0.246077557672984	9.25640269861409
0.00895057535870001	3.21268562786281	0.381913068331778	5.77244153246284	0.0107935278046741	3.98245290512138	0.346495179667313	4.9531605358734	0.392572849325572	5.61489251885172
0.0736383120992687	3.41422629728913	0.123257603682578	6.00019620032981	0.0702420659375161	3.18069521724098	0.18261628518091	3.85041327880275	0.147299670757357	6.07893827602157
0.0676822313978337	4.87608968093991	0.397033615037799	7.26861756527796	0.0644510785314849	4.48982590396117	0.384331523229679	5.9211599327057	0.410321968477113	7.00062121459503
0.0112715980594512	3.97976987436414	0.413390923663974	7.56845704978332	0.0128923384974341	5.67873249676949	0.258121947016212	4.96966079954949	0.246294503481613	4.9681314734364
0.0580810912454035	1.81724615208805	0.14288876298815	9.91033119498752	0.0638002641169177	1.78371032476471	0.11364929183076	1.94430253856677	0.230206479449058	12.615383912049
0.0610879686025437	3.46518289204687	0.261158804502338	8.74755485914648	0.0620936122778159	3.29928354406665	0.164765699637227	3.95451811761202	0.247851286406034	8.99999859874958
0.0522310550573748	1.51496373862028	0.432940648775548	8.13799990573898	0.0505336046098609	1.13555931810572	0.176678335421878	1.92696458634679	0.455789792808037	7.99980428841365
0.0756647651449312	4.35056070052087	0.299308570660651	7.89284464088269	0.0709748398893099	4.33760981905934	0.220815302217724	4.92348877958697	0.303801832286099	8.39916329185349
0.0487852135209832	3.4837283315137	0.221386458817869	6.58082687994465	0.0479903969757148	3.38777453920773	0.187747125778256	3.95577760495309	0.214065135429813	6.65493761943167
0.0810410785076674	3.15593052934855	0.143195822741836	5.88987173163332	0.0909896639504805	3.17704684204196	0.201585585262356	3.67069208346948	0.19713912943427	7.69785755951172
0.0458633519029245	1.29839174915105	0.420525123924017	9.05673571396619	0.0430007753952555	1.17204118743545	0.149371621852974	1.91998269690548	0.457635472940764	9.52536599509557
0.0617963796644472	2.09786930400878	0.308020839001983	8.1247159501072	0.058776460870518	2.04987989652236	0.177288510911851	2.91992030510589	0.278424115244072	7.81809385324151
0.0668530493278522	3.04654348548502	0.383582346141338	9.76320847985335	0.0626563592972013	2.99982702341253	0.213845502338609	4.76170083259098	0.442479268263207	9.8574563039565
0.0653383097881451	4.72741849068552	0.399138445220888	8.84319318458438	0.065342743378321	4.99956879706711	0.2693414591015	5.676984371206	0.421622264697337	8.82020948293716
0.0299679106592666	4.83598129823804	0.141634348407388	7.42751111392863	0.0320524620396236	5.61591109782698	0.161440219767181	5.86101493858234	0.156460791681678	7.33686251843665
0.0202008011713624	4.78965777345002	0.129571029637009	7.59727363823913	0.020199747742611	4.80577425314428	0.130218059433905	5.92931435950432	0.136751579637627	7.8495141068697
0.0663914596845862	2.44040270335972	0.478002522885799	6.08488401514478	0.0699966610514801	2.59864846979613	0.312973484987341	3.88487043476546	0.429849341374312	6.32089951410553
0.0878441788638011	2.60952135268599	0.431066369730979	8.51080091786571	0.0879917601075993	2.75353229975928	0.219635597844557	2.85224040614806	0.41766605337807	7.66038065824792
0.0881540636012796	3.1087700817734	0.19905625153333	6.95045551401563	0.0916087774743876	3.00092550165756	0.201506279220887	3.91017226562771	0.204978413346086	7.69470588033963
0.0374815336861648	4.55226544104517	0.240783986635506	9.79685401543975	0.0393243506640226	5.0003388232654	0.186118908377799	5.95806935566002	0.245578221907051	9.00027758289083
0.0508732811091468	4.05002945195884	0.494464207068086	9.85347653739154	0.0511249567592035	4.00032163724237	0.207651269308208	4.92533270440789	0.546665046148077	9.9903349091476
0.0271963723851368	3.60870712995529	0.443449848424643	9.79540223372169	0.0244520492889815	2.99892142291245	-999.9	-999.9	0.472430577413442	9.83828289463568
0.0512418821218889	4.77113321516663	0.112220199033618	5.4068681364879	0.0523573074863622	5.00058969516451	0.140331246257261	4.778891451812	0.0879750131778381	4.64720362222956
0.0109446512393188	2.87862205784768	0.387387675233185	5.82413124968298	0.0115744050745074	5.33716838320448	0.364370556713679	4.95870080815775	0.35355135046108	4.95737383268041
0.086232138017891	1.36758779641241	0.287459429912269	5.26284853811376	0.0872988062715647	1.64804674028817	0.245901371074686	1.95657771329688	0.316903205247894	5.10455992884182
0.00946165101858787	1.88381771743298	0.116445355117321	7.1826966793742	0.0089898022069882	2.10523847314625	0.101400263100882	3.89229080257038	0.14436357098469	7.84128934061783
0.0968955347300507	1.28463049698621	0.243180923815817	8.63965738681145	0.0943576552303954	1.00038408915288	0.204204608782899	2.44894550189859	0.309742065356897	8.85199958327913
0.0611825905034784	2.01736754179001	0.331764077953994	8.21233886759728	0.0663337780389712	2.4314753271628	0.191079034690907	2.95560514295775	0.345966884507313	8.00877772169877
0.0644066509890836	1.87781784310937	0.222139422874898	6.42551988712512	0.0649286971999349	1.62947025735227	0.175165117837806	1.90593373983051	0.231131174593616	6.35668340475314
0.0216951115885749	3.97260853648186	0.489502794854343	7.15495738433674	0.0219994302996694	4.30211989036901	0.281490136176001	4.93470575478105	0.481050111271252	7.3002555502427
0.0850386958243325	4.61104554869235	0.108653875812888	9.96579593978822	0.0879655258019842	5.36375692701105	0.154827370165559	5.61504887802677	0.0950712338285952	8.79378419606704
0.0979228386529721	3.5168730802834	0.122061575669795	6.53412891086191	0.101862264672499	3.43818672145958	0.193317144567014	3.86077542047897	0.132378956608701	6.73394390193189
0.0685624859398231	3.93214687891304	0.441003237850964	8.94611455965787	0.0740754116692543	4.41208242257449	0.24726378414622	4.88749559684416	0.521444714120369	8.93149238218247
0.0401298334477469	1.39906738977879	0.119432829786092	5.72387806838378	0.0402944508478898	1.3285808967645	0.120218330540344	1.9418235337967	0.126425382781716	6.00002599614174
0.00149396540224552	4.02290219627321	0.173005515802652	7.33621836872771	-999.9	-999.9	0.173991318407702	7.01394361978095	-999.9	-999.9
0.0261315160356462	4.72730111330748	0.4377845604904	7.02304435311817	0.0266665365074933	5.07088787751842	0.345720397542495	5.96691630229347	0.4878550992994	7.4350853843746
0.0959729551414494	3.18368661217391	0.422543243318796	5.48242570948787	0.0965148466751781	3.00003177617025	0.521523439919646	4.72768782691717	0.477827244848986	5.46460622082467
0.048139563404955	2.42125206813216	0.191751288902015	9.16458214982413	0.0525110950277084	2.93492810208923	0.156124746810554	3.7383945949779	0.212605891847401	8.80185141979715
0.0552472314781044	3.09303686115891	0.239589338377118	8.47067184164189	0.058629953932625	3.17059481158626	0.172992800680711	3.90665081003763	0.250773563477607	8.56983245974547
0.0583176587214693	1.03361192718148	0.193428292497993	5.64628429478034	0.0637740933121136	1.18664337670546	0.164232141258478	1.8347574314777	0.180801162716928	5.99968606033428
0.0464354761990253	2.15054160170257	0.1343307338655	9.08090812619776	0.0498075160355121	2.39573925776706	0.1124001981803	2.92118458028936	0.145437637345766	9.89891433027484
0.0385176313885022	1.83620873559266	0.412054754979909	9.33515828568488	0.0430434056434237	2.80027352665489	0.14869780345964	2.91710725078705	0.325950392585386	9.00028725450503
0.0266907548592426	1.06845962349325	0.497720972076058	7.09261618438177	0.0242840357284332	1.18118945879927	0.205681916754702	2.96503134218526	0.411452856623552	6.88508497642613
0.0522898707252462	3.10257051791996	0.31825638981536	7.17394892009906	0.0500674658041058	3.39753646796857	0.213622322280801	3.96485946391075	0.327358321613972	7.39045252206959
0.0763256717727054	3.52704523224384	0.489578287117183	7.11200628196821	0.0698876965435527	3.10078324021141	0.27658276250383	3.96498135172356	0.4170061117585	6.7879727384674
0.059711758178426	4.56924635544419	0.141896009538323	5.95450784894638	0.0674603873270993	4.99998923542971	0.183691605049986	5.53300058497046	0.116228551657474	5.84232747151146
0.0338122760767583	2.91583409719169	0.467702928744257	9.40276319277473	0.0297280134727073	2.59471657062036	0.164857156530637	3.89595922769067	0.398762820954947	9.45096916651841
0.0729986599537078	3.69805146288127	0.204159355536103	7.69741139025427	0.0689684665994615	3.36298122922792	0.207528093405276	4.66451134884382	0.206347291495114	7.61289173974041
0.0863246267579962	1.74910512845963	0.495239931158721	7.50735692679882	0.0778848544375133	1.41305642123766	0.26602397375883	2.82432491421467	0.620067485320168	7.3870024559162
0.0536088214875199	1.52774909045547	0.386315316427499	7.92196707800031	0.0555955020582967	2.35966634704442	0.177520240133968	1.96159920707976	0.12390562673693	1.94407832009301
0.0246000754721463	2.10010763816535	0.414260407909751	9.56865247804672	0.0236207074356628	2.48325885519791	0.140870206006812	2.96418259842543	0.42922385178332	9.77070010350997
0.0642220409295987	4.56321616284549	0.255640883557498	8.11363103450276	0.0644244096841572	3.99989822591321	0.264622862272232	5.79570119785274	0.285906542997415	7.99986213846396
0.0807729993106332	1.15729987807572	0.401520640775561	5.07708348915912	0.0810516567579791	1.13762125978085	0.263003429368956	1.91540962649638	0.392813704686214	5.36483609019955
0.0653898171028122	3.28287567198277	0.101094258669764	7.79664519126527	0.0709294869477739	3.31040087019785	0.130380904585903	3.68671717275778	0.103289429073352	8.13448907932368
0.0933002585745417	4.00071994401515	0.282306107133627	8.77398289507255	0.0851827029868746	3.94220557370759	0.22746215287821	4.8953507547803	0.270987111019043	8.62290776404957
0.0537658917501103	4.62474122550339	0.317586583737284	5.10979195358232	0.0512297821959494	4.16867370461147	0.394159833972067	5.18322064248339	0.342929989429321	5.33477795238201
0.0595409924120177	3.52845064550638	0.204054353106767	8.29945456702262	0.0580195060051211	3.52825873507908	0.170641364598031	3.94945994920493	0.1851537163845	7.36196709881632
0.00921238735853695	4.24713195580989	0.383396358601749	8.14265481662005	0.00918985469328728	4.28667478213547	0.235435006360987	5.96431600147288	0.357068349085065	8.16303873268548
0.0969894047093112	2.79360864963382	0.143779854569584	6.9836262462195	0.0985565612765177	2.90053372898731	0.186119992729813	3.80157274005205	0.125063039699877	6.90102928142895
0.0868614864093252	2.63933162763715	0.32104535382241	9.89755255053751	0.0966878010004147	3.00085086644469	0.174325561731991	2.88660397137009	0.0776241323692861	2.74527731015095
0.0849483895034064	3.11870518606156	0.404611779004335	8.61353629617952	0.0902107229682881	3.37020239479261	0.234569263585966	3.80183133594627	0.562816951073036	9.1090141110148
0.0403014366752468	3.24083957169205	0.336613392457366	5.49342551385053	0.0402184284229621	3.69795120967188	0.271429617225757	3.95840769557723	0.336008177464921	5.70319735890188
0.0181063392178621	3.68931706249714	0.134635496418923	8.92914849566296	0.0183848244678688	3.99998170591101	0.115869977319571	5.87514647107003	0.133283804727462	8.69071492332361
0.0592348164340947	4.43087640404701	0.162324784044176	5.78580568311736	0.0596378532233013	4.18318491459677	0.20486748924461	4.86484805286277	0.177645141955019	6.44119617805394
0.0256935596587136	2.88729670085013	0.382143555860966	7.796386256814	0.0248743881710147	2.39312534262695	0.234934300807931	4.8457697072098	0.375958145009691	7.71690660980401
0.0195683709175792	4.35783451423049	0.422481556050479	8.57454863842577	0.0191450775175216	5.00058021440547	0.208861750754079	4.93709521835562	0.189678132313415	4.93090547476294
0.0830855566286482	3.07612862996757	0.401902311015874	8.77911778748967	0.0756992812490923	2.99946713932248	0.217737987684407	3.71497601855248	0.42829410974581	8.71176050527816
0.00928138807183132	3.66129170823842	0.165165642369539	8.8203034340404	0.00988745147649231	3.92301663381238	0.13194711606708	5.94662472897617	0.181297052765529	8.99079673182768
0.0542570193919819	4.00727223325521	0.402870915271342	8.44579746131785	0.0575709658381835	4.44307960248041	0.239145469151648	4.96262211370555	0.39365151086204	8.32304916724124
0.0192069419850595	1.45221109688282	0.236173098441213	6.90318164648488	0.0166241996600023	1.10699340187965	0.150854555067069	2.91829036832963	0.238324164334104	6.81820624627995
0.034038629694609	1.57502852100879	0.167070366628468	8.82896229275502	0.0360952357256374	1.99991609169858	0.116612591259284	2.94677610931187	0.167374074478984	8.71611082039849
0.0786636878203135	3.32285870611668	0.299768644105643	5.62971879611723	0.0798062510589485	3.41818695843057	0.279637673325647	3.85683012789874	0.288419545001757	5.71559398862101
0.0923856504713185	3.36374645214528	0.287762009631842	9.97354260412976	0.096246669337238	3.77755288179801	0.195213121534403	3.94508981949769	0.248125528541746	9.27724157217131
0.0435431132097729	1.574656679295	0.331820797733963	5.3653941990342	0.0467122077567153	2.92526484338593	0.202559428090765	1.96155648906286	0.160576633826085	1.95009951065181
0.0214575770169031	1.9477044288069	0.410505645070225	7.39468281157315	0.0221222079325565	2.00561672437263	0.227415701594632	3.96379219120119	0.397693371070594	7.10661739770573
0.0858544737454504	3.56799148116261	0.180643404554576	9.57739283097908	0.0782595384386718	3.00023806276059	0.152595471328973	3.90356623031536	0.175438943856471	9.83761983188377
0.0153940560643096	4.30293728597462	0.387441528402269	7.88401508238167	0.0168154081167921	6.00065333330818	0.212573057887481	4.93285926785969	0.197549738722783	4.92753025202228
0.0034474844657816	1.44453746266663	0.155808572750539	6.07658382854424	0.00375998115204269	2.72665406707266	0.142692465619622	4.92823857786284	0.158012985848906	6.00043924494288
0.0242414269049186	1.94471059460193	0.209176484495401	6.96916031767614	0.0227767190618471	1.99956803921759	0.144293097561058	2.94317099631852	0.208204150137089	6.99795101325762
0.0928744233704638	3.20376777276397	0.43095884481445	6.75152647076175	0.0996065977949461	3.81007601025383	0.294351700361848	3.93023228212678	0.399414624563241	6.57398865350733
0.0806425218721852	2.90886502247304	0.279979695752263	6.62117633852176	0.0792162001553517	2.78201910741869	0.252469842764733	3.77679626253579	0.255556647265201	6.14980391720274
0.0817778290251736	2.35867607127875	0.227200124692172	8.71346833067946	0.0867655179413029	3.00000344575681	0.173979292070723	2.95166261636803	0.0872193256961358	2.90345922494033
0.0657585743730888	4.26509529352188	0.106783761549741	6.46207069978118	0.0702900220169969	4.57043325912956	0.172510855827833	5.50862381176249	0.106933161473049	6.50181519093724
0.0606270203089807	4.14956328086555	0.387208153959364	6.18552076397464	0.0593446644711717	3.99947216725321	0.327099632741409	4.92999823327962	0.402877242280362	6.56233522859768
0.0561414492523763	4.18123882263899	0.112037351261824	5.73009988991544	0.055007728464443	4.00010711903907	0.157064096785954	4.80643571165375	0.0993372335094055	5.01445583251393
0.0509531002421863	2.2494043558836	0.403405749145895	9.72126706270501	0.0477514499671539	2.25804836674619	0.155769636157707	2.95255628273328	0.410525992726868	9.89251544705923
0.0433594584441744	1.76088403724134	0.378607812337577	7.33489900128916	0.0440793579307	1.33697476055154	0.171265183339572	1.96637294098954	0.469440753503284	7.80831568040441
0.0778827873230912	1.99952238425612	0.432242397684604	5.26230769813992	0.0840648545932776	2.30339378828795	0.311752173349752	2.90791899832466	0.489552621104345	5.45618943942288
0.0741292276559398	3.24551846273243	0.457449198979884	6.27608202630654	0.0725666276889965	3.30227241711058	0.300700339445764	3.9044473180612	0.466765258686084	6.4490564226189
0.051811380811967	1.03264742251486	0.153496446833014	6.38155745342374	0.0550810963436984	1.28345712726528	0.160496891356082	2.75946213950342	0.142862132195043	5.61135940215921
0.0342541678200942	1.9643585793674	0.382491958141327	9.46425905800425	0.0298850672507425	1.61652869740967	0.150191311634484	2.92967633172477	0.373212601633518	8.95660285385489
0.0823436012300663	2.43115992844105	0.437236882932484	8.96967586595565	0.0853687660032322	2.99950151315563	0.192162124063526	2.8823850386136	0.267608129829738	7.73790339185896
0.0835288358116522	1.72267050109804	0.125150750949979	7.10070398054086	0.0799121545706861	1.00024341564158	0.149160323421512	1.93290037072187	0.107014251014115	6.20761378875586
0.0768851537071168	2.87259477283806	0.126457853894681	9.12848282139748	0.078077269534557	2.63980566262772	0.135166836027052	3.83471259661603	0.11704073186467	10.4242980825981
0.0285755251715891	2.72813686262816	0.324791296105832	6.49072558502667	0.0266074024459247	2.20319348212404	0.214753939115854	3.86568209587762	0.282162995288833	6.33365657099572
0.0745275422178674	2.73178377654403	0.186589022073895	6.7760211636778	0.0737950189742914	2.76463571228391	0.202768248920544	3.75967435239636	0.204933271357593	6.99930162760039
0.0176378065906465	4.09615032467991	0.128064620867372	6.26203070976771	0.0187246309850991	3.69372282085625	0.139006577374123	5.88785135024194	0.129760113936771	6.84564280324073
0.0869768167324364	2.50934942532331	0.274646845273674	9.30396865005605	0.0939988230558662	3.00035598784758	0.179964568627434	2.87720160883033	0.0859704605311819	2.74285667628673
0.044297140223207	1.84026220440865	0.416537458170205	5.31773877213709	0.0446489581700294	2.74502655718805	0.292730048434626	2.96310011469108	0.417833264972984	5.00004931706052
0.0378786649412941	3.29526701662689	0.395295523479581	8.8142736395821	0.0405856211814999	3.25050319608547	0.180440996412626	3.96502200894355	0.473083516127544	9.32046868634651
0.0556954454395454	3.31278780661523	0.311999023705721	7.87842416670173	0.0552283816923097	3.33845102010702	0.233081339464873	4.68139049457944	0.268573287995864	7.1911339734586
0.083278008953901	2.33983137179166	0.287502994202077	6.14571180194616	0.0868545779855027	2.51904372699808	0.233798006874467	2.95821161411166	0.274867668481684	6.00039401576597
0.0837043326846324	3.52947767078876	0.261806131340563	9.03849855531007	0.083614758087858	3.34835168454451	0.190656021299785	3.90458433534473	0.357769355574923	9.81730427504564
0.0631756851356477	3.63360886089504	0.145740683656186	8.6180219729431	0.0627731740215328	3.96559274897163	0.172641167973503	4.91527737452764	0.150472645421737	7.66710765775554
0.0416385799958371	3.48767206910998	0.177830561809242	9.73037310992368	0.0429045898854485	3.79054089696637	0.113766409031101	3.93494633145064	0.16749053205237	10.3391272298309
0.00410409565945156	2.88359133899212	0.331910847872496	8.99511608178727	0.00439624617862546	2.87229540299632	0.191248326424254	5.96561833694285	0.334151420996585	9.00002605112086
0.00206730338535272	3.30768343247473	0.205898952390999	6.36938819312491	0.00223993717255818	2.57568230594734	0.188199639468121	6.38810184438848	0.185961440683782	6.43409680209759
0.0958186980215833	4.66619005892426	0.172512309905142	7.68253386253491	0.099406764729339	5.00005635630388	0.230501446255004	4.89268692951046	0.131093086097796	4.81137701186122
0.0743110237198416	4.13802472315729	0.140100463386625	9.05704507953487	0.0734027839431073	4.00034315974622	0.184143210326719	5.41760111313963	0.130445752647576	7.44811355829383
0.0999781366228126	2.53609123826027	0.244275495037437	8.89600950409658	0.0988096021659689	2.77091571023072	0.194280821982986	2.94343423927994	0.286787941652419	8.80173757013135
0.0952572608280461	1.64574645087123	0.355779933277518	9.02830093749799	0.0917648713213447	1.76099752044797	0.177619856150202	1.90109863348144	0.324154043072687	8.99977849930738
0.0904974083788693	3.3022318277508	0.36699056532234	9.46857008733787	0.0884250780100801	3.41892479931457	0.206240479472696	3.96039497410453	0.377417080926316	9.46418724950015
0.0299105016319081	3.34189517609775	0.103296464402229	5.12815701076761	0.0323539195326299	3.7012289301989	0.13298892614448	4.57761347313935	0.100635565445248	4.85934069107508
0.0282879854689818	1.89805018808693	0.308246964216232	5.70572439581156	0.0289655566291848	2.00340797863832	0.259886160904339	3.87986596015379	0.326871768057976	5.70249684979773
0.0774781737315934	2.36006012093276	0.381695802044123	6.62651710328646	0.0858610341058893	2.66067034351099	0.249021058820611	2.96782841582494	0.451333909931633	6.69487778988236
0.0872716937162913	3.23961086012423	0.429082307312638	6.70643675955944	0.0914490794910016	3.00049890613204	0.304803911490449	3.91522818244398	0.462543647701633	6.99994096918248
0.0183980741552077	2.20099986437708	0.197793544642627	5.90166558627971	0.0193449500127983	2.03173913706742	0.155934791803397	2.95744216130105	0.22585886822515	6.39076407828901
0.012577281821752	3.50391890760511	0.317081576865166	6.90752586815506	0.0112914865991775	2.00072189871319	0.274836204110723	5.95519734429325	0.318525439288067	7.00085781996677
0.0534887703151908	2.18716242630035	0.274931941274554	5.15396351343952	0.0586660430498655	2.48665887043261	0.22827151081472	2.87042495039966	0.249322795811538	4.99996502820323
0.0671759132370353	1.31881613004953	0.19882797896862	6.24858079128899	0.0673694429788538	1.00001798653509	0.191495533416796	2.50748266688575	0.197836570630214	6.04330755467803
0.0414376642932184	3.08196886442602	0.212644850183278	8.13236832851544	0.0414106743865703	3.00074287393656	0.19017196860921	4.94834383547487	0.242770231759836	8.35763653343711
0.0851290318109095	2.54028640780598	0.291266203951091	9.61218762909994	0.0854981675601045	2.67125570436039	0.176539331507975	2.85955764660887	0.338995414870324	9.65959437765153
0.0603123795937281	2.72490195464343	0.486823456734419	5.49607524881139	0.0517048298217365	2.00017173918418	0.30744070824893	2.96910960944068	0.617430219363897	5.80686566617404
0.0192481162948534	3.27464060578495	0.4553492016159	5.42817107052542	0.0181885445763445	2.16689621371502	0.379272173113536	4.94264130897267	0.381759937054144	5.30644613186807
0.0618571268497035	3.7311720745638	0.200358228571713	5.56130093405955	0.0631870084154166	3.58556590356743	0.209951936485583	3.92179869795822	0.172276369329139	5.14655454868124
0.0574196599712595	4.22562755551189	0.174066572636366	7.84613136085682	0.0574686636992277	4.74168931359477	0.173900049079223	4.84528042150893	0.179033600804582	7.67390108547088
0.0106900782575831	2.48702657595277	0.223672247398645	7.73615194484591	0.0100401547087637	1.3402552939077	0.126181584092752	2.92708296451904	0.234338493602334	7.73723142125719
0.0669495266573504	4.86512013711035	0.10680317832157	5.93961264239624	0.0669619668512039	4.77758084535405	0.153441505428395	5.15574916682685	0.086474883982632	5.44841854171426
0.035512008701684	2.73231689725071	0.263971099257469	8.88727352023125	0.0349463198586733	1.99978602343317	0.154901112761496	3.82707964065959	0.275827596124995	9.17839470885549
0.0712559861955233	4.03274695109576	0.284774617850781	5.67423847387545	0.0742189682104919	4.31863788881363	0.309341552022104	4.88650111629682	0.266978985006235	5.6427020671593
0.0894705633861013	3.38858624920249	0.139419427607208	7.46671443223022	0.0898145674279181	3.59350590865247	0.167960019542884	3.83735594731643	0.156902177139114	8.71754095084118
0.0311570685058832	4.74749575927854	0.115848094411194	9.3749080481939	0.0306775746332597	4.99991127438986	0.110432640353049	5.80368286149332	0.125817879905894	9.68686711183453
0.00877922725118697	4.89918760769069	0.334854893200099	7.03466478735209	0.00832258429564502	4.96690314491232	0.395945562479247	7.30305758679119	0.387622281147348	7.35321214764138
0.0879376343076583	4.84253124240786	0.399568436481059	5.91412444948219	0.089238825839779	5.49916327883617	0.483666982565373	5.76405051850369	0.394425475000607	5.82396015007918
0.071538882889552	2.55786374770105	0.12178513109684	5.57236932916567	0.0691138485006164	2.31003056313317	0.173098375408124	3.85671693486421	0.138171917520011	6.77513990446491
0.0524229822752532	4.89648258127272	0.41254348680377	9.39505931339227	0.0511571142046375	4.99992285160559	0.24802634703882	5.9184255535654	0.361858143259457	8.86494040317944
0.042532004842069	4.78712225332856	0.220649618003517	9.44956527324393	0.0461557285316077	4.83840906786003	0.163800377695154	5.89615331429193	0.174652234841343	8.75149663004136
0.00735102052474395	2.23485885746777	0.137903585098684	8.18011289811693	0.00893036489252689	2.99890179698673	0.0851626615286548	2.94810915639376	0.136492186015539	8.10184692068014
0.0543287259722129	2.51800392381847	0.205535739660263	7.33114297734573	0.0529981758016521	2.32286686931586	0.154621204461145	2.83128600497156	0.164134095759958	6.42149139459698
0.0648606967288069	4.03467057645321	0.203712958563119	8.0894853908103	0.0600249250350254	4.00059151907266	0.218400558720019	5.73522660675479	0.218291881971118	8.04250068662589
0.0646330341342837	2.64776757732034	0.437798060942441	7.08014008239843	0.0658643759317594	3.32561761759465	0.220511074202999	2.92129747723173	0.157229863823247	2.88769067519114
0.0246119048520923	1.1810543416068	0.25612885709852	5.31955208047293	0.0250978663909228	0.984510180395589	0.169205717349836	1.96020937562538	0.243060034029683	5.28530581506187
0.0832765961359255	3.94378671701998	0.456794289965183	6.00610961671919	0.0811256650150686	3.96924709953753	0.519402561309457	5.61597175076249	0.484030016731796	6.24119010030545
0.0114287062166259	4.81421172618866	0.278052510600537	8.5285182914231	0.0097945881041272	4.42922138032621	0.180044368066052	5.95643736013667	0.241400519642604	8.13881821565713
0.0829202535832301	4.495366984047	0.386632774677128	9.26429593586363	0.0870910244950491	4.99589628894896	0.221710040031657	4.91707734779189	0.396639431800315	9.31220578142034
0.0871061121548992	2.73463912215084	0.371452502161264	7.91688997298479	0.0827274467882285	2.83404686050733	0.21263780761069	2.960097979097	0.358659824566221	7.56908488608053
0.0607368490484078	1.62499543372542	0.493796692509204	7.5014539482072	0.0639528324308171	2.00007235355471	0.251332904809856	2.80341142321959	0.756692011063942	7.69652461608864
0.0605215371840168	2.7529807658866	0.171977987606078	9.35254362877458	0.0585911202392464	3.06315417414351	0.142308185823897	3.77535381034492	0.174848982708692	9.17781603567082
0.0831519547861535	3.37752028927207	0.353678083606064	7.49651889200322	0.0829490771518718	3.28322303812088	0.238011133292218	3.88568395323358	0.408263658802759	7.96962983110533
0.0103109634800348	2.92411165591329	0.438470557332039	7.68840868840925	0.0112515679971932	4.50826635663208	0.206834527013449	3.96833947609303	0.196166969033035	3.9666875818108
0.0316774153155275	4.80892968270928	0.385331428516656	9.06134697957896	0.0344670441058559	4.99546968079107	0.226203523655664	5.93092496737987	0.407420496047676	9.28591133816718
0.0654678092512768	1.0584538159892	0.117746667843312	7.6576736883726	0.0625629670234008	1.28631369519555	0.118132670017686	1.64200135840346	0.122142248257029	8.48110938983066
0.00412971193739213	3.71157307270914	0.205321782361716	8.74989744275808	0.00490457678039804	5.27694532487086	0.17784789772801	7.91975832923472	0.190966647901257	8.67546044792037
0.0342376614094246	1.67644857149571	0.332865728624165	9.14115990162827	0.0309035217093179	1.57936774613637	0.152722616859372	2.95930639875206	0.348797376242328	9.00000037120008
0.0733121294635348	3.05401781946421	0.371372699085623	9.90213391953148	0.0754816433369112	3.55682216987921	0.169370796474783	3.83702434621452	0.395095411520094	10.5204159808051
0.0165342379959766	3.00777837168425	0.267733734194189	7.13543630205095	0.0199817440289819	3.56578840457295	0.193410561758067	4.86665723008036	0.256407688109029	7.32276663801764
0.0908519507774618	4.96353904623538	0.408289671689272	5.62777232029475	0.0816221940088587	5.17775295020238	0.416277597648239	4.92638683384401	0.337825650987252	4.90837724288272
0.0221297950858716	1.02608452178538	0.39328945549205	7.35230153426528	0.0201932114774554	0.198047687486105	0.158469331412233	1.96541285338633	0.329877533462439	6.96013139290218
0.0271103680676315	3.975944949314	0.481272512953728	6.95488067111	0.0253708526684968	4.00003324768935	0.298410813607859	4.96662101242396	0.440744084593201	6.83579000934102
0.0313106101464946	3.34009154886007	0.31910202736035	5.40870246826671	0.0323344526084439	3.20599735557405	0.329277510489248	4.83182823702065	0.331809170441436	5.50013906749961
0.0555784704592079	2.72856373246759	0.475589260086417	5.71564971818589	0.0513493804270353	2.1728161576863	0.283219190331754	2.93519982458283	0.503598620585778	5.73208012933659
0.0083384534441866	4.38996130786836	0.256311306450516	6.26841963268816	0.00771103233504435	5.12069631629755	0.237193862293781	6.01628253939132	0.229481300953333	6.04638366152556
0.0270724442787468	4.39489581156522	0.226964862644672	5.28858985053375	0.0247782208267133	4.00034330373831	0.238261529741478	4.99993748959893	0.209474407174086	5.00005094617157
0.0855634202191141	3.8175960239023	0.370681148022413	6.32174614933319	0.087038917648231	4.00044946477558	0.292105959424261	3.96132969548054	0.205071383438517	3.94491618468515
0.0808076760591939	4.15014782827348	0.400768658705056	6.34430632693693	0.0815614082173333	4.0986903366055	0.502046491773212	5.95316534376027	0.44109031076362	6.45412141798046
0.0764402962285094	3.4024858372286	0.402868657093495	7.40766294649802	0.0728486442719611	3.89410904035618	0.249781718609855	3.92296662783501	0.435666017781697	7.64471933360506
0.0120658502432052	3.67776922974735	0.375744942389429	7.57478484651074	0.0121821661046536	4.00016775419536	0.370904514565422	7.46594043290177	0.358722199004455	7.5836369538293
0.0517860542985145	2.33680077828467	0.249748488422483	6.52513072243892	0.0492862077958671	2.05967873245937	0.216447456951193	3.89156952226221	0.245106253115717	6.54198767719751
0.0193797748733778	1.60177122056484	0.150291109923273	9.75112890941091	0.0166814165351818	1.00082528557134	0.0839177144536746	2.9477550048088	0.16372068780604	10.4292101421389
0.0109869949105196	4.76126070134342	0.407077483925968	5.52996421931311	0.011793925839747	4.0000217062684	0.438011249485309	5.6376291444554	0.42621813323091	5.68294731701448
0.0115617577899247	3.0613145083189	0.182849575020373	7.40056366892532	0.0126103383957005	3.89320296994592	0.121668634946788	3.95087249133489	0.167099922097933	7.29220470576792
0.0347984250290319	2.52498009428382	0.353026929870248	8.43632880947553	0.0404065419277086	3.36961022254201	0.169852814636938	2.92132366998756	0.130880408608376	2.8964069274536
0.0764303166298196	2.24259155895561	0.393331074714661	9.52837596298195	0.0778908543350673	2.26038257927466	0.179427966142138	2.95100833608618	0.44207908698434	9.80935357930699
0.0923459434241522	3.85863628983498	0.101976825576276	5.75001610326581	0.0945122848469116	3.61157060268469	0.219515446739276	4.87830584966952	0.12329784711787	5.75204142144753
0.0884551972253248	3.40672626532614	0.225077872537076	9.25890937913209	0.0852392988865988	2.99974515985713	0.176681399764265	3.94812187162695	0.250623988871366	9.94086153732836
0.0292994425406214	1.65801415313035	0.363166526518762	6.58448407193646	0.0332653802498826	2.0002111602759	0.185455391122542	1.96554519759044	0.152182882148282	1.95803395448936
0.0493695917362347	2.60695042274892	0.214315769355744	8.7064655078575	0.0490300046367292	2.51980031004174	0.165859226064704	3.83952452579714	0.201126817501765	7.83467234460547
0.0330388905089349	2.47534898202866	0.31038375236094	6.06635293108411	0.033390401000428	2.30108812637036	0.198406057660078	2.96407271520632	0.312874468015727	6.26154568988185
0.0669345611778554	1.3964439323172	0.481373360566795	8.69806022616103	0.0684035088709579	1.59882971013622	0.179524591353442	1.96087019171268	0.508606133276994	8.5693819243446
0.0403984500840306	4.26848236098886	0.319944689143449	5.1787482702639	0.0443157528656384	4.23547378628032	0.364068483988636	4.95343695386041	0.369974416483862	5.6039159184765
0.0529224906133022	3.62327586207539	0.413871848676354	6.51381839066744	0.0546190201805113	3.80664943049302	0.330399159184922	4.95997958058577	0.381173081483425	6.40408618399636
0.0949375203407835	3.56526943854988	0.476021138764918	9.98682968434878	0.0930012366604851	3.400742874739	0.210153556721775	3.91345826764391	0.481254794906891	9.8164511101088
0.0544708438017406	2.8367074849084	0.328097243793309	6.27298833220266	0.0524098762348243	3.03188407315796	0.276855153227626	3.92173722049393	0.352497408186307	5.97650855639342
0.0961861294193659	2.15459839254618	0.180607148259878	6.93816046230495	0.0906173985204401	2.00008745779067	0.193254764136792	2.74085825571879	0.184560082265273	6.88308000181732
0.0914189447599929	2.56956309266388	0.406076843943447	8.2233363261912	0.0898982448447829	2.62170896692847	0.213845943194513	2.80577486537293	0.369277122754426	7.71207648870839
0.0729622733388096	4.85830687731504	0.221383003145456	8.71075424365699	0.0724273198560971	4.77301626685038	0.203506463867712	5.85572904358798	0.251731732011295	9.81508330978288
0.0187684513959102	2.49300560262054	0.220573118980974	5.65223043668084	0.0194065732179789	3.98094394722163	0.198012059331131	3.82559040320936	0.255603650882634	5.95026919749424
0.0743987312421668	2.0170271769166	0.430433626938611	6.80543973110616	0.073227466994285	2.00030167797603	0.246211620403999	2.91813982353843	0.460335639366622	6.92781697710258
0.0535938352167141	4.85185878630728	0.464480103459209	6.07413517311215	0.0512971311017538	4.99921038007264	0.51199928057989	5.87864643159234	0.542546304301999	6.45328957154526
0.0403421482976992	3.10119927208871	0.406032903306186	5.82996861310676	0.0424118153061816	4.99952265286025	0.281622691383741	3.96263245768193	0.245457784945603	3.9560832634592
0.0826838001827709	3.02631713729352	0.4775982869789	9.95911230798811	0.0901134168200743	3.59244911160471	0.217873385118665	3.86506731895903	0.486337744331192	9.73515916912943
0.0530510177945253	3.08238004520535	0.44731107596308	7.04798927879892	0.0545652911940742	3.99964812068456	0.311909195282296	4.85288040117037	0.467189772445615	7.1654162509865
0.0191126919765957	2.0917149297893	0.460145569592714	8.06115297600627	0.0175085558330453	2.00080311013742	0.209407129085399	3.938510101228	0.621814849234056	8.59288681799739
0.0711252910245676	1.23972791805863	0.130745377484709	5.6113370123785	0.078174951270896	1.7409722437609	0.160335908633605	1.93611882204393	0.142765371618808	6.05857442067106
0.00927809447003529	3.80361166968942	0.285262343101203	8.60597244463861	0.0105192755725468	3.78672069381419	0.193635697142364	5.96048823994052	0.272480511138947	8.33433559658657
0.0961546141486615	1.4847046546638	0.413236545026302	9.43345818668604	0.104427314239368	1.65312345811367	0.188227817911391	1.76730851055353	0.440750030011181	8.8705405395658
0.0420684946763795	3.72773779928684	0.435723090264946	8.78187608672306	0.0439788765099147	4.05236863455902	0.234214760634087	4.93305978731982	0.495908766387679	8.72108211278521
0.0811283814983908	3.28342230990529	0.105951177887619	7.75287831318565	0.0854514462372099	3.40671019094836	0.135800741455999	3.6900220699405	0.0840182375727135	7.99977617031834
0.0777246226354037	4.31082069128752	0.184314733650535	9.54810112016276	0.0741207187278543	4.50980349263591	0.167238208037353	4.95151087308174	0.135966450198925	7.53014297306237
0.0212635278406087	1.21697035618126	0.303285690862685	6.62648526136763	0.0236613977602651	2.00607174638012	0.214460195552815	3.92294323420476	0.315385796330295	6.68688487808602
0.0991834849093575	4.32245073281229	0.20477373143658	6.17227716604248	0.0949615188893125	4.37665804952558	0.242223717311751	4.94530929193047	0.208410847066935	7.09419204783528
0.0368970080877189	3.47943711839616	0.486596881598234	5.46086806571111	0.0374607537831458	3.88790584376778	0.348304276710002	3.94066777984206	0.554020944700472	5.684965080082
0.0679287789566442	2.46895147487521	0.150900699570775	7.30023604352027	0.0638168742295583	2.14366623345224	0.18181067091054	3.81537497056998	0.19316414226926	7.71887270579059
0.0822096730333287	2.52587113715708	0.488713568076491	8.79908961826004	0.0904110838063729	2.99972141756125	0.198829905473966	2.8342372451377	0.108417449157441	2.69623924703243
0.0619146940016653	3.32193420641124	0.12743206564337	6.52231939951889	0.0641107646661631	3.29491602019428	0.174800275200054	4.53781448718973	0.122904972763399	6.00008035061125
0.022135069463402	2.00385747756809	0.345956342108548	6.99481448158622	0.0236924671142218	2.35542876268073	0.181583428376219	2.93471986433254	0.369914180898523	7.19287329208423
0.0510295803644694	2.40297910105437	0.196676904894412	7.38274981849827	0.0567481733438364	3.2242277126541	0.167516306566317	2.90457332111542	0.11204102209881	2.85517438606477
0.0932830979982391	4.61014578863978	0.262372321076691	5.81639863201417	0.0992896969883972	4.57266861674447	0.346936811562581	5.50719265187335	0.247646591123354	5.88187585779553
0.0662294753426686	2.96356415655464	0.370232217758894	7.00234473333694	0.0661118897809188	3.05894882814585	0.209010958842691	2.96418492528791	0.143325780031775	2.94766878207555
0.0815606035995297	3.05439824610949	0.427436513546854	7.47162087704055	0.0826454170978978	2.9991350237755	0.278191346034321	3.80279186329435	0.487110841921481	7.3266132675704
0.0532188570110593	4.98513604793698	0.311861717980355	8.47847797675058	0.0601345111415636	5.18337943928874	0.300896109056106	6.86663632365542	0.389439673889985	9.21403126975205
0.0213007720164023	4.24127372726798	0.404978496395051	5.58438709122129	0.0221605035599885	4.77844009519353	0.376880635988557	4.92384547049687	0.454773924286202	5.78688715829625
0.0315062168501318	2.30594238545746	0.203361656330526	6.09617456793785	0.030286302761308	1.95630087531291	0.181624163390588	3.86199657044977	0.232142626432036	6.79233924181352
0.0710360329130199	1.12325117178261	0.401161273755133	5.38235074724071	0.0669186108732497	1.00030626669394	0.251001510991229	1.92663998966322	0.380283197698039	5.1762094360395
0.0353691852123011	2.91658138670027	0.474323003180325	9.65819861274213	0.0340858358286261	2.99971822228003	0.178759279197007	3.95936965175409	0.434279930064829	9.36039909143711
0.0118567630252801	2.30833772849292	0.282773757353425	9.59714302211069	0.0104241414058883	2.00121289663874	0.10879849594752	2.96158122650983	0.308736979161806	10.4110590693884
0.0432528985044919	4.55154442507774	0.353211372159421	6.81127066607587	0.0449598323233917	5.39174302847966	0.267074058071677	4.96325294232216	0.224530286826417	4.95589653544277
0.0296727314176969	1.9636950911954	0.144165214709938	5.83332869107835	0.0305568499017843	2.64650617865862	0.136767364633656	2.93973543542627	0.146656037287223	5.57902531879946
0.0375240237493999	1.81430630385876	0.46594186136499	9.09552218974568	0.0362318937512048	1.63175065229628	0.165489196688471	2.96184576397466	0.435648822976703	8.93723989766413
0.00894048864557408	2.48057270795107	0.299049403890967	5.81187491538003	0.00847106132982557	2.71733639675103	0.194398901476471	2.96311764743106	0.300198921996019	5.63418949451574
0.085720326525392	4.80975277908146	0.405020167026669	9.81121628195979	0.0825393542212776	5.05738183511757	0.269382936153621	5.83858891162278	0.449624720667975	9.43111902553173
0.0840910730788019	3.80045642424375	0.403297171648592	5.09585293475538	0.0828131871519368	3.91801454924321	0.457023298076178	4.8752011800695	0.365513730849903	5.00061511610344
0.0172288261554204	4.14660095609725	0.25202117767185	6.39459151308984	0.019163370511534	4.70605940591608	0.281869678414457	6.06783498749689	0.262708670904314	6.1671908666755
0.0145670364059042	4.44767196942121	0.152377410139889	5.95031483098865	0.0160391650276701	4.99978186132424	0.170541647533505	5.87100374102201	0.156930712939322	6.08293173401477
0.0279726357976906	4.42634327057749	0.181465686764568	5.53702469915152	0.031495772718856	4.99721183796723	0.199496206695692	4.93042819268318	0.187811919980133	5.66915105309639
0.0975905578474049	2.75238569825888	0.130131631158292	6.02821121108718	0.0978505684779081	2.98664022758944	0.178793348234808	2.72838982467057	0.080943380677427	2.41621122372729
0.0919930637541693	4.96832968015224	0.41500161299482	5.46872029197402	0.0903758549181012	5.4229643645618	0.403386647832867	5.00018076902676	0.323879655078168	5.00041880042591
0.0309604102275334	4.72203516494483	0.256479493714869	5.58573050540872	0.0308911451557671	5.00019396831139	0.263380752070989	4.87125004415417	0.23242374754243	4.85412139033057
0.0584191099456511	3.72066638525575	0.288766585104167	8.79750204388984	0.0607634186957562	4.5379173618163	0.211025660024368	4.95487266073902	0.246050608826615	7.80918815973792
0.0199892325727269	3.02373416442424	0.193859785329551	5.79883149475791	0.0187861076702868	2.40902750776634	0.170896621349086	3.95059488239675	0.202071540323502	6.00008193524566
0.0958221933820751	2.47448150627315	0.473710701894015	9.77437717141584	0.0912978056875802	2.54429830413516	0.182089243681862	2.80951785663561	0.474177262858295	10.0002708859498
0.0998535661755595	3.78538917377591	0.263364644162357	6.68321967124939	0.106460306124214	3.74350284907375	0.236872190864234	3.95859663769795	0.24640497653226	6.99979241935957
0.0857725110328756	4.7305060075596	0.326280087511987	6.00250345072709	0.0859131813841981	4.9999399311354	0.307408849518226	4.90728140327865	0.221497128425467	4.8713434357021
0.0488195675662719	2.35333295166492	0.266675888746977	7.23952620872296	0.0480888766028395	2.66975207244049	0.178297485838635	2.95893847923208	0.2382753133653	6.56330693423122
0.0301246111039072	1.0984955271706	0.16398902265355	7.85883803851902	0.0278336283470927	0.623840744607722	0.102949410147005	1.89584953495974	0.174122439755057	8.65412452402886
0.0228897170121782	3.04309422522783	0.213006674032658	8.32894082879648	0.0247726078859186	3.00562682712795	0.152475314790215	4.88535348547325	0.179315056262741	7.66498376529513
0.0896209569410421	2.92635040357709	0.43364977305755	7.14899699552916	0.0876098842620338	2.70319694246869	0.22973571126001	2.96720583917418	0.400600278215502	7.00051807208286
0.0835472527870443	1.98177925497293	0.353709508292377	7.85907223005779	0.0898900432522236	2.55203027792404	0.20245692176763	2.79027353761573	0.436632532942138	8.64529441383682
0.0457170402447227	4.34256100375205	0.45271495943889	7.26086511742324	0.0460473836238905	4.66893245780225	0.354746398260133	5.86671168039601	0.495954333362641	7.53513692100817
0.0756870083899703	1.71472505945712	0.229112652968615	8.95545878098346	0.0741063992228609	1.96932442417166	0.152277506068779	2.68681583057037	0.183472455146827	8.79940826512358
0.0734956201575696	4.71410115156323	0.429931291658431	8.61435113940388	0.0773109237911236	4.82055787892322	0.368399498907656	6.87381529100429	0.358703396384206	8.05227441275576
0.0614287121631205	3.18485201895237	0.248684216756374	9.94508409989066	0.060019958101426	3.11644373741074	0.157402513976634	3.95699178386468	0.289695739830485	10.1930520971397
0.053987262460636	4.94247682206333	0.279925126489252	5.29318041983061	0.0533150049048328	5.00059254143516	0.300530762486985	4.93134210620934	0.247208504364589	4.91654808276985
0.0329881474939175	4.77308573015034	0.401740282401443	7.31093116337433	0.0321563085406143	4.51874010438744	0.353155307314999	6.70069564841685	0.320999606305047	6.9192707468161
0.00928573198057711	1.97314788028598	0.36929945377633	8.20322119747289	0.00928585831168994	1.99582733741951	0.177887120907944	3.96878542502884	0.409711250653768	8.33045326066554
0.0383320604339242	2.00432229787111	0.492473103757948	6.47600369993597	0.0391995002705581	2.04372233860051	0.247670644366537	2.87518243573827	0.509958402523273	6.34823547507724
0.0336628378157038	1.74475151952356	0.183250152599067	9.71388367470354	0.0360936047808247	2.13823834831452	0.0986456223764465	1.95229718753544	0.0629286809838013	1.92498457199867
0.0141471459723543	1.76950199808925	0.337526863347739	5.48738187062554	0.0124089231808409	1.9960987083364	0.212968417101605	2.96111064233264	0.3012125571173	5.18337556146496
0.0298317615264095	3.87984283734113	0.45446699578315	7.10368055268191	0.0326487620801885	3.99281987340962	0.278076752374081	4.90357121050853	0.48356612216346	7.53345051418751
0.0545937379898969	2.890076585114	0.35158851435408	5.76368400128558	0.0557519737157473	2.64201320121819	0.35444585394016	4.82733077131636	0.329463529253449	5.63531779132363
0.00195243358286098	1.63507207576185	0.456838953401893	7.76051424210891	-999.9	-999.9	0.168626968373782	2.97054407995356	-999.9	-999.9
0.0220657870532013	1.75729039683938	0.259369168616831	7.8797297726851	0.0211733766148478	1.1314342059662	0.17535773549186	3.9122886110952	0.264356547505019	7.44611196641263
0.0645689010540955	1.44731374457479	0.255870449449867	7.98417380661704	0.0621984939468877	1.35079633769248	0.154360045160957	1.90562141217501	0.341838683295681	8.86480593650142
0.0568666177189443	4.73433884885162	0.210552419163287	7.07179234595969	0.0583384830964336	4.83323357724352	0.202107712434567	4.89824073484963	0.194089308914943	6.73243556212028
0.0970688481235411	3.08148712664843	0.41953493822366	5.45568190864287	0.0939835845157429	3.21486594500544	0.375933342153376	3.74342372490297	0.411499558500897	5.27878504735768
0.0997830079579726	3.53941517695785	0.219372814707458	7.77708659763448	0.108245154670747	3.99483885967361	0.211450893833047	3.92870396474215	0.118457945337805	4.73796781506457
0.0889204163353425	1.04533525370061	0.145568155031651	8.51070247823372	0.0877481065437379	0.984657209112915	0.16089104488683	1.8102513357063	0.157637710197461	7.86767718295706
0.0793070324750152	2.7704581161961	0.216870153229684	6.52278363588266	0.0877490476999823	3.00010493706159	0.19956669375468	2.90363962229277	0.11181291285628	2.82794421670096
0.0154157997646835	1.53044148441404	0.236544486135244	6.59876356716268	0.016161667337292	1.00373405093327	-999.9	-999.9	0.262414743264203	6.58572181607076
0.0222000116067939	2.03749571461231	0.303943135030568	5.65263325348496	0.0189857571324842	2.64727871645208	0.203248305176658	2.9605458138132	0.28930223489002	5.47273764169694
0.0135956719196402	3.50490708835423	0.249176149256527	7.53728328738362	0.0170660176339403	4.66153354797481	0.159017573232354	3.96430274871324	0.142924688538015	3.96022001099007
0.0183676235978492	2.82268529571593	0.377758746221662	7.06125592929311	0.0163281411514798	3.00028239428905	0.250849264156455	4.85321023458643	0.356742163790481	6.87542052950654
0.00220846539083868	2.21677873469889	0.183633895870298	5.44285689713433	0.00205707330182347	1.17304224949062	0.208692434842134	5.84869820355683	0.206633836807362	5.89524328272798
0.0438367442593444	2.70358328148723	0.159185870457441	8.14552664756775	0.0479342830775893	3.08139530202818	0.1204074732128	2.95502544987931	0.0727885757274758	2.9257492354299
0.00286780623928644	4.07857390400022	0.245899520348758	8.22314188233577	0.00317987559773133	7.10763178772774	0.206062523364925	6.95882103564777	0.202909350615518	6.95819468649924
0.0681236011686269	3.15317687671632	0.433729556202889	9.48554913047701	0.0693794941996775	3.00001867380798	0.20004888556215	3.95719943690881	0.357452524468121	9.15028926671106
0.0281565281881485	3.35504511557519	0.183314449619502	7.9122516780626	0.0285311361578953	3.00395449735036	0.125542257271944	3.95268307380267	0.173262877676604	8.38409914106632
0.0109896336782258	4.93964002560824	0.124707754142582	5.41801851359196	0.00985655088403438	5.71167302182421	0.128963456953617	5.28514494443584	0.119106945599243	5.24984756769532
0.0850155595671386	3.93009030167013	0.247546034771949	5.1918467192445	0.0787063932327543	4.43995996861814	0.293181828495491	4.65475246176902	0.214477119546754	4.73357942612582
0.042948071495397	1.66012881137431	0.180528855230659	8.42225592816249	0.0441827519968601	2.02764242057061	0.126609592388218	1.95252420105538	0.0825130993405162	1.92719749624071
0.0389837817971129	2.27953232638538	0.34034966295585	6.8107285478618	0.0380541190231973	2.04797257129284	0.241009048179562	3.95966359080355	0.363394313096028	6.89830849019269
0.0949033546850551	1.23574047069997	0.179703923501074	9.62322877021506	0.0931536243486813	1.1040746735526	0.152281340050346	1.64751251447033	0.163171446223211	8.78704414633986
0.0776872414029203	2.88142328523099	0.306723390799016	7.61881930986419	0.0778696491117285	2.99969308628716	0.195867977104354	2.9618750749625	0.308805282666879	7.6348911676566
0.0706834523428697	4.50757494196296	0.298337834887207	9.52840093406849	0.0680315822008054	4.372223180987	0.199324647757673	4.91035673041192	0.255392129543045	8.70278220995897
0.0643195717239287	3.81522463075817	0.355832081940025	8.68900927715003	0.0610411121614498	3.55863701876629	0.225066654601909	4.8907967507152	0.370584518453335	8.79850196017894
0.0862081754098181	4.618323254399	0.214840085152537	7.84629608155228	0.0776036527249974	4.00002577931079	0.25010165074005	5.85658735130513	0.270485785478132	8.62750130833472
0.00782816345151514	1.43761679530144	0.449154445063323	9.42770759225823	0.0107524591978278	3.19277700155422	0.160187730211372	3.96952935617017	0.501745465278886	9.44715575558815
0.0406283255240414	2.080312224105	0.163196972198784	9.20163995819166	0.0463449376540792	2.85304499014991	0.113955207581008	2.79335767643655	0.147064135390905	8.90295137676502
0.0698308626222424	3.9471818190068	0.483226467017084	5.266409071628	0.0672229516161405	3.77132420608848	0.442730492296601	4.77343766948395	0.386020179575751	5.05845981138057
0.0453682018339168	3.42185073252767	0.139600452594459	5.58085569646209	0.047577396715657	3.86532296299143	0.166296905880818	4.91648634664304	0.136218037465346	6.33974565674249
0.0847499975708779	1.46297647058964	0.42749695237726	8.25624522636645	0.0943921101832149	1.99988633128531	0.184524036461566	1.92016580730419	0.0901294450971841	1.83667659460259
0.0199128848509863	4.5956582762301	0.385416426695883	7.03108449466527	0.0194313541002288	4.68260194438468	0.342704997928023	5.9272645468213	0.416350819697301	6.91827700866484
0.052118652390549	1.4431599099189	0.430327024031431	8.02556813461706	0.0588176483561847	1.77362681332219	0.176673728771848	1.96288907874198	0.608712143035384	8.72258243840246
0.0252207369680982	4.85873580817133	0.452922616899014	8.96743816439994	0.026758736568138	4.9999971916711	0.240650810128633	5.86362344856794	0.451648174688481	9.00001181788315
0.0483178079579957	2.90494976751506	0.162706375960261	9.60427251178771	0.0519969922145557	3.59916335820207	0.126505655698592	3.87939336984922	0.157093477329421	9.51391448446831
0.0205208044082392	1.81735883280635	0.493020824808627	6.35256255511194	0.0205024052493334	0.881396517031723	0.294999904168417	3.96895348966747	0.506462774216883	6.28108637179902
0.0545786190880463	2.09216037299484	0.495804125070572	8.6642707651481	0.056328003783524	2.51671053679992	0.190652751524118	2.88324799229401	0.430623582545609	8.26766367529521
0.0467835906941909	4.30217641592026	0.258658911567181	8.37841109489091	0.0449874879528557	4.61483877077501	0.200142496840578	4.9573691894123	0.254962644824689	7.7718994017097
0.0222156018628739	3.02830657549202	0.116844723559916	5.97879349486902	0.0231251621513562	4.00089351135591	0.129186494682419	4.6733754016023	0.116386968539961	5.65133897163491
0.0735142659526318	3.03087292704731	0.152447157539427	5.19904213142581	0.0728182879719101	3.26294351012364	0.210541871001855	3.93203515318122	0.173773945498752	5.70820510497143
0.0801322112265043	4.24351719487458	0.480744429025799	8.15645091701299	0.0756379628872454	4.00063013028398	0.290970114424444	4.91954212229895	0.446533606472948	7.9040921743082
0.0203264015952591	4.24114486481994	0.201871250476688	8.36458980804309	0.0166252500034653	3.81440375678428	0.159358037104975	4.95702198018331	0.256539690817692	8.73950763474757
0.0319779152425472	3.69265380594879	0.419189346302301	7.76203498360701	0.0316717657254546	3.98752681556073	0.24778472048569	4.96655447291933	0.568596171232795	8.52994068808657
0.0305094934648369	2.83321343269199	0.15913079502061	6.98681521695107	0.0311723475795959	2.99926826024962	0.145113978597914	3.94218286028925	0.162776885958404	6.81592501205988
0.0201897003862541	1.98103440646082	0.199441885575652	5.41061956202611	0.019489623333483	1.66135005392552	0.154560291019492	2.94104134494776	0.178963574289698	5.22355966331079
0.020516287968494	1.94866435974836	0.332632247172296	9.50551916845143	0.0226647113542923	4.00002613599149	0.127843306082048	2.89187819803595	0.106860920115902	2.86944617960432
0.0942159742184449	2.49547755811363	0.185605921782553	6.20953680598177	0.0844719119374737	2.00025622051226	0.19343720695092	2.93490944536494	0.173383542509012	6.44199420922045
0.0636470861339476	2.25102541316301	0.158209955878556	9.94780583889224	0.0616078613300282	2.20851092674862	0.133651510403544	2.81943761669113	0.185528280838671	10.4285383135313
0.0175288088121451	1.96387390233576	0.149871950037777	6.1078009288758	0.016714704314416	1.70796607676828	0.128058210589871	3.92859413896525	0.14474924039885	6.38820174476676
0.089302638053894	3.68581436295062	0.458778002392501	8.72329921345226	0.089044250497152	3.63371027367078	0.275579518290197	4.73406231239017	0.513710959935601	8.8837018505038
0.079270711553283	1.64474487770349	0.189928718563169	6.17852661758661	0.0763491171996169	1.73279674527368	0.176337556190539	1.94079303756408	0.177693648404111	5.85510356368034
0.095379365891451	2.26947200950235	0.412545525841415	8.4003806556575	0.0912670556420885	2.00052673513756	0.26956060411846	3.82943605720208	0.45625396116599	8.37625801936672
0.0754689751919359	4.30159772839397	0.413307238277048	9.22541821957566	0.0713287903046013	4.00017295689141	0.242050680937255	4.91391485942448	0.349540891069729	8.32722535869682
0.079920923725469	1.58783957734704	0.307524928357452	7.13349600788206	0.0787694225444943	2.00036686844036	0.17688753998983	1.94634132581978	0.0981253840496515	1.90332371510791
0.0503648342131637	4.66712548397481	0.205047988798469	8.33344610407948	0.0520634203032557	5.00000001055849	0.187031681862369	5.79268988368135	0.167125454010711	7.53741004387041
0.0563196654766798	1.86466428358108	0.100797466095537	7.18830233439803	0.0618878692872197	3.00064866605284	0.118349721323343	2.70858545511435	0.0564479372972703	2.38958222142018
0.0700174702610821	3.34304421115667	0.281650848593563	7.82356233219616	0.0693652291123846	3.04220523074004	0.197877040065832	3.90799083365169	0.28056671152787	8.22607258793353
0.0728418719412293	4.10367871075869	0.290564147103578	9.85388865461573	0.0724937676269064	4.31878488226766	0.182598337543137	4.91912496070701	0.370178605407839	10.8683157169467
0.0787107428670861	1.96447485219687	0.460456281621009	8.70406609261408	0.0772593904680217	2.00065592078197	0.215260709276515	2.74464618370219	0.346388575905223	7.64093822070632
0.0389691968769766	3.32648098375648	0.206477660499513	7.62370612937957	0.0354425346230937	3.30097687709255	0.158228314919273	3.95619692223316	0.237934469203633	8.26703272051332
0.0668785908769351	4.5474312286824	0.467577744927257	5.5123291129712	0.0654969173047168	5.10473973799315	0.449594718173066	4.94146099732995	0.385894165762316	4.93111834684536
0.0850230496483855	4.80093379039317	0.249430283345282	7.01752334018238	0.088386698784688	5.00063844519004	0.249648496238257	4.90184988465841	0.161266443098244	4.84806803941244
0.0199617543891072	4.89395856112242	0.391829385515302	5.91931374627165	0.0177248093350213	3.51997347185561	0.320530690816869	4.95399503118866	0.367493326357421	5.85417584730235
0.0898085108150262	4.12988370098174	0.451280924584717	6.79302785429172	0.0862910576200847	4.14550870593396	0.358034110752931	4.89962198440828	0.517748063020582	6.99993968017746
0.011698144524591	3.61927753686905	0.247155599948019	7.94469700194895	0.0139571838526639	6.08883262064417	0.189717322966687	5.82594902717406	0.175886636951249	5.81193408226218
0.0496392963204999	3.92975848726928	0.214815996773541	8.43503780546598	0.0447945605849482	3.11981094927702	0.153424021165855	4.84729495915525	0.179753759437096	8.71605874748717
0.0103011582563631	1.32208966836333	0.160420660302043	6.24766575288959	0.0102997733588234	2.14400238842668	0.109557668551978	1.95553615470507	0.0993650836127009	1.95090874546353
0.0503362826723605	2.44767980836332	0.334569909144193	6.0356386040803	0.0474970070079237	2.0007383834469	0.230186960201251	2.96611968847433	0.369309989242419	6.14494078953083
0.0823597564704251	2.23493460193276	0.340202162228525	6.6507352120243	0.0779115274137218	2.00067346526621	0.255817170040124	2.90113238536442	0.319816848936513	5.86504864304597
0.0429036942864768	4.39958055038005	0.483565860521048	9.27588000078686	0.0446694826656975	4.00055894288641	0.255548550588667	5.83158500163466	0.584854699335419	9.70020374827931
0.0595429918123409	2.87938906718045	0.389198608882725	5.24037156719714	0.0535904204529677	3.00027328249452	0.367811637745523	3.84094987244869	0.41384968958875	4.94184613063498
0.0669841440976597	3.23128464631736	0.138823916576803	5.79434339422733	0.0644690939184099	3.00042518141755	0.169529002818046	3.68168954764145	0.13623526745576	5.99932775555146
0.0827831970087718	2.87369317933917	0.390774360019714	8.36208430468105	0.0822598033548614	3.35426768027485	0.202903103868465	2.94687376802404	0.124305226534073	2.90689618008823
0.0761363746786956	4.15670750942081	0.488056948687881	8.53229382890277	0.0751967443809647	4.16523118633487	0.267549293374768	4.88562167356036	0.41436068567459	8.02378615138364
0.0386426059063524	2.27792793046683	0.433141095470637	5.66640800912865	0.041695107472499	3.00068407798546	0.256848274818169	2.93764786331366	0.215155397933682	2.92549167265477
0.0524231460932642	4.83376729022712	0.279796933289617	7.80364534934051	0.0469108523677941	4.0002979718865	0.246799786292121	5.79381138350962	0.29198122559196	8.08981004595917
0.00191000531730242	2.41029011365026	0.432651070132852	7.18658189405687	-999.9	-999.9	0.482131494956676	7.2142253790373	-999.9	-999.9
0.0589522002844606	4.97786481305957	0.299401422031224	7.52130280365236	0.0598183033836298	4.99952912200492	0.269914393329302	5.89861456777917	0.267441548752518	7.31457837005886
0.00840763159818016	3.3281221697107	0.380225982796401	5.49145642900839	0.0093213191150256	3.74320494752718	0.355507471806572	5.49547127291435	0.346186429295243	5.54265721148512
0.0633650771274697	2.53263186383992	0.341993023175746	7.11472864961252	0.0661964638530628	2.99956672249679	0.200585909205861	2.96085705483302	0.3241263299732	7.25883907261027
0.0842754163087811	4.03628045413643	0.235509465076029	5.89158469461836	0.0767402703388923	3.153944481518	0.271735793529501	4.84444340121785	0.228456975311584	6.15907322144606
0.0338873303576838	3.89065151754767	0.299750928208232	7.33948550885543	0.0319870365647609	3.99988180376214	0.213582358135464	4.87787543598674	0.288591257881358	7.44197126348967
0.0983139351264108	2.97250965610147	0.186254385393113	5.84293151274323	0.100022396196623	3.23397588646864	0.252206864828084	3.87641993663019	0.186337354242975	5.36035022258536
0.0990837555376347	2.08192662429065	0.362333299499005	6.36233650380746	0.102785841060848	2.42654094353124	0.258979181903496	2.84629730682964	0.468590784754845	7.15110689022374
0.0291795909141656	1.75841586012393	0.42988564139232	9.77141546434723	0.0299216980664978	2.43001615308676	0.1369857647879	2.95832228753823	0.355002322088304	9.81070826841599
0.0844926784995478	3.85449400544167	0.317454703897238	8.99429854587652	0.0876455788675941	3.74963997801525	0.200598518781303	3.96272875516575	0.627686972512506	9.88266713263517
0.084776697763009	2.63027957547456	0.300550815090537	6.58511145622469	0.094066182368732	2.44292677183725	0.235507895906486	2.96698441101827	0.398773075831053	7.19423870339303
0.0625471021733247	2.02270344365388	0.317416377179325	9.43521024077199	0.0642738715767666	2.18427343170656	0.15868151179284	2.8424280917178	0.287142128448936	9.68989011871664
0.0276156406006776	4.86204351577908	0.16106270654127	6.14216558635235	0.0232450499141525	3.99998112507313	0.195959747789258	6.00014377251367	0.166333931322242	6.00086540543043
0.076192911877064	3.04210971016437	0.132640664931387	7.97545720473863	0.073071771371255	2.99961286658096	0.151544956524955	3.78114432481389	0.140901373453759	8.3913468758879
0.0650850233321544	2.53587099630386	0.437970468960702	5.16645046649501	0.0605400867653502	2.05694435092507	0.308806883203808	2.93436808170439	0.489956139743858	5.35915023028693
0.0292881828241516	3.64491739403456	0.470493808574975	7.06481323461048	0.0301503470112795	3.80567506341187	0.289034270182179	4.96697053791697	0.43307931995781	7.00013546230226
0.0623520479837898	3.8465820280835	0.246701484918594	6.25491172424518	0.0623885483885704	3.70236590010315	0.275983433174614	4.87244867126242	0.237742448020757	5.74864443554124
0.0951272716626991	3.69304810650647	0.137725185975432	6.02917594485916	0.0879759665060261	3.52875496508743	0.184306770777686	3.94204836064101	0.138526646369317	6.57486840196684
0.0914464841419831	2.71794295310974	0.334342197328806	7.34091073391028	0.0862008340036576	2.39713410939336	0.247195920437842	3.7654072895937	0.361637008335344	7.82957141387882
0.0516690549771301	1.48039334174246	0.22325614662841	5.70747247431427	0.0535111627179279	1.41460153274795	0.171598297514038	1.95881900493238	0.213122532972128	5.72542850720305
0.0213351440869737	1.39583489764482	0.300195666402578	7.75682787061669	0.0221422829172232	1.9977643488626	0.157329668770322	2.95969221554546	0.280578280692271	7.43475829798929
0.0236422529520933	1.56220754887909	0.329889460094273	5.57631436851807	0.0214179969399332	1.15647707528466	0.178527429880398	1.93257729747379	0.332684922237148	5.96580548498861
0.0901754625143949	3.10178834758699	0.163098147977144	7.43281577131711	0.0933138091692037	3.18723420817904	0.198927927950533	3.82615430150631	0.172431238952731	7.07550399194741
0.0126780010857619	2.74952307995409	0.146141226496547	6.07078956672922	0.0137181354569319	4.37281615239671	0.123713718156186	3.92480104725445	0.110439050336411	3.91459951035938
0.0507855814469513	1.57942616194487	0.390976747684181	5.64164409297518	0.0470109552940544	1.26295586110642	0.261220080306928	2.85371442383485	0.393983932151379	5.57882560822784
0.0594598510714714	1.42968987580389	0.354365469235927	5.92119533568621	0.0627019179866556	1.80162752690812	0.212710118523897	1.89041394187593	0.341989941522413	5.71821120981895
0.0622002251069061	1.10209336224943	0.112875865772367	5.46359476400539	0.0619268210774216	1.46807139220008	0.138721291722384	1.87038876359742	0.125355464773508	5.8639434201706
0.0122024360166397	1.12763267196715	0.42791958367452	7.18356092460454	0.0131153136101772	1.99723500550386	0.192135513130182	2.96927680358799	0.432330530950772	7.00007504598125
0.0785732745693531	4.7335525918752	0.240101942885667	6.87666292767972	0.0753496988597683	4.65526756722345	0.233871327953113	4.94684877138509	0.217214775956554	6.77392349165365
0.00477887776726857	2.14543612580746	0.335505625233054	9.02068988420069	0.00555592656268142	5.00010675855792	0.200482163688754	5.96734053430919	0.393697264168625	9.29736484413606
0.0763932864293456	3.80625440459698	0.439896430633962	7.71163585595787	0.0793504606279179	4.27748132359814	0.35902208184316	5.84599769873363	0.460279026749378	7.8446741664952
0.011833651016932	1.04712538886815	0.422581098321825	6.10299451742321	0.0121718662283134	0.999879054970541	0.272814327090137	3.90010490246951	0.453122389840929	6.23111856321291
0.0557590954790358	4.61153482459486	0.196100365370512	8.28372726100497	0.061274750257567	4.99957468864523	0.182126794634895	5.88234429999764	0.164439663479263	8.26994472098826
0.075174462816678	4.12132464908063	0.30648714741692	8.70524145895615	0.0807051655324659	4.89642709479615	0.236876926833484	4.95264354250068	0.352013617857975	8.72091741628332
0.0538994307436515	3.00852815341204	0.126667880453169	7.72766823181883	0.0538067092257458	3.00044505206562	0.138584071830928	3.93415935168608	0.146370657422472	8.43178810276191
0.0111601845703553	3.41799217369407	0.422831244207919	6.49418929824606	0.0111602029768431	3.00001786540831	0.383806944028788	5.90816468437542	0.441867235154306	6.63106700296815
0.094585143488599	2.70605579018593	0.289474320970476	8.67449901648797	0.0936710013449769	2.72244183975877	0.20495963491304	3.79394858985976	0.268876879679427	8.96168223893974
0.0258432468853425	4.56455956678838	0.401255117263645	6.96150286123157	0.0298419342500065	5.27200390833028	0.353599477042191	5.83810808058529	0.426120452517447	6.91035512346429
0.0907429378549568	2.95183737389743	0.452945170644671	5.05930899176747	0.0943045624457252	3.04415432194464	0.430765951798044	3.86562962553307	0.478044941089363	5.00053340953079
0.00236000850703567	2.89076220989227	0.354877230059356	6.00732538034208	0.00298971585261934	3.8356459766957	0.345252276173513	5.9080406168231	0.342262815239347	5.92614519840065
0.075255968834972	4.55407602339983	0.407082461379468	9.47036963189021	0.0783554682060111	4.72615882556236	0.221256573459753	4.93451014942347	0.708515587854996	10.4802056450015
0.0349937703891192	2.41121945716441	0.176899848971516	8.6419885372743	0.0353564927688046	2.3222380594001	0.114109062218248	2.90201737053882	0.194133780377909	9.56008256949543
0.0193714237737004	4.33914352674037	0.453353920485824	9.25507463049144	0.0187103586669941	4.15235079859565	0.22066291232596	5.96830231332659	0.396795672238124	9.00062765492289
0.00814947884599678	3.25882294215262	0.30321999033913	8.48061613389291	0.00927024113499051	4.04132818205194	0.202612416351295	5.92544502903483	0.320061975071209	8.66170029570917
0.00981484702997841	4.9726043138653	0.400776511710137	8.15885784919374	0.0102316635152587	7.00072934343825	0.290046873977483	6.91648649485522	0.279810322120549	6.91356872087506
0.0487432033405639	2.93817448616028	0.167928405571729	9.18750566081144	0.0540449235969233	3.43656356864236	0.132213164870451	3.71284259515023	0.173730483145555	9.72869680324346
0.0187090397411957	1.7685930384323	0.124428596254438	9.39431808656082	0.0190272745593871	1.00039972964912	0.0827392562772602	3.78759398428875	0.105647554296134	9.00014983669547
0.004287105133757	3.81508711725473	0.448760253097862	6.44650826347061	0.00440078982462961	2.20511790243144	0.44525321654597	6.31511664201134	0.440852682155496	6.35614754384514
0.0349289204005618	2.31538257002831	0.353135993517935	6.17962699499913	0.0388513237458921	2.45823191715546	0.241577948453549	3.91592031075333	0.327603284459415	6.45142353773234
0.0201745144543238	1.25212658848614	0.206157563440502	5.90831448556855	0.0188608043072933	1.10547017895535	0.159277740976661	2.95133665000422	0.204104444451606	5.75015230380709
0.00384471465251409	1.54651267174631	0.290582779608667	9.82078246655874	0.00444634409917335	1.5029401635661	0.219651962524193	7.95770205069097	0.295420100207407	9.73586689311834
0.0938580654254183	2.39753699488938	0.183141841925681	5.22665731608868	0.0973893473179878	2.72899475962303	0.217358871580264	2.90765496433366	0.208560535017508	5.98876743881252
0.0732841044361703	4.72805114835501	0.163245572522283	5.25848984834738	0.0733106668043417	4.64784168748297	0.263425635784323	5.23527900680631	0.190113123698671	5.46179380328736
0.0844216519473121	3.68139843083918	0.422394582442939	7.8039025538601	0.0911795934747993	4.10617939124417	0.239173174539939	3.90784146918587	0.149303499334944	3.84989100439667
0.00633237007446587	3.48460110835731	0.368760306667537	5.42411090456881	0.0051645745758191	3.01859061806413	0.348319587166197	4.95558013065622	0.403987736471899	5.62166557359977
0.0829908834178932	2.8466338282451	0.301763578131795	5.7342934247572	0.0821953870225732	3.01236076737507	0.2423888655568	2.95851122051509	0.16033024008456	2.93715651891129
0.0624212278435007	4.74059742596	0.340343837626278	6.5555579692591	0.059026122649041	4.55478189575879	0.296969884973645	4.96167967121725	0.354525705740077	6.67206812448021
0.0539090097292792	2.52134035527706	0.277611924149096	6.29871468991041	0.0536738701715292	2.3913311888097	0.209578695358271	2.95460259018793	0.268359816329364	5.99996274514916
0.0502093472019769	2.13714379072189	0.173153979424387	7.06299046403728	0.0506772995844097	2.96375733824343	0.158691930560649	2.86596817390351	0.122529132546145	3.80016356301781
0.0769063558652997	2.67568000499159	0.251379714068025	6.03289568913169	0.0765759984802565	2.73907332015168	0.227553493448929	2.95563229148965	0.251096338375381	5.57630256066719
0.00600022436631843	3.58117452822626	0.280333772487938	5.06667103851214	0.00537939665304331	3.41134258559154	0.285321062414669	5.03140982324298	0.279942522459558	5.06254254063996
0.0566436023972929	2.03948315884918	0.13724998831749	6.38810103642754	0.0555870844985846	1.93754338645981	0.151687013799829	2.88275472255515	0.144867260224803	6.30686571203643
0.0772189228893258	3.63822316471487	0.299219021014869	6.67831900762394	0.0785868581270555	3.63637757247493	0.230944223885127	3.91324971131815	0.272726672592768	6.82941135485017
0.0886774231225718	1.43711531814188	0.14911446115002	8.8725865224842	0.0928036151609721	1.30351636373142	0.143327630952415	1.93433530590138	0.29264330355802	12.43950573484
0.00989198631979525	3.33981577306986	0.20469939596951	5.97607017378323	0.00981624914427114	2.8126550322216	0.18891402590196	4.94369448899372	0.207346794352261	6.00073225629017
0.0910299900451209	1.98505983687937	0.251658088434488	5.88471955736168	0.0865039750074023	2.15084708001093	0.232481487445352	2.75054338195305	0.263680993196968	5.92657904348268
0.00101172148180194	4.80945189110935	0.289963551145047	5.69770666887052	-999.9	-999.9	0.282693939710781	5.73882347503223	-999.9	-999.9
0.0114766838720534	3.33390736114234	0.444484741892666	6.48698119213805	0.011386573357932	4.25593859759114	0.30893699552708	4.96854463134436	0.505238050664452	6.84681442633928
0.0912130995113403	2.41674242354929	0.345004377793521	9.85250421683304	0.083570738222676	2.24708767340978	0.185361756802078	2.85516670190025	0.406140416201191	9.81586539279304
0.0558803654555231	1.7608376275748	0.42127991579473	6.50859812740237	0.0580964748013537	2.01927787081807	0.206467792216112	1.96198847978105	0.14845880842527	1.94722889505459
0.011583788419608	4.23442451748997	0.393880567885935	7.37314261496067	0.0117172196229065	5.08357613425604	0.310056765085471	5.96096410962187	0.376777674533047	6.93189641139049
0.0107182654433418	3.67676102463156	0.278783276677132	6.97879280894995	0.0126788618833537	3.99926457881155	0.179219992911675	3.92862795371424	0.292201919677798	7.07386941002739
0.0479343841467053	4.3305669138208	0.40966436592862	9.78691946947947	0.0477369316622169	4.20641911511833	0.217822867541193	5.8773069237196	0.358990849292156	9.72207581349067
0.0995780027981382	2.80868556164205	0.100880650617182	8.10107332654297	0.0989251570768688	2.99992638528591	0.165181035632944	2.89740484750307	0.0662540979419464	2.74433548265912
0.0486667819733266	4.7760445009917	0.183104112371802	6.78724445402622	0.0467113828937123	4.8732084824315	0.182401140979808	4.94271597783767	0.172970945520593	6.57428315184298
0.00938102084002457	4.24798258394003	0.454493433237076	9.27302712691016	0.00948833735851784	4.32177278985171	0.278040497196469	6.94091052580901	0.552275821839739	9.51252508547822
0.0172677927829791	4.11828075814992	0.116398419532925	6.01645747898147	0.0192429394766844	4.95219901194287	0.142374988859228	5.80297589443814	0.123133018093863	5.93592663418376
0.0878211155836471	4.97079816833138	0.216088670026511	6.1904844478704	0.0834007636475658	4.99930278751404	0.27641896396672	5.59030696982935	0.193017563604214	5.8456813602805
0.0894289051597007	2.79522986803204	0.247626612801105	6.8739523855038	0.0919383624938377	2.77889446795343	0.220581502887696	3.84655606497103	0.171112473408323	6.27997548311449
0.0117232457911596	2.42228752467781	0.378993129916489	7.47190200607292	0.0119976330479056	2.37138086088523	0.268820628918811	5.91656324736352	0.35580997974863	7.56822912180302
0.0744287796190474	4.81737130973488	0.182837155554444	6.58523157937452	0.0805116247474471	5.56951023773278	0.218276124812904	4.94660744888884	0.143733000117061	4.91322464626175
0.0459146088459529	2.89181780815125	0.139703621156514	6.99497101129964	0.0439651717700921	2.76374384899685	0.160317704970716	4.72680951259342	0.169785237531812	8.00047524023428
0.00904734667087905	1.46424358617514	0.295335021615028	9.85067072208039	0.00903239654833348	2.91758985788613	0.193546848119907	6.88360431909369	0.311522459456911	9.901253896
0.0382607723537367	4.08416110184044	0.167773392237723	6.91008141147904	0.0381864196284893	4.13122395105871	0.156808660976948	4.92785506983424	0.150814701647913	6.95447343834222
0.0448189148334786	4.76424291171134	0.418293551448733	8.11994087183848	0.0430801760676159	5.00003707366089	0.286406484770026	5.96032349076246	0.383887618692309	7.94714901055948
0.0451318617945071	3.85876872576773	0.140694262180477	6.79290171246976	0.0425454026136075	3.75879949793659	0.150953013414917	4.9343852185504	0.137856570068332	7.09891395635688
0.0477827053568326	1.77052616979927	0.274133215285838	7.32281639706343	0.0457886127719032	1.2230541747618	0.176248027040736	2.74794811565995	0.253350737683925	7.00050607478287
0.00562128018354997	1.11697406321764	0.239336958434433	5.08780764997937	0.00575952231026745	0.887359942819819	0.156105100924212	1.96217274122049	0.237014021631626	4.9877086804016
0.0254035695549101	1.80369772948325	0.219562344346195	6.0897654411383	0.0227056898569192	1.00322895493497	0.169785638265568	2.95596455751407	0.243874865049235	6.38862955436448
0.0567028099882882	3.84937466029078	0.487120589334518	6.81926966062747	0.0595053209398867	3.68193519352585	0.342162258454744	4.86906386197457	0.55072284228634	7.07456887155594
0.00957090493128635	1.50248263217509	0.135870659723878	8.75780862756073	0.010260250764484	1.07754849238524	0.0973090081749569	3.94594763442946	0.148094629761422	8.56552213925369
0.0176846548537724	3.85774845909327	0.388640630338341	8.06795796728693	0.0204459151445157	5.26113023703739	0.360515689768713	6.89445910244157	0.459835878552531	8.00080664461469
0.0444350316771306	1.07747795805335	0.189512332249433	9.79636798263527	0.0457123366425416	1.68847496462437	0.115374048375165	1.82813291151847	0.164716418896125	8.4298055974675
0.0384260696365964	3.67696245480329	0.144266911316663	7.55555572803132	0.0370571978958974	3.90743102552317	0.131579129782083	3.89680815094983	0.153080061832366	7.58324067371187
0.0611783492143732	2.21498126257211	0.326761741284281	5.15992489876226	0.0651607580548846	1.68686003282159	0.254886035143026	2.95792758101857	0.306460903409557	5.45742363530756
0.00914556180359796	1.39026205800474	0.253458994161338	7.44360635988414	0.00965792106943669	1.59143721588292	0.156619831177334	3.95820092035222	0.230736134721895	7.00031542825533
0.00517077486752532	1.94638423155993	0.188545477204025	6.21035712189041	0.00453227843907443	2.0129799018437	0.161980796502015	4.77689037006417	0.183108930174738	5.9999512557199
0.0149472232959233	1.86664955224842	0.317881610803306	8.00132989417762	0.0130591671079995	1.96104747823022	0.145640163590772	2.96503370950328	0.313094737985305	8.00042998990576
0.05278574233572	3.33684303890914	0.251768936403096	6.64485484710895	0.0495541455272479	2.99999423169264	0.203800970144215	3.79513333234262	0.258428866966516	6.84460922733482
0.0244788469399791	2.84053566027433	0.138326597679406	8.74469115864486	0.0248003755466505	2.99993317663255	0.117333899296668	4.91585901048518	0.127037654873971	8.00015529241208
0.0708625793971587	4.35178966075182	0.423572251107544	9.32386136148125	0.0720191495518338	4.83357945811732	0.230136310197061	4.92508949195589	0.457075732755481	9.2438666579406
0.0789874221985228	4.72275439929217	0.347489013429731	7.14951397618279	0.0822822380203733	4.27745221181715	0.297095006426473	4.96781682754925	0.472361409881845	7.74567799180577
0.0456321554540191	2.03997924923897	0.321700123790652	9.14516523014754	0.0505874256245248	2.64136504415527	0.1501947101789	2.88148764368489	0.31339012692617	9.00052943890501
0.0338144134096801	1.32895173877478	0.181119404546916	5.36596175516024	0.0313817126104174	0.999056330954723	0.148043706606102	1.94483699829544	0.172989905998866	5.00066055735081
0.0849212925015017	2.40581650473177	0.209019672404975	7.80934915994294	0.0834977588394122	2.97339479909471	0.172060951879498	2.94267438850307	0.175795894384106	7.30087336540491
0.0222395420891698	3.39458713494241	0.47650855127722	5.68404607125558	0.0192990742298933	3.67523060419422	0.589139382032043	5.63028265159206	0.569843026279155	5.69649523495224
0.0698558518185746	1.16263649705797	0.203842368815094	9.67721703927964	0.0721718349438726	1.55357566853833	0.142907328334989	1.87414629999519	0.25112675738022	9.99938335019312
0.015270371299237	3.09839206188917	0.346122769732028	9.03574002557434	0.0143142859928564	2.29421188874387	0.172379426626063	4.9597185435993	0.333294965435745	9.14376947565668
0.0323831123737618	2.63085372839123	0.269481644686312	7.67317869700491	0.0293385948874665	2.26620259842527	0.171769846916741	3.87431895292023	0.304714422653046	8.35581617137412
0.00527996550733224	4.30019867047668	0.155490507278591	5.8594868297223	0.00651533549292835	6.00000526776068	0.151999183196826	5.62122200570085	0.145479640450989	5.60432368023902
0.0913538534815889	1.17284737620503	0.324530997592956	5.50831479951739	0.0890702738961078	1.35035816434694	0.265672207448438	1.88532140155055	0.393903621520041	5.30171760162723
0.00265656479261816	4.97322172112763	0.181813218537718	7.54347309703007	0.00267144991160652	7.29822929476856	0.186718584594553	7.74463753493238	0.184045853410098	7.75112122530327
0.066531618290348	3.30957945436239	0.174756091181189	8.47915758495219	0.0653440024131327	3.31861548695639	0.154643364030325	3.89183502208849	0.180998420309353	8.77668045111772
0.0551934266774915	2.19145382754505	0.307625545561314	7.78513058554381	0.0594194407356478	2.77564176990068	0.18063091629891	2.91610522785549	0.335425681635401	7.99993518558324
0.0263327948255464	1.96368444524705	0.259180051088333	5.20082104718313	0.026955087023702	1.52660143428635	0.230631970433944	3.94770109295695	0.244652734839223	5.25701112070028
0.0912676686807536	3.51960419956595	0.290064076613635	6.71085553825833	0.0886758279407511	3.75840247992018	0.264301381298482	3.95991476033727	0.345964873722541	6.81752000721295
0.00381622822862118	1.62612193636596	0.486368031613529	6.55904349288903	0.00395294505052487	0.609038328466112	0.175364739295643	1.96999036884727	0.441563702553551	6.49897422776648
0.0758498222175986	2.86497962567955	0.492185766901821	5.20397446933202	0.0785139266034146	3.21219592289425	0.409934421854761	3.77842498054024	0.47699202693485	5.00006740038147
0.0687622855962254	3.25702096801251	0.22009147927165	8.5275999433361	0.067470238112177	3.00000497978611	0.171847843080675	3.85552706401544	0.202112259161244	8.13460523858733
0.0583738558366895	4.96799857728183	0.392833250109106	8.43247192562558	0.0641134207618409	5.00043630699596	0.324556645528344	6.80453388038358	0.444479927688187	9.02276112071196
0.031664417311782	2.17461813800037	0.258229928091168	8.44514745054767	0.034180274223544	1.99951416216769	0.151616538303221	3.95657133811101	0.229663278397874	8.58652355174944
0.0897961548294406	3.63509744871408	0.473569880705327	7.67726246267557	0.0959192140992987	4.00032340419095	0.272139084436097	3.92504089537426	0.17624447001153	3.88463675282878
0.0207844391053077	3.67433633841574	0.453173984866589	7.29556611273438	0.0202368820925794	2.76644960693352	0.263545559745852	4.96543707348234	0.415120291331148	7.27019692686225
0.0764554896748159	3.6782963629812	0.123625444527715	5.39108323166147	0.0762136188091221	3.62245237774832	0.183149140590511	4.46197606694349	0.108518744951415	5.17667909739152
0.037609968873905	4.91413509938866	0.370329792611301	7.90458900737576	0.0403228142999141	5.36875108250833	0.271742878542235	5.92748772350047	0.387291968479528	8.1327025275754
0.0361323954849504	4.31114864908159	0.152385933417827	9.23258695402183	0.0368221653807138	3.99955056918022	0.121063607644989	4.94400870791687	0.148024212905951	9.43063374882298
0.00971317860344425	3.00599550269544	0.313929728511721	7.60611852747388	0.0104844133185915	3.42398164448684	0.212362222505643	4.92496612036989	0.359739299566514	7.8329412703497
0.0658155253923032	2.79704647511244	0.476471158396453	7.5121048069559	0.0698466475326259	2.99989546856642	0.220835358989268	2.93416859745113	0.598604746200845	7.74298080184172
0.0622853618597146	1.48036182206124	0.30891593368724	8.4313376864884	0.0624776340208542	1.78894819285512	0.148206492560962	1.95717928670184	0.280138763496072	8.55855464270033
0.0989661090809386	1.73151615355164	0.395150206144899	8.65340566611849	0.103673172338827	1.7512045816307	0.191521789422398	1.88885167880134	0.354927826450755	8.92078780118248
0.0940653475334402	3.62759948614985	0.490049419179559	7.19890922075137	0.0942263322243099	3.74604295305415	0.271901629382622	3.95489609013573	0.354254752768189	6.92411053854103
0.0332190115584526	3.69469627551734	0.380377968586981	8.58501019887626	0.0370877262102332	3.99994080667804	0.1820169979018	3.96656035699363	0.312461285297543	7.86119468162616
0.0942986112886574	1.37560125347227	0.165721214562654	9.51293839374557	0.0950242589062065	1.34683348558805	0.156371076279559	2.63343121068254	0.188233796302062	10.5324755038893
0.0967245348424185	3.29588592704386	0.355894434079528	7.77410774724558	0.101952986974256	3.48766728566086	0.250152989531058	3.9149701089846	0.355697363482174	7.6140999756925
0.0751975946021266	1.04091041814536	0.317952780239284	9.6931736683473	0.0751884323602535	1.00000075465307	0.156952473258047	1.80242080538222	0.341724900828132	9.71246845397404
0.0442095525851473	4.78035310655832	0.165958921052516	5.95368615351617	0.0437969807893827	4.78398359838339	0.19435750653898	4.93931301055098	0.177816525544474	6.0597351969649
0.0590665792783257	3.5242903875187	0.129463129304349	9.71262224134989	0.0608649800551369	3.53350971339784	0.139017730661698	4.792189084468	0.146845368625203	10.1932088140961
