# Supplementary material for: Analyzing pathogen suppressiveness in bioassays with natural soils using integrative maximum likelihood methods in R
Source: PeerJ. 2016 Nov 3;4:e2615. doi: 10.7717/peerj.2615 (PMC5101589; doi:10.7717/peerj.2615)
Supplement: Supplemental Information 1 — The folder “data” containsthe data to reproduce Figs. 4, 6, and 7: “data scenario01.csv” to “data scenario06.csv”, “real.data.1.csv” and “real.data.2.csv”. The folder “script” contains the script files “scenario01.r” to “scenario06.r” thatallow for reproducing the data shown in Figs. 4 & 6. The folder “script” contains the scriptfiles “figure07.r” & “figure08.r” allowing to reproduce the statistics shown in Figs. 7 & 8. The folder “source” contains the R-source files “infections.models.r” and “infection.nll.r” that are required to run the script files. [file peerj-04-2615-s001.zip › MainSources/data/data_scenario02.csv]

r.control	t0.control	r.treat.pathogen	t0.treat.pathogen	r.control.est	t0.control.est	r.one.pathogen.est	t0.one.pathogen.est	r.two.pathogen.est	t0.two.pathogen.est
0.0276387259922922	8.62926534726284	0.0706060564913787	3.34297639876604	0.0250913714403429	8.00235540024172	0.0892486146588679	3.56290692138319	0.0709174679326457	3.20095039420494
0.0530298142135143	7.74830798036419	0.0406677175918594	4.0414828825742	0.0555144925629986	8.01519916034518	0.091104187755039	4.88877828475096	0.0498368662182784	4.5671488265153
0.0801608455344103	6.64986812742427	0.0433988256449811	3.84128695260733	0.0819179919165874	6.35230152845787	0.118406779903304	4.7874462405108	0.0461493141818613	4.10235747076402
0.073480763246771	6.25382645404898	0.0667950103082694	1.21359194535762	0.0693842842805333	6.23420853628729	0.110261116484006	1.68674979500051	0.0645210343961765	0.999980526581365
0.0948029047902674	5.96644259872846	0.0177587580820546	3.25897854287177	0.0948380906635555	6.00003048830731	0.0920855509561762	3.92952536941665	0.0132596257387075	3.3571140968868
0.0915735444775783	5.27274327352643	0.0723478113394231	4.85382183920592	0.0857433049801827	5.71778797417427	0.152853598867593	4.76765332556683	0.0725485712736699	4.29873098653593
0.0764223297615536	5.00344604137354	0.068958548810333	1.9529918609187	0.0784387377483343	4.99983414332159	0.134970394045084	2.82930035321547	0.0705633722277584	2.44310180063689
0.0868055503442884	7.83908997080289	0.0874675207026303	1.72734422236681	0.0819978633283486	7.49820728904379	0.140855245642698	1.84263235443664	0.098730340363548	1.60969428453494
0.0386652288935147	9.64483258780092	0.0756137877237052	4.41756530851126	0.0410125261022817	9.50752479386151	0.0982850807652038	4.5412466606068	0.0712509571881607	4.00061895324962
0.054286772061605	6.88616928528063	0.0362917504343204	2.83511615730822	0.050512684617341	6.54533546233082	0.0740059007228886	2.78412257737793	0.0364994558390035	2.19241919466926
0.063439137970563	9.54640952171758	0.0273270584596321	1.04015023540705	0.0694299899813942	10.0000406379928	0.0601681407609472	1.8958523127465	0.0283500732390145	1.2356204110962
0.0906070218165405	6.15357007598504	0.0911864009872079	3.52055804617703	0.0964879722813622	6.70603103591176	0.167979398242642	3.90598292940522	0.0997692955805291	3.61529972820163
0.0556929707014933	7.18697446282022	0.0552910182741471	4.61699067149311	0.05267312451389	7.59756399092239	0.100048853706801	4.78174090195452	0.0589346501229058	4.4113315583609
0.0154565846198238	5.07244991022162	0.0947093075141311	3.79320781305432	0.0200419337157018	6.98455168559133	0.120701193278141	4.52656878317225	0.102813447632531	4.26926630093422
0.0290427424455993	6.2483205308672	0.0894416318181902	2.17687516100705	0.0321404653652274	6.98176000760034	0.104384924621766	2.06071590614786	0.085080686482054	1.99949947913029
0.0541374983498827	9.03033351409249	0.0391117831668817	3.31180082447827	0.0536754875558675	8.69886507982764	0.0733477470296921	3.89713609015187	0.038884913822139	3.55180371662554
0.0693781186779961	9.86389637575485	0.041428786541801	3.86925808247179	0.0710402179648155	9.99966323477516	0.0796973532753542	3.90174763515142	0.0423961864712039	3.45432489541976
0.0881097334693186	5.89831088436767	0.043262407425791	4.71246324200183	0.0893649723857366	5.70913106875156	0.129443229593489	4.84276972356081	0.0454245941995576	4.21820308518376
0.05394794795895	7.12161422241479	0.0152367710950784	3.12886912561953	0.0582491613734613	7.5771055687955	0.0572429244102437	3.88741480101786	0.0154578399763836	3.0001543160912
0.0722645726706833	6.99186517507769	0.0677284617931582	3.43716017529368	0.0732874516040149	7.00000153638361	0.140067016900752	4.82938180547162	0.0807267438581359	4.53747679293668
0.0335868471022695	6.39475011848845	0.0155352654610761	3.18538151495159	0.0299295403871761	6.29099564253538	0.0408021870992424	3.81264266869217	0.0157753976618329	3.20576588131736
0.0396574638597667	6.96947987889871	0.0131750100827776	3.31524648424238	0.0443703101990394	7.99928273496194	0.0438974230655906	4.75749266689037	0.010313654598513	3.00030694024226
0.0623411720851436	7.83244725083932	0.0814828575751744	3.77172739803791	0.0600584720938138	7.34626637211147	0.125725618687658	4.62254217159119	0.0768965638821054	4.03278571559845
0.0936857352731749	7.03826055629179	0.0288499693805352	3.35063611250371	0.087173912621795	7.00024992289362	0.0883391143693684	3.85973130256006	0.0230118689207939	3.12090648586277
0.0639124598097987	7.83049967954867	0.0560741723235697	1.573176715523	0.059680037469363	8.00203630384819	0.0840150407787667	1.79293613682734	0.0502608667170806	1.22628797300171
0.0480510680214502	9.28229358047247	0.0498297235067003	2.41631830483675	0.0523872388536954	9.14096316230959	0.0813637488546844	3.4664964409717	0.0502361260610892	2.89860473961739
0.0402620369149372	7.37770675099455	0.0246393848839216	1.68426922149956	0.0401309088891583	7.00049772300794	0.0535672761754292	2.18875361803912	0.0248600555676224	1.00062659315887
0.0795039530168287	8.09549649013206	0.0331777536706068	4.13378663361073	0.0838317506754214	8.14583065186904	0.0923072380158912	4.90524957938333	0.0317925956231632	4.04146030173008
0.0930490655847825	8.96837964537553	0.0208650855510496	4.29883844684809	0.0973329375799359	9.00046570823306	0.0756992413320875	4.92635482533779	0.0140334845703469	4.00003948215604
0.0891923434985802	7.45194786926731	0.048105633771047	4.95504302997142	0.0949107146525015	7.15134616255306	0.120707817173223	5.72324662234637	0.0371844764917289	5.00018814250412
0.0166841866332106	9.94500144734047	0.0456275413860567	3.00444048363715	0.0160954999490069	10.9912946706246	0.0567598189720486	3.59568529915172	0.0476597402982344	3.23302312734997
0.0779776326729916	8.36414590245113	0.0570054229302332	3.7089533386752	0.0804631320145285	8.26579772323149	0.107895819663934	4.61865186216748	0.0517533770231362	3.99966305955168
0.0400223531876691	7.47980931191705	0.0673258232022636	1.23908005654812	0.0368756513061576	7.4430522547469	0.0936487606315033	1.88489089205285	0.0717034004665607	1.75316197829842
0.0652306337351911	6.92171583068557	0.0986090843146667	1.17301117163152	0.0668382394955939	7.50503030673493	0.142151215711353	1.69875503920606	0.106571154926168	1.44067735756851
0.0238245452078991	9.58089751540683	0.0284820198407397	3.31366612948477	0.0282561054914778	9.58547386096844	0.0437081588038812	3.63764200488913	0.026187735293587	3.00043031807632
0.0602643207344227	8.32597348256968	0.0240192390489392	1.97104072198272	0.0655073174427078	9.0001046765908	0.0586160513216094	2.68294895618259	0.0226161566127095	1.59549404635631
0.0159127046563663	7.95445749070495	0.0402570245158859	4.38554553966969	0.0147134525298394	7.87619848469748	0.059565002215957	5.00004749009726	0.0478467962487126	4.85667404550827
0.0268996407627128	8.78080579102971	0.0485943264490925	4.89013636019081	0.025966423274012	8.37189826132057	0.0668636009631187	4.85098187004252	0.0476194920994732	4.6869047168211
0.0835103990277275	8.98016275838017	0.0393301841104403	3.09115087706596	0.0871068427755794	9.34340680841342	0.0940031318779651	4.53947420875189	0.0400681660118566	3.73443751655044
0.0933414650917985	6.90290143247694	0.0646739028859884	3.10243907757103	0.102585084500575	7.30207803612649	0.122655640098316	3.76445772365596	0.0514012528525568	3.00004797653086
0.0874290554365143	6.10789355123416	0.0775426287250593	3.21388692129403	0.0837827256049592	5.99968895612091	0.146050086233707	3.91602088290909	0.0800976270440924	3.74099233575817
0.0632456231489778	5.88860917603597	0.0538763880473562	1.67066441383213	0.059393812805482	5.73344919422254	0.097965423180419	2.70089696727121	0.0525282531648022	1.99936597892088
0.0888146288110875	6.89110118313693	0.0459236971382052	3.30790273007005	0.0834834192405071	6.82184275735293	0.121944600537385	4.64496484549062	0.0540847213261266	3.99998907952936
0.0698978419369087	6.96365355164744	0.0766383368545212	1.16477984096855	0.0722222105900618	7.64939028157135	0.11050436844942	1.62215991678002	0.0705338167220254	1.00000745660659
0.0291082681831904	8.68595066014677	0.0247701420704834	2.39072836283594	0.0311382327795227	8.62015921541744	0.0435249281704803	2.39993184528431	0.0242001219218726	1.48448000945533
0.0314177333144471	9.78607850614935	0.041510719624348	1.2801521839574	0.0257189596522011	9.08900849337387	0.0597754359628007	1.88985715439117	0.0461221078499523	1.80521459321807
0.0989063058258034	7.5207735656295	0.0468846868630499	3.18398449663073	0.100247270160225	7.61474414335223	0.121690200350065	3.9226852949809	0.0553648694879203	3.51014679814451
0.0238884103856981	7.36545952619053	0.0267000901326537	4.8801697101444	0.02172483921118	7.44420333084441	0.0514070216652399	5.78092604965685	0.0319106254148205	5.49734784540202
0.0215616206149571	9.54528749105521	0.064034589943476	3.06647289264947	0.0210769250792289	9.52302180736023	0.0725696607756936	3.39598564179351	0.0590290232258612	3.00100788949664
0.0659855900984258	9.11778923356906	0.0937715581455268	3.9191910577938	0.0700680374198532	8.99997137385176	0.146900841429995	4.70251780284888	0.102234095919972	4.30527582314136
0.0516883983812295	5.12639998807572	0.0734671697276644	2.42507100012153	0.0555146029058596	5.00000337924947	0.114449344937821	2.74730973172269	0.067725938820258	2.27164974859321
0.0405389903346077	6.64082719711587	0.0314283871953376	1.1322918869555	0.0420020510147649	6.7621201267555	0.0587192989410591	1.80151984905571	0.03041332485157	1.43059766097357
0.0614080933853984	8.72371983481571	0.0519748838688247	2.99339560139924	0.0585469313150081	8.68366943491569	0.0947484996782787	3.67052202236384	0.0575938433474859	3.00005451413726
0.0626190382940695	9.2027921078261	0.0208321104105562	4.95008260197937	0.068028276641464	9.41979228764995	0.0686600014131076	5.74305912327657	0.0215422543286965	4.67569627421657
0.039429343030788	5.23075974779204	0.0176076368312351	2.58013695292175	0.0415286467475127	5.66086701675873	0.0570811354158118	4.24998775327013	0.0188688135853886	3.16884387438849
0.0972793658892624	5.34906098386273	0.0999377092998475	2.59783588908613	0.100530007807428	5.7436286478623	0.168201756948716	2.6937532444284	0.0956780861320441	2.22555132703812
0.0630689637060277	8.33560655941255	0.0798210500110872	1.09891040995717	0.0668386564597767	8.65862809367355	0.113655206603208	1.50345006635464	0.0812754487751314	1.00026406364401
0.0121965687326156	5.80792502383702	0.0532646190654486	2.50677379779518	0.0113780037946109	6.28236277807872	0.0678016783491156	2.52426268427871	0.0584197940225213	2.26012183486422
0.0542215392715298	5.26308088446967	0.0781332608102821	1.75837708823383	0.0549890265623422	5.24587625829816	0.128457803914469	2.67479470275879	0.0825652194514134	2.14810471516628
0.0308971976814792	9.36419395729899	0.0209137748531066	1.49918802175671	0.0352483127066049	9.58697396534548	0.0369659098729943	1.85087301440203	0.0187555398309956	1.34837813937615
0.0119894242449664	5.28202484478243	0.0802423816919327	3.34436882473528	0.0139943719713144	7.00063018256741	0.0862238346568955	3.51231652987607	0.074534390075837	3.23821389070434
0.0878788401163183	7.36277378862724	0.0947972476552241	3.63624153006822	0.0896180469518775	7.56035873124682	0.167163742524624	4.61470371387881	0.100822169118635	4.00035493370532
0.0903756127459928	9.89842885523103	0.0506088809389621	2.9809600058943	0.0945326186116167	10.4823216766774	0.11389476288041	4.83581102503317	0.0631611889354413	4.00001126337717
0.0861803938285448	5.35535941715352	0.068187135271728	3.33827362209558	0.087042906013345	5.46951308661535	0.136454438907344	3.6753111574806	0.0619257694959581	3.00006295455963
0.0934926896286197	6.88701984006912	0.025008596633561	1.83372879400849	0.0897381425834986	7.00012805452515	0.091261116366554	2.75669353336864	0.0306227656043764	2.00054839232774
0.0101473871758208	7.93966065277345	0.0527446075947955	1.51746012177318	0.0119016029516819	8.99910987320106	0.062831109777222	2.00049531032421	0.0567892737708149	1.9792316715034
0.0885467491578311	6.99326229048893	0.046858084986452	1.21233863104135	0.0880741893867067	6.53222728153678	0.103440044911339	1.92979215246749	0.0479269820833697	1.58749943330523
0.0721305437968113	9.96871126117185	0.0940247876569629	2.5082847494632	0.0770789090820391	10.253334267837	0.123559749417013	2.86910606735032	0.0900750223209803	2.53532443092528
0.030386964622885	8.19224279373884	0.0887280308641493	2.24336638208479	0.0290822958283574	8.49646250390075	0.113785039603647	3.0358430442853	0.0981128193295375	2.99972872922298
0.0488572571543045	8.30600831657648	0.0637417064444162	4.32401139754802	0.0566799337892396	9.25683764041382	0.101919401184239	4.76620584821764	0.0651254740451672	4.29159639846795
0.0132237460510805	9.6474496787414	0.0802793186646886	4.99601536244154	0.0122770832163928	9.00000851308698	0.0946127411518963	5.31589346624429	0.0848417070810068	5.13066767108382
0.0235960324620828	6.14386819535866	0.0432135592447594	2.18899180088192	0.022219990945354	5.99816152486027	0.0601023996148981	2.69504114945949	0.0418263591885399	2.15325386386861
0.0445496351760812	6.82472288492136	0.0202265523560345	3.50169440265745	0.0454385295159157	6.99984161473712	0.0563279926350328	4.84046985383075	0.0181317090978996	4.00040084279359
0.0927753149741329	8.19871355895884	0.0503404070716351	4.52550920844078	0.103380159003708	8.99930850054953	0.118762728860775	4.9028902337391	0.0518837958305048	4.11327640703248
0.0921195799973793	7.04149106750265	0.0665959415119141	2.89046426862478	0.0871877002257261	7.00046371500577	0.137211188970712	3.77199203906923	0.0747698124781136	3.29481492627106
0.0888542471127585	5.87622667662799	0.0791863064421341	1.72883230168372	0.0842727028437248	5.29976320538695	0.153868198386732	2.81198861087138	0.0882906621704293	2.40160142156407
0.0800554706784897	5.54553192225285	0.0330827614990994	1.48136890493333	0.0807996238882182	5.75326875846846	0.0959248180116489	2.45774721894428	0.0349417801553821	1.00041942628924
0.0571243949304335	7.3089201527182	0.0947834835015237	2.37355844955891	0.0598475613067078	7.51907953794399	0.124810400155675	2.65617407655181	0.0866822818540919	2.17835468779439
0.0697455969662406	7.08133110543713	0.0309632856561802	2.12101373728365	0.0683266922311225	6.99993223580603	0.07744641619558	2.81510997278083	0.0302311509038181	2.00062392995151
0.0580228111706674	6.10171029577032	0.0100653501995839	2.24904722440988	0.0540460702426169	6.18908286967257	0.0580291577476156	3.7515679719704	0.0137123887517154	2.83830626823949
0.0625992272468284	5.74233461869881	0.0468048961739987	1.44334184192121	0.0627065039440084	6.00056874946568	0.0934472764132158	1.90853821389813	0.0503639082398823	1.63098111797829
0.0870591189875267	6.42787666176446	0.0559349117171951	1.6650684196502	0.0930230984767981	6.99979890411901	0.105017603183938	1.90855014390392	0.0497245201293387	1.21352263593965
0.088900818915572	7.40515919867903	0.0473181182821281	1.38035986665636	0.0888073759427605	7.64793126463066	0.0979221681079999	1.83545345389768	0.0478415339548051	1.14941041987908
0.061493021720089	9.94261729763821	0.0602169665228576	3.1194549491629	0.0626714887211062	10.0001609251469	0.0971278937135207	3.70205179336442	0.0635098127935288	3.20164759145196
0.0805578289390542	9.31338405818678	0.0937320331553929	2.65089200995862	0.0898960739298234	9.7169624261985	0.123997455394899	2.91716014668453	0.0850023173278407	2.72820860255233
0.0403823936684057	7.2454061859753	0.069975822197739	2.18822076916695	0.0401180352677249	7.00630508535854	0.100627339553265	2.83146888359977	0.0727407150831929	2.48895993039012
0.0234063252876513	5.70737952832133	0.0282738120877184	2.08816123474389	0.0234382771317655	5.48032930917987	0.0530748349445857	2.85236055710797	0.0338375365621585	2.69980245180489
0.0516036809352227	8.23643462499604	0.0274688768037595	1.74350146017969	0.0555070178781381	8.47907091403172	0.0586932256374455	1.90485417152261	0.0282478815197609	1.54579944235871
0.0727496082196012	5.10080920648761	0.036422514829319	2.22720461245626	0.0736022986038073	4.99986535182272	0.105717057155227	2.87799607185211	0.0436051258338889	2.11614112598902
0.0549947890755721	7.26251235697418	0.0844066920271143	2.69280432257801	0.0570516496749523	7.69634785764189	0.138511533631268	2.92482201110162	0.106090519765197	2.86015797463149
0.0914991530752741	8.3530941803474	0.0397552386764437	2.90322035457939	0.0926816420697097	8.75124196695576	0.0995693280115924	3.56599399760857	0.0447308734527936	2.53537356412521
0.0210081410640851	9.16959424735978	0.0427174168149941	3.37570516671985	0.0214479878215405	9.31568828479333	0.0630807826679802	4.00025016718685	0.0491369059524736	3.67698581935525
0.034821358632762	7.56719310185872	0.0924146872572601	3.99599705915898	0.0315041490387886	6.85756432059571	0.114635317073303	4.00016629476774	0.0920513233673459	3.99956234016582
0.0832396199274808	8.92947404179722	0.0453870190284215	1.43888165708631	0.0799675674225182	8.80590647939527	0.0850116281324689	1.90277009958057	0.0444460388034375	1.29234157647611
0.0807898581656627	6.10855260281824	0.0555957377329469	4.94430710561574	0.081149055826719	6.00000704491171	0.139771353910551	5.54046843850225	0.0593315808209498	5.00042149488485
0.0455704547371715	6.65269032004289	0.055676974740345	2.3949857018888	0.0460533638208716	6.7566617226353	0.0907390808961832	3.00022751033633	0.0554822693070873	2.17444585769062
0.0753517469041981	7.71176035981625	0.0894984318898059	4.70019609108567	0.0737957848642248	7.05886799605316	0.134431280472593	4.82867778985935	0.0752582603033174	4.51674575410815
0.0175708058685996	6.86351988115348	0.083207472038921	4.04035525023937	0.0191363171679624	7.90622620100403	0.0949457887104585	4.4504210639572	0.0792857371785005	4.12989858044834
0.0460455391649157	9.2177445825655	0.0452798331156373	2.7353238100186	0.0484111891853178	9.11115692557702	0.0744416604619493	3.70544824638617	0.0439460550900855	3.00006371284126
0.017734379505273	9.65740406536497	0.0233060166426003	2.00941685587168	0.015094282242264	8.999729047275	0.0405734313103969	4.53702508040295	0.0293950565876676	4.00023038685292
0.0154581816657446	7.68871628679335	0.0956485996558331	1.72347511537373	0.0151690109798594	7.00053014621279	0.101396320898234	1.8291638434862	0.0920142915638752	1.76239494120105
0.0852004579431377	6.63628804148175	0.0640281629306264	2.50556791014969	0.0778901098074684	6.67220759624648	0.122576440621285	2.90419885597576	0.0696947013056701	2.51601477516889
0.0714497212180868	8.06052379310131	0.0862261855485849	4.05600514542311	0.0704312246861042	7.99997602640766	0.146432129560025	4.82498281211888	0.0969052505149913	4.59119354526622
0.0346614641696215	9.74485243670642	0.0507318103709258	2.01155586726964	0.0354165696860238	10.3197789043701	0.0726106679707361	3.00001003944234	0.0531316451123875	2.42793550899903
0.0484181785117835	8.77424063859507	0.0257893910934217	4.40183232910931	0.0500690039013891	8.30214342438806	0.059773969053542	4.85398428942497	0.0220732409540916	4.00007943439024
0.0506005056784488	9.54188480274752	0.0789120388776064	3.58256525080651	0.0492828581838167	9.11843811776905	0.110851913653404	3.88025822025304	0.0824706942513936	3.69264605482174
0.0527427338203415	6.38355483883061	0.0134357738564722	3.90559954382479	0.053523632238203	6.76400504126728	0.0624887463836937	5.19770134785131	0.0155870603179107	3.96899239271691
0.0242201457871124	8.06726824841462	0.074595236829482	3.09690910484642	0.0262789832440377	8.52207898085677	0.0870728087423323	3.41422271495271	0.0692441511981635	3.00065652437325
0.0576582564273849	7.63707991922274	0.0126315323635936	1.44198789913207	0.0596786704717775	7.99980346552311	0.0540746248037366	3.88502776065697	0.0134796143507056	2.88980880292164
0.0167192679783329	8.08291552704759	0.0721557594533078	4.51432090159506	0.0161774502018608	7.50996042476832	0.0884243284225257	4.85053450096862	0.0755731389852499	4.79306264887051
0.093899737582542	5.40191676351242	0.0561205826909281	2.18511682469398	0.095579938131739	5.30616379611282	0.128916425556905	2.65796329408123	0.0564630353110029	1.99913788308762
0.0850418173708022	6.86628188705072	0.0291058273310773	1.70203521009535	0.079068825373582	6.30586009338246	0.0760752080965818	1.91107317078627	0.0230634861391448	1.00029231065951
0.0127620458253659	8.62560921348631	0.062822739474941	4.18716538883746	0.0108942286950098	7.99992823951762	0.0652551778189085	4.26160942996709	0.0563752201229325	4.01342049535373
0.04880081968382	8.64524459815584	0.0455811234121211	4.95146920904517	0.0473569850759442	8.21369089024371	0.0864482385219486	5.60899413821901	0.0479369973032668	5.00013327631493
0.057936069725547	8.29060802934691	0.0751539927255362	4.33940528612584	0.0595334029480752	8.34595011965102	0.129669291771004	5.04573315633389	0.0886037878170279	4.81726101718513
0.0665859905374236	7.30710988980718	0.0978272594255395	3.784014955163	0.0650861107087083	7.64249978124564	0.151771763615323	4.43714069289066	0.10302890789096	4.00051820673641
0.0989956563059241	9.97366067254916	0.0398658831510693	2.76574487611651	0.109161757599493	10.36172711506	0.0931014412772559	3.83388504341649	0.0398782061325783	3.00005041360749
0.0277327448991127	5.27463408419862	0.0609578527929261	3.69305414054543	0.0288845255409952	5.67167429347054	0.0926510720436673	3.81117779869273	0.0674621056222856	3.61489626951323
0.0893051288160495	6.65211311425082	0.0450271079223603	1.89825970306993	0.0959670164282528	6.73413216860751	0.104234031140677	2.62290844328918	0.0395108425303472	1.46955100279206
0.0550000995770097	7.41728957742453	0.0676484825531952	3.20024519879371	0.0504983034656964	7.46348473569715	0.104159962730103	3.11849297861302	0.070518662729657	2.71794927653701
0.0390572214615531	8.42994221835397	0.0858909810031764	1.18014060799032	0.0412950915595711	8.17503836190715	0.107412125358169	1.64791840039625	0.0847210610389913	1.33958246257469
0.0795122525468469	9.90017375908792	0.0400888228113763	4.46824627090245	0.0861823894356947	9.99999155687037	0.0824861557331105	4.83742040830605	0.0324839407639912	4.0456159204361
0.0913676755269989	7.51731615047902	0.0480447113327682	3.15538596361876	0.0855999228091815	7.41082836016481	0.124472654001302	4.73001847732841	0.0573252457548371	4.00375768494076
0.0847882777499035	8.33016503485851	0.0892053388222121	3.96505551133305	0.0926729475363689	8.66108439460619	0.151956456070292	4.79279016387818	0.0915800927035559	4.23273716268031
0.0589318803697825	7.84865182591602	0.0906357768573798	2.44106403272599	0.0589646128551128	7.66845708714852	0.127664175878141	2.72764109327038	0.0905387918446219	2.26248393813578
0.0827044732542709	7.00549332541414	0.0252999426191673	1.82561765331775	0.0884312817266013	7.0726798101119	0.0766056695747147	1.92389486603548	0.0211738725347603	1.00056387416317
0.0856578859756701	5.53196341264993	0.0442838610569015	4.29822353646159	0.0863526859572986	5.54030751619009	0.128837240880894	4.89810100248112	0.0470438993229261	4.65282378406227
0.0162792147300206	6.03505158564076	0.0393770038709044	3.11433103308082	0.0180434275584143	7.00001486129597	0.0537761338284277	3.4944467343108	0.039145754007058	3.00001579033645
0.0337251268373802	9.01346263824962	0.0218040615483187	3.82165971864015	0.0338122307153728	9.00004940858306	0.053012818324081	5.62182352230116	0.0270844834804447	4.85687885722464
0.0410245663695969	8.60796452034265	0.0700358615186997	3.23219171352684	0.0443458676223185	9.29590434365229	0.100383431551919	3.67933878642377	0.0734462812996617	3.2014185706938
0.0825337276421487	7.69622218911536	0.0174722099187784	4.55051330197603	0.0769612188995254	7.42867996941582	0.0813292253890787	4.89746715074345	0.0204920919563623	4.12494910520643
0.0738643038179725	5.02621524035931	0.0547430408978835	3.37345549184829	0.0734057227035572	5.00014785768027	0.1196394089591	3.88783356551328	0.0525458400904584	3.49589586736829
0.0538287120964378	8.47617133404128	0.0456603054283187	3.69474980328232	0.0496008337141712	8.00005014899584	0.0825163884469668	3.82300477044068	0.0484425396497406	3.5304998895782
0.065803248542361	6.84600779204629	0.0512319600628689	3.76000759284943	0.0695494782343275	7.00002960425176	0.123109013601894	4.80858482152098	0.0663738025076812	4.43344157459123
0.0986669291066937	8.07748983963393	0.0517066258564591	2.82601909525692	0.10309893843097	8.31074660975294	0.10893767478506	3.93383876077111	0.0468832369468104	3.63448347640719
0.030662372733932	9.42712045973167	0.0787733378261328	2.00399019662291	0.0272070976088031	9.00004079329994	0.0956703439019138	2.55176005093682	0.080033551739643	2.28011196041676
0.021019635880366	7.00475831748918	0.0184080254775472	3.86655971966684	0.0224531516209478	7.24968698620797	0.0365181299237761	5.38052674614371	0.0169793106930721	4.86574409897069
0.0323765936377458	5.95444623031653	0.0190941238775849	1.82162925601006	0.030759364557686	6.28745188931827	0.0478580815148754	2.71426885498317	0.024323229516613	1.99983974203184
0.0804906042315997	5.67632543039508	0.023164144444745	4.6965406825766	0.0860099942151524	5.83357273881885	0.101452258445047	5.3247656149373	0.0188180306018075	4.46004401092086
0.0122913207206875	5.02424028585665	0.085083296559751	1.94380346965045	0.0140195110608532	4.77144491676805	0.101705586850857	2.0035760143166	0.0911448644271742	2.00012323155258
0.0152674743416719	6.75842990167439	0.0454116460448131	2.14958358276635	0.0175074209492137	7.81552361837034	0.0570011055038794	2.5100928832488	0.0445622077132883	2.00007956188605
0.0444124300638214	9.97936149593443	0.0850103095034137	2.52582127135247	0.0440850029552895	10.6044291506324	0.106743014182128	2.86235427695608	0.0871459709203899	2.69635143757435
0.0264432179089636	9.31255700765178	0.095087638522964	3.9224588284269	0.0319986287016238	11.9668338271059	0.111466229022785	4.32215468205429	0.0956283588642276	4.0000987610386
0.0105263901827857	6.95258085848764	0.0392081132368185	3.19386592321098	0.0108439283894605	8.1195675096797	0.0497882259970327	3.58575902833731	0.0416559673955979	3.2797523414832
0.0775245264335536	9.69196503865533	0.0399176838574931	3.38997973129153	0.0794308184593909	9.39900454448963	0.0869818923823811	3.90915194607433	0.0414753240625195	3.41226746076677
0.0968423679913394	6.66066539357416	0.0350585727160797	1.25523732509464	0.0954050715521758	6.75076194150361	0.107360425884708	2.90706484581123	0.0427306809176844	2.00056732918747
0.0990694789960981	9.80219797929749	0.0436481683002785	4.80302374903113	0.102873203313043	9.99998434103153	0.0975366239932128	4.93293214907246	0.0411601963112087	4.59981450519991
0.0794085216755047	7.71742997341789	0.0211623983411118	3.24452647380531	0.0807109934758705	7.4077368889977	0.0798486715028364	3.82784210510443	0.02274941290179	2.99932508797969
0.043923988151364	6.87382067088038	0.0561732044257224	1.25530385319144	0.0495359535235252	7.24809724323805	0.0775767356623947	1.21329498946029	0.0471165026608706	0.385252628215125
0.0214865706046112	9.10619769943878	0.0172960442118347	3.4616609159857	0.0217328014048232	9.00020156094376	0.029853975931609	4.7193175692735	0.0142097938111378	4.00001406585448
0.0984015509695746	8.95613464177586	0.0557109554368071	4.86841867584735	0.105285822267444	9.07884306269481	0.124370207645561	5.73853221536109	0.0528415206522315	4.98242896471794
0.0903434892906807	9.24046823056415	0.0609393102838658	2.1135823065415	0.0927935782745255	9.22050068285847	0.112619745211252	2.92809645497979	0.0687076953287163	2.75935446546618
0.0953463994408958	7.44936824194156	0.0819850248959847	2.21864479314536	0.0917357446196265	7.42088827598209	0.145056408553768	2.80664736272113	0.0915780062987777	2.51729551037595
0.0211348051787354	5.48545475816354	0.0734033866086975	4.33493291959167	0.0235416164788824	5.99998482887954	0.0951523004502561	4.68419157718698	0.0733598716798464	4.52488797521917
0.0861035016016103	5.90243021142669	0.0393658720329404	2.68915143981576	0.0838648424441709	6.09394142174276	0.101036438424622	3.77950250890929	0.0337225413171792	2.99970784231591
0.0103830206836574	7.00643848744221	0.0361836748453788	4.14817799348384	0.01284688617161	8.00067744593907	0.043502882672552	4.48091589854628	0.033199699669242	4.12572582693256
0.0989946876303293	8.39107100968249	0.0482339448458515	4.900270675309	0.0971124803406156	8.48783960602287	0.115098975960459	5.8282892723565	0.0405675100914212	5.03449991424653
0.0959073420707136	7.27545394562185	0.0304671828937717	2.45726900268346	0.109479756872034	7.70954618871897	0.0983569082360047	2.94011238077214	0.0335126562834614	2.6004951827646
0.0234741772757843	6.75460655591451	0.0587866505072452	1.28271192591637	0.0253484751031169	7.18238408057252	0.0816757524741882	1.99990744409629	0.0637606550216574	1.50620658265686
0.0900365110766143	5.78230432001874	0.0561480102268979	2.06371166929603	0.0962885592401926	5.93169813567985	0.120629303899443	2.78071091034223	0.0510991666035644	1.99976249460358
0.0171365701640025	6.55975745525211	0.0872229309636168	4.37329157907516	0.0163653166092226	5.66461260502757	0.100377188180316	5.00026613912872	0.0851355540683513	4.99990096848151
0.0532748851366341	6.03974783443846	0.059572840440087	4.29603152349591	0.052332999743477	5.653774401961	0.107841575141609	4.69450479626487	0.0584133154258674	4.38581689193924
0.0575394662516192	7.85116766113788	0.0464390541799367	4.0418450795114	0.0585491895313649	8.26664776704242	0.094388678055592	4.90355369725189	0.0526517272171969	4.6941604466968
0.0675740422005765	7.06695618107915	0.0870582958427258	1.18327922094613	0.0762900927789002	7.4525848741388	0.128023375554242	1.82658216343751	0.0869712904335597	1.51747758601475
0.0838871853146702	9.8121703567449	0.0709197585005313	3.692726733163	0.081719079533545	10.0004447242407	0.115438760786398	3.91998736210082	0.0758259803810962	3.74073423499198
0.0217842354555614	9.37315373099409	0.0555205355701037	2.90980055276304	0.0198535011666837	9.00001858402855	0.0715758753541893	2.76828040353144	0.0597004773583498	2.56183214181876
0.0599737248662859	8.05575503734872	0.0302172240009531	2.91537672933191	0.0613047261485965	8.00008005455518	0.0818810888530825	4.6316935764183	0.0364023028921553	3.69365842934113
0.0282351787434891	6.6187561803963	0.0335885440814309	1.99123830068856	0.0261876578690968	5.99992840175101	0.0585178483999439	3.00025392760838	0.0362727904552242	2.17826676534786
0.07141133826226	6.58345532254316	0.0428756805998273	1.83979966584593	0.0683093088516655	7.00038480227079	0.0943621605854642	2.46517628597872	0.0494548459812504	1.75418974703833
0.0179428395116702	5.24293003138155	0.0454879510146566	4.39394234959036	0.0185928832471307	4.99681498860295	0.0634682612463054	5.02814190675378	0.0448829172798205	5.04315973007267
0.0211411045771092	7.82400953699835	0.0466060314141214	2.33086572401226	0.0212328434928309	7.69257615142495	0.0632031302457667	2.55731796179908	0.0478622929088299	2.00058052687127
0.0391409622691572	7.25742702605203	0.0687357239611447	2.1228373721242	0.0410963389793026	7.38559448285905	0.1078296104352	2.64839480935877	0.0805804951294968	2.30784428118018
0.031588017125614	5.0265871535521	0.0982987053948455	3.64553199894726	0.0327772875263681	5.01538663195738	0.123519055729311	3.79707645476327	0.0933081591605728	3.63708589849325
0.044431330752559	6.73189864377491	0.0987261018855497	3.00759853422642	0.0486988382129371	7.50334889922277	0.130469661244198	3.35359114431479	0.0974843539049751	3.00009395873498
0.0489749355963431	8.12344588921405	0.0648111753258854	3.1809099484235	0.049812827301488	8.59009879812776	0.104793375419197	4.00015386052931	0.0714183595388594	3.46109405715061
0.0589746639085934	5.50844761310145	0.023485741536133	2.0066046603024	0.0610566151152663	5.99951430912801	0.0746129753874469	3.70995408097217	0.0233873591763618	2.23635306993137
0.0342618905263953	9.14449462667108	0.0647604343644343	4.15150169469416	0.0364002963065072	8.99907362034475	0.0875710788386097	4.60131949790063	0.0619829146942008	4.17145752731572
0.0502047152700834	7.68828529631719	0.0723625011486001	4.17320357169956	0.0498726291830463	7.99990258166933	0.103426488986495	4.42464604150756	0.0672467300596729	3.99993567955683
0.0206239587953314	8.79105313681066	0.0982384011847898	1.56677085999399	0.0212357646922201	9.76674734002786	0.114818552896053	1.63779952705048	0.105037933029837	1.50452879113918
0.0544007156114094	7.63310868875124	0.0897994442633353	3.10922836512327	0.0520172433630151	7.45528431946068	0.120388542939012	3.06557295288775	0.0882706055682386	2.88914599622223
0.0355129816080444	8.78492876305245	0.095284784049727	2.44854619819671	0.0329960396741777	8.4676612534868	0.121920632907847	2.49097588380424	0.10203261519993	2.16454211651352
0.0880308700702153	9.31597113260068	0.0657882927334867	4.00295164715499	0.0923394751234556	9.00017190388074	0.127003707865084	5.03340533527124	0.06459296373263	4.00198447740556
0.0490932764601894	7.56920474115759	0.0594972142786719	2.06933616474271	0.0503136446355131	7.70148162848038	0.0898140152263742	2.34734497305863	0.0588211748935271	1.86179404873946
0.0738042166363448	5.21374446339905	0.0615099767805077	4.09702899493277	0.0830274142100535	5.75939162541756	0.128379735418243	4.38109815358622	0.0564060927216852	3.95131128696849
0.0600387143925764	6.88272043480538	0.0732908877218142	4.34423719905317	0.0632175030861341	7.0002485152792	0.124067599641592	4.56626969221248	0.0721615137827561	4.00002213314636
0.0552302053035237	5.38772533764131	0.0720086764567532	4.43401467241347	0.0545136458092003	5.30897217455747	0.136594991460423	4.71836835553834	0.0835673906673397	4.50130042450561
0.0817491959221661	9.8082021868322	0.0605963484547101	3.69842701405287	0.0901955975482672	10.9996878136859	0.100887092734814	4.51254259748561	0.0572095129466453	3.80621637798229
0.0476584181026556	9.43942812737077	0.0729152043466456	2.81348233763129	0.045749018592296	9.52766388707415	0.101918867890282	3.4613140232622	0.0755109304152456	3.00028535868144
0.0899459797120653	6.36474667233415	0.0477224178100005	4.06029923725873	0.090483389329073	7.0003062797094	0.118818094384072	4.65233399575186	0.0480724736184921	3.96995602624931
0.0880849420838058	7.8207753947936	0.0293812960851938	2.66304674930871	0.0900194637702068	7.77237934989144	0.078982447020226	2.92359757161421	0.0234542279009939	2.18641053799199
0.0163145855651237	6.35068094823509	0.0311650716979057	4.43835243862122	0.016302869822264	5.94423899083053	0.0464044289873265	5.01108782315711	0.0314206216196113	4.99982319998383
0.0224161509494297	8.43709773733281	0.0265124348690733	1.03190574515611	0.0234936538137159	8.90180248814196	0.0427854385905996	1.76337143096465	0.0292427981871845	1.20822048042665
0.0813453184440732	8.21297051734291	0.0276450856146403	3.79196260031313	0.0730823734927502	8.00000222461195	0.0855832611026836	4.81112835593452	0.0315379617864644	4.00015584985336
0.0918446365999989	6.1895649204962	0.0381533847283572	4.41395885497332	0.0928937223904601	6.00002805879554	0.117298470852515	4.47227446308021	0.0359803823963415	3.54775651651232
0.0634478386584669	5.67555117537268	0.0876661545201205	2.67772708740085	0.065634467728153	5.95604647695844	0.134258428244906	2.90996680695952	0.0867670937415866	2.73929736988337
0.0664842983963899	5.63809810206294	0.0846021835738793	1.83200870640576	0.0717296021986271	5.7246740068921	0.122782456401725	1.90872724392324	0.0750945084697102	1.66523082265406
0.0789385299873538	6.01638559950516	0.0720795830199495	2.87981619779021	0.0766657064650364	6.55695254207103	0.14092936289811	3.62821621982326	0.08174726987235	3.00044962765021
0.0718001575465314	8.56653330964036	0.0991256256983616	1.22838795091957	0.0759741912997715	8.98122575291086	0.141987031297104	1.86715345330219	0.109386430280069	1.60114579493798
0.0139675332559273	7.65362668200396	0.0291765528242104	4.23821417242289	0.0111125033424794	6.87106469860001	0.039559880092291	4.99973151933419	0.0294029919033136	4.67854531478743
0.0658392532588914	8.34779720520601	0.0260375370644033	1.76984057761729	0.0629569344523499	8.80855735719184	0.0664981195785426	2.77048076184316	0.0307057257086122	1.99962743506772
0.0152150580473244	9.74212218774483	0.0200611067679711	4.76613831240684	0.0136561847329799	9.77266625499963	0.0321425970252254	5.27715677142499	0.0227332210034294	4.99920032070932
0.0476274420460686	7.94129026937298	0.0654603675147519	4.37022096198052	0.0464120213886688	8.00000097510234	0.113052503918526	5.35863896626544	0.0761045078305334	5.0000879653196
0.0833234493527562	6.18973519653082	0.0572249138355255	2.83922069240361	0.0801707969062954	6.04724555933216	0.113453131924978	2.93385341076408	0.0552583500408238	2.78166136437938
0.0890163079416379	7.67255044309422	0.0868777073407546	3.27567672822624	0.0916122602278462	7.34637180218474	0.154601954371107	4.46535971383961	0.0886885299702485	3.99986687119702
0.0152623717323877	6.1765106045641	0.0892816112283617	3.28268661722541	0.0138432834144121	6.05486496704002	0.0967716788352049	3.34952608353013	0.0844317222387375	3.11622947117293
0.0733272659988143	7.13321474846452	0.080353809602093	2.69209297280759	0.0715882425939287	7.04833005332239	0.126831399525598	3.48537024922559	0.0767844615207637	2.99956954241916
0.0115895983274095	6.70084312092513	0.0822475811815821	2.26182806678116	0.00929818930717049	4.99022427977915	0.0984083060264145	2.43979746655733	0.0903051370455577	2.3370618031601
0.0479749242565595	8.06502602878027	0.0613173122610897	1.40705532860011	0.0485868986088347	8.0100734527064	0.0801801367459707	1.57258131283886	0.0524269164810682	0.9999972308818
0.099865654730238	5.29601740185171	0.0297802279260941	4.0458105513826	0.0969061487619667	5.00001507538049	0.131420802800927	5.19715004789571	0.03451735266094	5.75058241365719
0.0736307434691116	9.283852315275	0.0974969710339792	2.00466917827725	0.0784828272515492	9.6592308807137	0.135707909423032	2.73951131700449	0.0993257900376378	2.27517777918238
0.0512721675913781	7.76859056088142	0.0722939609643072	3.826027860865	0.0577255727977958	8.99909629358618	0.103573290948999	4.60825550398116	0.0652671207157078	4.00003368509348
0.0895323252677918	5.25594019447453	0.0877256358368322	2.13193284906447	0.083357165989504	5.21660274144131	0.164283771671516	2.36274321506366	0.103824369788773	1.99971397689896
0.0654033696092665	8.95587661419995	0.0693454132042825	2.07213155552745	0.0636787239360202	9.00004052311499	0.103909288175185	2.88753664094478	0.0698147488033059	2.58525637319483
0.0326758576720022	6.2473699846305	0.0186285959091038	4.47030638437718	0.0328335062449666	6.24511166577815	0.0490244737420102	5.00063211185161	0.0185049622799199	4.18679177243035
0.0811172230541706	7.60240090196021	0.0711930559645407	2.86918813083321	0.0774163075052971	7.77272083205529	0.114334450704693	2.91823755838596	0.0689738697129793	2.71001406368675
0.0444269262091257	9.15483361692168	0.0215244319546036	4.64221427030861	0.0446741675975806	8.99995453093494	0.0476436690363954	4.75164465767318	0.0165032543001925	4.00026343609167
0.0728439782233909	8.69282366591506	0.0921356052323245	4.16336876526475	0.0733774539053818	9.00559657355175	0.140866429979192	4.81935566366082	0.0950287176563518	4.53203632960253
0.0391988887009211	5.09555410826579	0.0811614285618998	4.95724827703089	0.0429824790515095	5.99968607556356	0.119670173299668	5.04051886103066	0.0810639818138322	4.99982031072056
0.0348432268504985	6.69340420165099	0.0846378738852218	3.39436757750809	0.0381693624907067	7.00073777338151	0.115790130589521	3.99936789520304	0.0838626410051554	3.46928015613989
0.0407282910915092	9.78772850823589	0.0300338636036031	1.69808366429061	0.0427988052142595	9.66134252254257	0.0454400822897965	1.74056761225767	0.0231775908518498	0.688305689015617
0.0350713306223042	6.97907307301648	0.0439546717423946	1.05309091787785	0.0356533386709413	6.80408688677309	0.0661803464696508	1.8518403733017	0.0426826126654269	1.51922451093048
0.0300785499601625	7.232027357677	0.0873502117348835	4.40695628710091	0.0278635052561584	7.43006678199138	0.11288875046903	5.00000486607521	0.0909505676518953	4.90363685972166
0.0473936806153506	7.77500122669153	0.0489483669959009	2.29959705471992	0.0463010506221406	7.78146233043305	0.0769581813545637	2.80747756347271	0.0453710200156822	2.00066165695267
0.0663194580026902	6.554872704437	0.0411634606029838	1.66016295738518	0.0724339572053481	6.84865549419676	0.0916941873533886	2.99957986275371	0.0389994446659476	1.5433482426323
0.0534031851054169	5.0228003715165	0.0152775238035247	4.78231144975871	0.0538233356039403	5.32501219607455	0.0682849989811215	4.9321748354468	0.0152115061609935	4.000551635712
0.0322469125827774	5.27683017076924	0.0704314058134332	4.90928849298507	0.0314398168549185	5.43852177246522	0.113418819872747	5.21056319811102	0.081979266310436	5.12315962738714
0.066589416556526	7.40452948026359	0.095737931758631	2.34682359453291	0.0657845904203505	7.59246678789637	0.145822263243633	2.6154477709444	0.104933008243792	2.07613368002501
0.0854650365095586	5.54492453229614	0.012943808150012	3.79316242132336	0.080317667906929	5.27416961278806	0.100300365731001	4.88614919910138	0.0219297166849023	4.43753980268718
0.0813715258263983	9.83652997529134	0.0239190032845363	4.94603368174285	0.0802003836066778	10.2051841800914	0.078683086138893	5.86243943118322	0.0273273963087049	4.6004034653061
0.03089776287321	6.59414325491525	0.0526814150018618	3.10315466672182	0.0326804401826524	7.00005754408835	0.0859633740537365	4.50877727624802	0.0578858647546396	4.00002552692244
0.070953992351424	6.85654189554043	0.0155885350541212	1.28833535593003	0.070609943324348	6.7193586190434	0.0673946999600909	2.78905640046406	0.0173161667474786	1.42202430788875
0.0298139624041505	6.66642371914349	0.0292480367748067	3.08157243393362	0.0299822676828406	6.58940813039297	0.0569923033963952	4.52627657728164	0.0308253003312175	4.00036573681863
0.0542309522954747	5.22631468600594	0.0979237764119171	2.537533339113	0.0592975814714151	5.71830736217365	0.144851112320553	2.72666303457269	0.0990897806088423	2.32323861858989
0.0961515914835036	9.25064831506461	0.0949047801387496	3.9828382646665	0.0941271949346243	9.48323367275874	0.153082699460619	4.4468942440724	0.101920627710577	3.99997126709913
0.0245288757560775	7.29612777358852	0.0505430983798578	4.15422042552382	0.028092410600961	7.85154526787543	0.0747937160944325	5.45045141495512	0.0507039414541179	5.00040871369232
0.0246081765857525	8.710696042981	0.0942426745593548	3.77592396270484	0.0233133969312715	8.48934453166083	0.110252469031173	3.6702189635492	0.0950079298525072	3.49111877954969
0.0943432261957787	6.00404468481429	0.0458238711650483	3.68294316530228	0.0980293617397396	6.10487143893981	0.1300040137149	4.25110100527766	0.0464014537763243	3.17810292154692
0.0737724737403914	8.65925480029546	0.060191155038774	3.13422598876059	0.0717553572960514	8.78270269418334	0.104870498193574	3.77567023032331	0.0604754561121085	3.07061360745885
0.0518064536107704	8.36102450615726	0.0385028246999718	2.85362702887505	0.0492675313896497	8.36696781221151	0.0736461288929826	3.72388710323176	0.0409258970353096	2.99929209195343
0.0321666416944936	8.69722673320211	0.0237213440099731	4.33109008707106	0.0327708623641196	9.00041358202888	0.0433907434126216	4.53077262377003	0.0203366188073717	3.48755368289705
0.0954251502081752	5.13596599688753	0.0373022569646128	3.70853114593774	0.0978394537251526	4.99999142190719	0.12987829482867	4.18415023829781	0.0385104152839349	3.44122467836742
0.0815209764381871	5.53977962350473	0.0207897869334556	2.22633540816605	0.0827763666908939	5.51092554690608	0.08249817235601	2.81690611379892	0.0173030892688118	1.67835065381906
0.0398752237763256	8.38022258481942	0.0156206994131207	4.79783674702048	0.0444052401032297	9.08373453165917	0.0541947344715813	6.54364647423866	0.0177753612463423	5.09515175002393
0.0873335479665548	6.01904000155628	0.0806643399200402	4.9661719687283	0.0875616745004852	6.41393977980512	0.164448029299828	5.61369505438932	0.0796436731052703	5.02567219037064
0.0183042306522839	8.59588039107621	0.0910733302449808	3.80379934236407	0.0188699015607709	8.08449336329195	0.108463766373387	4.14009223460094	0.0951253299298343	4.00020952431293
0.0645639827544801	6.22505104751326	0.0398603148432449	4.26090699341148	0.0646461882614826	5.90558678186239	0.102255493718982	5.56029049737984	0.0377517749225388	5.000652652538
0.07135028651217	7.38821338745765	0.0234690060815774	4.47288151457906	0.0762099830773129	8.15681210289043	0.0832202432143187	4.90591066662787	0.0280567642622391	4.19866182575412
0.0436892933328636	5.99410998402163	0.0340694965538569	1.46869128011167	0.0467771369504221	6.4468555699396	0.0750285277779878	3.3620732070044	0.0380452714919829	2.57686064536503
0.0554755258397199	9.14038787945174	0.0710082465666346	3.84086621087044	0.0502732969240548	8.99968308771009	0.10144722903922	3.89403594211984	0.0721270996847887	3.73404421503679
0.0110269523691386	9.61584911332466	0.0746609832835384	4.98447542265058	0.00936312369727032	8.99994167409607	0.0812257307776198	5.16570194192866	0.0738270384903679	5.00078572591919
0.0798879926465452	7.20393567695282	0.0882306751958095	1.87759357504547	0.0738976706555485	7.00005265487237	0.132394602335844	1.91554430468713	0.0917726293081793	1.75478711705852
0.0812246599420905	5.71137471706606	0.0408622667612508	3.53134744986892	0.0821559137421685	5.75172393162999	0.104279625288173	3.75788822786969	0.0355194800559568	2.99994448626812
0.0922662549838424	9.05736787710339	0.0469339829101227	2.74909187108278	0.0871842057073661	9.12558551043347	0.0916040486828036	2.84600526784274	0.0451421213040371	2.28903440576784
0.0819399384292774	9.48245192063041	0.0958128983061761	4.47023699618876	0.0764727359410917	9.00003070660316	0.149535202897241	4.67912651786921	0.10062989830692	4.16321648421395
0.0164531786367297	8.14860379439779	0.090272029186599	3.66817772760987	0.0174556928402996	9.8871440471118	0.0972943679815923	3.74677797116713	0.0872975551726893	3.60796435151137
0.0716895908350125	7.5780497759115	0.080063730457332	4.36063649412245	0.0682413825191647	7.00460776101073	0.129497914304891	4.68741017534831	0.0730456095307755	4.14528932985758
0.0656914510740899	6.89213482895866	0.0284751937654801	1.7950643254444	0.0659536256648286	7.00078074959187	0.0868904887543567	3.69989068925576	0.0364222436312166	2.33921167181863
0.058332854625769	8.98982674931176	0.0783881775778718	1.61887955013663	0.0542577604237087	9.11051422239344	0.105315954269044	1.78859650873935	0.0795313330834348	1.51835103111204
0.0209835149697028	6.44710183260031	0.0452668481436558	4.93601551093161	0.0201791191195559	6.59919726522011	0.074945856817437	5.50199790026585	0.0554466166709497	5.2445017876449
0.0136960832262412	7.43261262541637	0.0336570620955899	4.49266998842359	0.0177122424262126	9.39538133866868	0.0463532957619471	4.80237371665283	0.0342810730050791	4.60721505816089
0.0708643722045235	8.16304296255112	0.0430343614472076	2.09684059675783	0.070377831548959	8.36947953016661	0.0887109934492878	2.83058260368765	0.04761405260672	2.34876109558474
0.0674403777299449	8.52621910977177	0.0537265920173377	2.79752837959677	0.0704052385771739	8.61887467601338	0.094724350338252	2.89364952301665	0.0548286521784386	2.45122976556058
0.0932796985958703	9.57809515413828	0.0259219428035431	4.87348585389555	0.0918055391973581	10.0001979545983	0.10061439483337	6.52966949193234	0.0361556202716686	5.00083929175987
0.0407279591052793	8.61552488640882	0.0563968881894834	3.70816848333925	0.0404006602236016	9.00038890664824	0.0837295163069019	4.58998563765979	0.0556434200552964	4.00029133035095
0.0657097956025973	6.2103413278237	0.0578098394372501	4.27676556911319	0.0639818595588872	6.00063601849394	0.115137782607802	4.84119490308968	0.0566140243660326	4.46611577539957
0.079728627584409	7.11887352867052	0.0749486938281916	4.8929560566321	0.0820660341404387	7.25126099420879	0.148472736032624	5.8534665746697	0.0757745506175555	5.39643166738965
0.0521095196343958	5.46590058133006	0.0971774214529432	2.78509449958801	0.0495140722077153	5.00050274648091	0.14071567794583	3.48680543936794	0.0945525536815757	3.04010011835855
0.076059284452349	7.92717349599116	0.0253282150928862	3.79985879920423	0.075790104128269	7.79720156454659	0.0766524184787795	3.91253920237309	0.0241712295933243	3.19601529837636
0.0344718738179654	6.421130906092	0.0543251356552355	3.1201145555824	0.0326931873519479	6.25674874109782	0.0812215521597457	3.18579418405341	0.0563040023421318	2.99724976023603
0.0414854606962763	5.96075643785298	0.0138602180941962	4.45655669737607	0.0379917242042106	5.60534204077184	0.0533892089946773	4.75977241951005	0.0169922485255073	4.00040961910491
0.0145175687456504	9.1254840628244	0.0139397620409727	1.34042442124337	0.0109329581714	7.99998932673541	0.0213291241527632	1.91450930015591	0.0137802772069591	0.99980825396954
0.0630629788385704	7.21080832299776	0.0578585018333979	2.88677983172238	0.0599332847631699	7.07961108537797	0.0995226398354081	2.92054261760725	0.0599684470908077	2.77530162186239
0.0491559191374108	6.47323707351461	0.0868335383571684	4.03786503709853	0.0453566400429346	6.00276434293732	0.141008844871366	4.70907298188306	0.0994386910230174	4.46906363093539
0.0244590221066028	9.88803955260664	0.0390850839973427	3.3534223716706	0.0270847158315634	11.3166769988973	0.0572428434313911	3.56031526944969	0.0428945129385132	3.06265833522472
0.029270429071039	6.06305296882056	0.0747969734179787	1.99958768859506	0.028770684418418	5.99992939569051	0.0942556018310373	2.19516906535994	0.0734243922851461	1.99997431884316
0.0233514317218214	6.57295729033649	0.0857305771508254	3.2272582333535	0.0241866368307297	6.25510642014798	0.100985346541906	3.55552148395383	0.0803704827244603	3.25923396478099
0.0724956806842238	7.06578142242506	0.021379970209673	1.81103297509253	0.0715131419871462	7.00078955903272	0.0751546881183995	3.80812609758482	0.0220052610241552	2.99973546549416
0.0748030661395751	8.46817764337175	0.060419723209925	1.57941490318626	0.0768318552723138	8.32369088934045	0.101359545525371	1.92131013034533	0.0625677197646031	1.72428611530931
0.0245978752267547	9.17990103247575	0.0239103502687067	4.38049845863134	0.0246420612570359	9.10965249228008	0.0452013123085786	5.28493459095168	0.0264827901994193	4.48273937187426
0.0613825036026538	8.51842453586869	0.0193612752482295	4.68869925756007	0.0547946942338379	7.99997203142604	0.063127141522353	4.90109979243087	0.0213758844537111	4.51323889754339
0.0142696089367382	9.09420653129928	0.0785570368426852	1.15332639217377	0.013688631280886	9.34373120932773	0.0885860716913664	1.24160193538641	0.0810494475392287	1.00081628547411
0.0367106244992465	9.0968193334993	0.0625763071211986	4.33475505001843	0.0369489394804705	9.6663726083576	0.0915690391524437	4.72187287659968	0.0680553466611285	4.42659309152233
0.065865460683126	6.94040317437612	0.0196513330400921	2.04085689783096	0.0670279634814495	7.30299294910081	0.0621413349324492	2.89008466291368	0.0169177708417614	1.99848975110472
0.0674969786265865	6.31656356155872	0.0244853481976315	4.14971264451742	0.0670008202720909	6.75257811252287	0.0833968205960564	5.39945552732539	0.0224840971413697	4.05345950270925
0.0280174026498571	8.49726161919534	0.0643678592331707	3.800846288912	0.0290627558670627	8.47459812540646	0.0837310433302953	4.54578326893796	0.0613659724042576	4.00514226702927
0.0379575400729664	9.05222656321712	0.0224246011651121	2.29133631009609	0.0352684442023478	9.6176959563336	0.043125063446134	2.79749434542674	0.0230643580952334	1.999994354012
0.0791596857691184	5.46686404850334	0.0804917428293265	3.98653941880912	0.0816166957385684	5.51719556425703	0.155621152377857	4.52826563981227	0.0786596787113796	4.00045464051153
0.0879967272258364	6.37889955192804	0.0682504469505511	3.04307269304991	0.0893230189820746	6.00062338184701	0.132636449323197	3.677449502099	0.0610352910407194	3.00001229953522
0.06880949675804	5.98287129891105	0.0280880335113034	1.1301747970283	0.066246085159879	5.88256685192404	0.0850059236567352	2.90610353517116	0.0343788322810777	2.4689258145939
0.0361087665730156	5.33060035202652	0.076265298598446	1.90752484370023	0.0388637824713233	5.88459290026806	0.111307048116957	2.65852184113554	0.0811158622993474	2.36766543661274
0.0771736550424248	8.28127619344741	0.0729595130565576	2.10112470109016	0.0776128996621051	8.01409101966747	0.114341458064051	2.76622612112829	0.0673707961365092	2.00120902271818
0.0151738273398951	8.94863851019181	0.0134314049989916	4.6303190998733	0.0144354409161029	9.09728092352817	0.0234897314940529	4.57934400340134	0.013294254498457	3.99996599594994
0.0122480581561103	9.75267384550534	0.0251923992391676	1.72157631255686	0.012394643927943	11.0023983301133	0.0305444721538698	1.67127778394806	0.0245204138087971	1.32817796946255
0.0478896643337794	5.9714780561626	0.0961934793740511	4.2378986030817	0.0477995722213496	6.00021553418705	0.132307309413277	4.25539816912749	0.0912860513578011	4.00001627060835
0.0993194256303832	9.64835297549143	0.0123149793338962	1.21616494748741	0.106527241536088	9.85101712257857	0.065817817739813	2.82311026757563	0.0147729378546819	0.999777192250221
0.0780517932167277	9.95622213114984	0.0646052084327675	4.23010833654553	0.0864599421547621	9.9998978289419	0.107773673990622	4.90940597488932	0.0600313678529876	4.51598884680454
0.0758979858737439	7.30729023809545	0.0605851956200786	3.98433540854603	0.0801927027530344	7.55465256578668	0.135513645842532	5.48847872743619	0.070298737575485	4.99958185323816
0.0950581292365678	5.42413339368068	0.0409439580258913	4.32947571389377	0.0919392308090373	5.28686224906333	0.127823124378042	4.57199362957731	0.0410176804203715	3.99963016987315
0.077920162405353	9.62563548935577	0.0682892178627662	4.59657015744597	0.0827293773107468	9.99963052741755	0.113493904497852	4.88349197642024	0.0663612138389342	4.33712595205145
0.0916291114245541	6.66864928905852	0.0930246307235211	2.6134226648137	0.0976975952067704	7.00005286914671	0.146522840446472	2.90317199874657	0.08622926344315	2.48512286758526
0.0614022319833748	7.08728883764707	0.0920904587511905	4.66870579030365	0.0666016411271768	7.51734987611865	0.141508087291452	4.80127300224691	0.0905935647468725	4.48976078136262
0.0332675224286504	8.35323120350949	0.0355626211455092	1.90127874817699	0.0370641260123899	9.00005112639527	0.0543946845927755	2.5275663548985	0.0332049499652386	1.92853679362032
0.0430700226733461	6.8633250973653	0.0537109511555173	1.97233661543578	0.04383396465039	7.14784732873875	0.0808677893154968	2.400515186612	0.0514253890946669	1.9058279130825
0.0431413025036454	7.63061164645478	0.0371026315260679	4.06486215163022	0.0448319685879193	7.75041005159228	0.0623054201489964	4.13970238271798	0.028226953189041	3.00051729484168
0.0532052619475871	7.59708574623801	0.0390502870082855	3.8887787014246	0.0462251306314885	7.00092344051963	0.0870712829009648	4.86782168449379	0.0485774829468385	4.57913217602044
0.0963130632531829	7.53900340758264	0.0232026679231785	1.33504968415946	0.0962617456508302	7.45736253323894	0.087029769488124	2.89664785616243	0.0256732799220481	1.72132029085759
0.0336690872348845	6.41580938827246	0.0529625922930427	2.79951220005751	0.0358991360179834	6.00013301191279	0.0816474508848908	3.33485227222194	0.0526811119156621	2.99943536663437
0.0985647991579026	7.78705196804367	0.0772943067131564	3.23084651958197	0.0939728577356499	7.4203273154073	0.132567209305666	3.76840677850276	0.0683754362828004	3.16708315581898
0.0105731214513071	6.03898058063351	0.0720921561052092	1.86558901239187	0.00944391333565939	6.71766600159951	0.0771576575680716	1.78467657715427	0.0707377704428157	1.7136185830479
0.0296100683137775	7.01351660885848	0.0843933693063445	4.5092952363193	0.0298916960920207	7.25564795973144	0.118787968900043	4.87349071797846	0.0950953890180108	4.79222857612705
0.0229052020167001	7.39001295296475	0.0329023505258374	3.48321722261608	0.0241904554002505	7.42070503676097	0.0524736303475278	4.05991833503171	0.0335405598733089	3.56072477804697
0.0707311555161141	8.25734768761322	0.0123303661192767	2.72250735666603	0.0818033498788369	9.46375701350265	0.0644151493235428	4.72986982649371	0.0157951640090493	2.99331562280366
0.0619042853731662	8.16346593550406	0.0675897900573909	3.05963185057044	0.0600471129373968	8.00018374805497	0.108331707747833	3.58071192352807	0.0678149350734781	3.00039216708596
0.077132565821521	7.00408537406474	0.0476621546293609	1.32650031149387	0.0854350642520687	7.66541135803496	0.0935708879203293	1.88595837841398	0.044584026557716	1.00016219957624
0.0942642447794788	8.89444325934164	0.0285209181159735	1.6088034324348	0.097471162177764	9.13407032550652	0.0712259925550636	1.93281431563812	0.0249703132587262	1.52703579397687
0.0450090072443709	6.57773416605778	0.0872829032083973	4.21697292849422	0.040159887459984	6.00001239195055	0.128513540049361	4.80610450293298	0.091519875569929	4.6021234222281
0.0283672341192141	9.77931303554215	0.0129913870804012	3.9837732585147	0.0298856365066391	10.069325799809	0.0340647864746095	4.99995870044301	0.0140059634033391	3.27344294844018
0.082839712202549	5.11713779415004	0.054298257175833	2.9026144919917	0.0866932938561285	5.01730160346007	0.135053251681636	3.67709727885058	0.0562779461351491	3.06097192509326
0.0303846104396507	9.18504750006832	0.0286130546359345	1.39432217087597	0.0280869308598084	8.30603649592127	0.0446835903262962	2.92624284934948	0.0253877378847391	1.7679510999872
0.0413853359082714	8.80648371181451	0.0249284578650259	4.81672052294016	0.0390339619665869	8.40280130911353	0.0661264964792144	6.45506663107151	0.0327483231474399	5.99995528924212
0.062721782384906	5.1837828871794	0.0870843056216836	4.97830464784056	0.0691568300575715	6.00013714408651	0.154786739353629	5.26230155700455	0.0893249177806974	5.00004225485807
0.0913960124156438	8.92384764854796	0.0604960977495648	3.18150407634676	0.0955718385858444	9.00029302002423	0.106133488034563	3.65478960659455	0.05224276108041	2.86649670447348
0.0483964976295829	5.98475205246359	0.0207008571829647	3.27117684390396	0.0495332547747369	5.4737072461023	0.0632520262348013	3.79863526510782	0.0195814491759444	2.99795006351291
0.0271657822607085	9.25254170550033	0.0652728174440563	1.9274558769539	0.0300889738415664	10.0001886210061	0.0769297592211604	1.78054758098561	0.062813459856323	1.6368137322387
0.0161147294775583	8.43710578628816	0.0297163656819612	3.89715586975217	0.0163515902696191	7.11799085225204	0.0421150256262235	4.00078316204046	0.0289513516166939	3.63657081973134
0.0740462787495926	9.62266864255071	0.0304990007658489	1.19339324906468	0.08396084063122	9.99982870468101	0.0683083862789183	1.89826651218267	0.030340063398559	1.00033891105771
0.0849865290592425	5.84342282847501	0.0969167689909227	1.0547650642693	0.0866494272697293	5.49132050978382	0.147189341862029	1.67114335753737	0.0867855290974483	1.00046398535598
0.0837806082842872	7.35440918128006	0.031916416969616	1.50209027715027	0.0854757048951029	7.59712522125781	0.0815066401578219	1.89822173357026	0.0321220881696275	1.00002708034832
0.0273916312167421	7.04908043029718	0.0245480149937794	1.89291478134692	0.030212118046966	7.90804304299417	0.0422665801002366	3.00040809004344	0.0214391294512693	1.99962606071956
0.0954525662399828	6.41304261866026	0.0457396922982298	2.81985059101135	0.10438767475933	6.66197420707818	0.116360232338978	3.61122697002274	0.0381556902738887	2.00249628892703
0.0976617900119163	7.83924933872186	0.0305488740745932	4.34827063046396	0.0931946360992084	7.38871566714548	0.102708438339611	4.80907639899275	0.0305981638921266	3.90740931195596
0.0750232942961156	8.63787984009832	0.0426735872565769	3.88551332335919	0.0725721867782203	8.5265053597773	0.0928818611292665	4.80022402651402	0.0417933331393326	4.00065053707754
0.0964493516786024	6.0060157708358	0.0868327091773972	4.09162621758878	0.0956777571338124	6.20016683071583	0.16722776185103	4.46248087867219	0.0876557573390283	3.99980915198796
0.0740551441418938	7.53161445143633	0.0367265663761646	2.10313751269132	0.082042856166068	8.01797564549244	0.0839944492650493	2.82758326168021	0.0339025836674294	2.00023153293925
0.0406517806602642	6.62475593970157	0.0411073091439903	3.97869662474841	0.0415323456068499	6.54145462273922	0.0830707681229178	4.74572197319038	0.0464582247892017	4.36544127112945
0.015444118110463	9.24273082870059	0.0983847737731412	3.93835550639778	0.0146779760397447	9.6907656327478	0.0992686953543248	3.75111123424068	0.0906954367409366	3.63499253032859
0.0645447511901148	6.64249712717719	0.0459292549476959	3.97278142720461	0.0627957745187765	6.65556240541884	0.099113076936072	3.84578514813863	0.0504693932832682	3.56767774705229
0.0555417611682788	9.21284221345559	0.05046504431637	2.71399751119316	0.0560205702410784	9.57194728045365	0.086337491390142	3.82194573077859	0.0530251047107602	3.08805785346204
0.0794308605999686	6.96660923422314	0.0754493959294632	3.06112532317638	0.0844510618532407	7.08032662649191	0.12552321801291	3.78323590127342	0.0629544051591269	3.00005846118144
0.0451134581002407	6.38098030467518	0.0326340599078685	3.94183864817023	0.0411777048809835	6.07693336429053	0.0739650252810934	4.77182068735823	0.035686918531733	4.17691336269686
0.0275562270265073	5.21668632049114	0.0859213283541612	3.64522104617208	0.0321949266861749	6.53174877156014	0.108937484275206	3.83345309051979	0.0834066749398159	3.6554265573429
0.0782164309569635	8.13206334714778	0.0106773913209327	1.70281512103975	0.0825318799166726	8.3147950841303	0.0737188490222566	5.89855588986054	0.00919589438655231	4.46344051856154
0.0464679488213733	8.44691989012063	0.066423902802635	4.10189372953027	0.0442096968182359	7.9999387248957	0.0973107173751257	4.70983558268716	0.0632295649233673	4.20825824285702
0.0684316371264868	8.04871368920431	0.0177251413906924	4.41249369829893	0.0592257127749822	7.95256799353598	0.0673300397948646	4.89044434628625	0.0221804221255269	4.13592701502083
0.0530904367892072	5.56195813813247	0.0123337675374933	3.43393611907959	0.0480901805256562	4.99962110959796	0.0596471651455024	5.37776123750043	0.0105924814954977	6.00016866120634
0.0604020912689157	9.24596121185459	0.076722972241696	4.41551206819713	0.0669739892171044	9.70428563646863	0.116470060427264	4.75324119925058	0.0756547140205094	4.22485516109956
0.0649255877383985	8.29248824506067	0.0226311226468533	2.71428225748241	0.0645850784141325	8.45135121240512	0.0679169974076169	3.88466046327985	0.0259658986629628	3.00065365673792
0.0785575765953399	9.60284291650169	0.0562924082484096	4.03591295145452	0.079606403588861	9.31690216885042	0.0996984289313822	4.58505182583309	0.0507544174387061	3.93566248332362
0.0461169393802993	9.17420159559697	0.020443088284228	1.42024039104581	0.0451851068387174	9.60653506118629	0.049408594027569	2.57029462277086	0.0247207518088504	1.75974032279448
0.0578141922852956	8.9366408647038	0.0836284080520272	2.92501262202859	0.0584720837991316	8.82077981600427	0.13014229400897	3.73987944722997	0.0948207113218982	3.34577220127691
0.0656854395312257	7.28318319423124	0.0957777836848982	4.294259945862	0.071398013316218	7.53891750110326	0.147866562099079	4.73401061572419	0.0937220737627602	4.37059640436503
0.0477611790201627	8.98961586528458	0.036311062045861	4.01220717281103	0.0541367382142474	9.75187896992945	0.0693631759407161	4.67181080429718	0.0357832144106208	3.99958304985478
0.0362084787618369	7.76774242753163	0.0401656525512226	4.66934651695192	0.0347314745328431	8.38859329463278	0.0715976388009459	5.33014275756084	0.0448497853990485	4.93529785893559
0.0991012919438072	7.7309624501504	0.0516687601897866	4.55581847485155	0.0975519385546247	7.3658935622148	0.126316534596424	4.93533133627571	0.051870945733974	4.70396225002777
0.0325232535786927	6.49637370137498	0.0811514882952906	4.9843968283385	0.0332087503870508	6.38030759578474	0.111584436684876	5.3155982131341	0.0794286773350801	5.0006683119
0.0838088241801597	5.6636463792529	0.0480854341597296	4.82224072888494	0.0823615480618263	5.67798069413323	0.12518889874387	5.28692825224103	0.0451893853050053	5.00003437766239
0.0355955950706266	9.47361943079159	0.0727639643242583	4.14475334156305	0.0333185524498608	9.95028692465914	0.0950766834110688	4.59377464196239	0.0738068857912531	4.27965703340131
0.0722544443560764	5.14794126618654	0.0174937563762069	4.37343930732459	0.0782906817152344	5.74113597710107	0.0783457908514884	4.48065551838267	0.00885081115501049	2.21143381675056
0.0665025011030957	9.15069500217214	0.0858830493339337	2.64044353365898	0.0674407349216861	8.99999480386685	0.11903326927251	2.9123163999398	0.0859080333235578	2.77336135949464
0.0933790457528085	7.25021718419157	0.0918197797727771	4.21747334580868	0.094564798312999	7.36952854200581	0.177377406406002	5.07762283336068	0.109696342544022	4.93307120701426
0.0536196479643695	7.66755355987698	0.0303278010431677	2.12248239200562	0.05059815000914	7.15755572815157	0.0688305284429988	3.31928257215612	0.0306192903247294	2.05140824289402
0.0702371540549211	7.4543793417979	0.079120117968414	1.35648411698639	0.0661743622490158	7.21525917315078	0.11480193363884	1.88772963214695	0.0767728525759142	1.5784917750538
0.0842944342666306	8.44086421187967	0.0658239691099152	1.05295319110155	0.0807690423919297	8.06690312009109	0.109202737080313	1.65449418826982	0.0656838979969016	1.00072699194259
0.0134258894762024	9.6980277588591	0.0552192118926905	1.62045868393034	0.011985531485909	9.20319306050053	0.0628015369783722	1.46835551047878	0.0556490479931413	1.139236023557
0.0842972323764116	7.74823904852383	0.0347832770063542	2.10105178132653	0.0928580649212632	8.03088764164447	0.0860503517747469	2.9091433732468	0.0310787843776509	2.00016358281129
0.0631777522386983	7.25849057780579	0.0698258278728463	1.91311691701412	0.0657375407543964	7.61709722670174	0.115875147058613	2.33659980095911	0.0787394805104879	1.9838145033814
0.0846546241967008	9.71656929817982	0.0102690542931668	4.3376404158771	0.0931575646275276	9.82296293684789	0.0631647213904136	5.76353705321569	0.00380769957628673	2.02962498597589
0.054534466478508	6.1759050632827	0.0447717352630571	1.96728458534926	0.0552248799998413	6.10899040749383	0.0778016961320189	2.63565895513019	0.0365377637378883	1.81959380422022
0.0120793311996385	6.61179724964313	0.0680595436366275	1.02211382240057	0.00975301576152195	5.99915741492772	0.0827740954779209	2.00015984818958	0.0761258821307194	1.99973351939436
0.0493998795212247	8.67900565965101	0.0763872689311393	4.88292907457799	0.0503499560670048	9.10605241826836	0.119966091628529	5.71283315505539	0.0835594777396061	5.44736603588738
0.0606091022538021	8.22010191041045	0.0562062525516376	2.73195020481944	0.0640070319312441	9.00002157082823	0.0948216977058772	2.93368641422352	0.0604757760910051	2.84712469094016
0.0641956222709268	8.56833333265968	0.0111823157430626	2.77754953689873	0.0705781642106322	8.64720191929626	0.0537528462149035	3.88488730467067	0.0097341276509723	1.995670167431
0.0270030939416029	7.07985975081101	0.0301177165401168	2.95403954293579	0.0301972444461572	7.00078652478587	0.0536211461244399	4.2485904146479	0.0283688206126809	3.33782604637903
0.0574466794636101	6.12591389450245	0.0136190028046258	2.43780198134482	0.0557660937501801	6.00003439047621	0.0544630444300105	2.75067571027015	0.0113617845661289	1.1942698317208
0.0233546710549854	8.96841289126314	0.0612218905799091	4.68610237631947	0.0231995487114634	9.00008152787456	0.0845521757273551	5.69720111527711	0.066882995263237	5.50371114977235
0.097099100027699	7.45807209750637	0.0493733899411745	1.19528868701309	0.101818129908231	7.59856856530642	0.111375236144604	2.73770085715545	0.0513575751636155	1.99976851844365
0.0326842967816629	6.44867812283337	0.0572204907680862	4.64321147836745	0.0298138374603328	5.99975987478539	0.0885799555813938	4.76361120234517	0.0608267434594361	4.52070481639758
0.094847881202586	6.62545895320363	0.0609533192729578	2.42646920587867	0.0891112503774161	6.32285824179676	0.129223619689477	2.77454242292771	0.0665851828103845	2.0000246799273
0.0141296491329558	8.51938280742615	0.0557035081996583	2.03631355520338	0.01233368528566	8.0001040076991	0.0696905140684758	3.5443663537964	0.0602360404161521	3.28186984002606
0.0476084379246458	8.39279771782458	0.0841307761403732	2.34469292964786	0.0415402570017302	8.70917796536532	0.110013121180426	2.62346931775895	0.0860063759757537	2.29133549419779
0.0413138294313103	9.58258869475685	0.0785262293252163	1.67704425193369	0.0475122355876366	10.7391620127578	0.103027621072773	2.33500163702015	0.082407722564293	2.00002213187952
0.0577636603475548	7.05289327306673	0.0273964878171682	3.67723189108074	0.0614279172805703	7.00074822735124	0.0718420564812879	3.80659068075806	0.0260741133167971	2.96567927820364
0.0663061423227191	5.02496225410141	0.0536772727104835	1.0932968230918	0.0733935659775913	5.53015108511644	0.106887672491867	1.79687659229287	0.0538489693094556	1.03345667778561
0.0434985296404921	5.09318538708612	0.0451503266347572	4.01381307747215	0.0430062886544586	5.29844438137014	0.086524056111142	4.18231717842654	0.0474910884782077	3.99925853072482
0.0325657348451205	8.34121874300763	0.040673145481851	4.20111045148224	0.0312950338423606	8.43237212787584	0.0667501778479087	5.13912764714139	0.0427789694411197	4.78053365776782
0.0906877222144976	7.13266450213268	0.0435431430954486	1.2815368687734	0.0948372420031117	7.67035896397723	0.120384511547484	3.66424176328241	0.0590127961058098	2.99933437850364
0.0853153759310953	5.00094771501608	0.0682495500869118	1.80131616536528	0.0861648613383947	5.09273919905273	0.13357260489124	2.25375766417437	0.0678863237265196	1.56017425335112
0.0372716737678275	8.13890104182065	0.0211473195068538	3.82903086580336	0.0412107565813932	7.99996120306677	0.0543989318702081	6.16514756418527	0.0181332817450306	5.00037607076992
0.052476541318465	7.57483034627512	0.0473372343857773	2.13207084964961	0.0560357121324364	7.4492618910104	0.0867869136300976	3.53394512004011	0.0474083500051969	2.93257805080089
0.0199994699819945	9.68790345476009	0.0816339767933823	4.65349499415606	0.019356438204192	10.0017840904236	0.0912225617032435	4.48083309444756	0.0788403462648459	4.26195498901868
0.0716594600724056	6.8552925135009	0.0324362462176941	1.69700660835952	0.0810978333562691	7.21199458853393	0.0814734159121183	1.75835406112567	0.0333175316390823	0.999982374892783
0.0244962810701691	7.90853325277567	0.073200965365395	2.59452020190656	0.0217136192488993	7.29934228458276	0.104592822944429	3.25703828948797	0.0883709199765736	3.00067028860456
0.0561446050368249	9.16238367790356	0.0906636576866731	4.68100019171834	0.0577728837444571	9.00030706207773	0.138284685085414	4.78913812429421	0.101846517286838	4.53323071638069
0.0125230144406669	5.4966495570261	0.021098828332033	4.9703362621367	0.0118010587562999	7.00361383019961	0.0341206656455746	5.00096237888293	0.0239771565031903	4.84849984303641
0.0425899853371084	9.30135251139291	0.0300239131529816	1.41610191762447	0.0500440701284013	10.0000012410329	0.0567964015804865	2.87333639610119	0.0304078710812827	2.33256268975922
0.0378856316837482	5.60847215587273	0.0726650790311396	1.15822569932789	0.0422746165287997	6.74588773120012	0.101684502696852	1.59186420298255	0.0730095194536267	1.0007394195661
0.0945263509359211	6.78673890302889	0.0269559253682382	3.21297627128661	0.0941772376745799	6.61400117598227	0.101244736318341	3.82867548594844	0.0290478924191851	2.99952529957012
0.0362149986880831	6.67496304260567	0.0736180081940256	3.96162422187626	0.0381903624438882	6.20392459683634	0.11017243685426	4.27737308106562	0.0770595141223806	4.0000554133621
0.0148601341317408	7.10493922815658	0.0845010922267102	4.34444545395672	0.0175693545323528	7.00006760565441	0.0966873075628194	4.00073074496547	0.0839483510061261	3.9999945987563
0.0118404515692964	8.3919170522131	0.0884313711081632	4.18380442354828	0.00592022578464839	0.5	0.0977764696295373	4.4908121591733	0.0918523567613802	4.74776787440833
0.067986880436074	8.40625741984695	0.0737896314961836	3.86866311449558	0.0704447948286869	8.68082118036892	0.122034376316905	3.88182747804329	0.0800519201032291	3.52878819517784
0.0209641502378508	5.48035884276032	0.080268520321697	2.19328542239964	0.0200634900706392	4.99996700298433	0.0946567567807461	2.26712284368661	0.0773512941059007	2.00025736037535
0.0806287185288966	7.23202638444491	0.0649936694954522	2.16887596715242	0.0707230483073609	7.00059993306316	0.121061492859305	2.72945965696691	0.0738669650627023	2.22101615946358
0.0891300859907642	6.02262270287611	0.0207836593431421	2.10817232262343	0.106290175829464	6.48587716007604	0.0861057404713649	2.91359026442328	0.0140246779758993	1.3481691242312
0.0711373272677884	5.72498159017414	0.0597831876529381	3.91018504276872	0.0730328489605911	5.81622687299052	0.133991018173074	3.9140150539832	0.0738514492449614	3.76013750449362
0.061150551259052	8.541595506249	0.0513699421356432	4.17777020391077	0.0616586981511024	8.48951489591176	0.0984442473683332	4.91489950270315	0.0562271426064391	4.75037766583373
0.0902101619611494	5.13089432846755	0.0893101115012541	4.90404554456472	0.0929016311635718	5.32521652422481	0.172613061570046	5.41637076030878	0.0797128643633773	5.52260190407848
0.0657326961774379	5.74845023569651	0.0110846887412481	2.88945890590549	0.0621987936336005	5.33950001869561	0.0756148382148818	5.00042957545463	0.0155068360492933	4.99922155418598
0.059096329852473	6.6456521814689	0.033164848703891	3.37507564295083	0.0650179066440947	7.34131951608181	0.0777557975965406	3.74630633774473	0.0311954460902053	2.99795958643105
0.0854154758877121	9.32071745046414	0.0481141954450868	4.23319664690644	0.0813675432259734	9.81328988914202	0.106614302607905	4.92736809087686	0.0593308475440062	4.7476444991017
0.0511618735012598	7.87133035017177	0.0297714589885436	3.97232756018639	0.0481122154464566	8.35103360371011	0.076908867807556	5.68584456613436	0.0377762401769694	5.0000568695883
0.0671916508092545	7.69501192378812	0.0326258341176435	2.93450517486781	0.0614558223915885	7.13855146372627	0.0759956043051502	3.88314452127478	0.0296014522929226	3.07849966620742
0.0827117730118334	6.71142609207891	0.0396864248649217	2.06690925359726	0.0819045392129213	7.22347754937766	0.101973329624239	2.78869729435517	0.0483422299939656	2.27117553948709
0.0410196450189687	7.65374606591649	0.0954222205444239	1.98383488226682	0.0415069219659687	7.61679033965596	0.121488010857123	2.65658666222659	0.0950825618744131	2.37687330717432
0.0996641631657258	8.36177016724832	0.0519808580074459	2.3264638017863	0.0967193056852164	8.00031431093435	0.111200454229038	2.93421006754449	0.0562703005377227	2.70698155965308
0.0328048636484891	6.47318640723825	0.0759519644919783	4.8628968084231	0.0309663304915962	6.37469105943477	0.109179472854005	4.80980142856185	0.0816088901170067	4.64073541150756
0.0780785556486808	6.34045820333995	0.0463533788709901	2.83581789769232	0.0817565297716114	6.66071584106016	0.110664622098324	3.68434578030942	0.0496083996915582	2.99996770417994
0.0801762382709421	6.77891679457389	0.091907072244212	4.52688136696815	0.0759010533075789	6.9999898429647	0.154217906168069	4.77876310882867	0.0925138100420807	4.35269371866915
0.0464046901999973	9.60597564349882	0.086086122081615	3.79403832368553	0.0449509033559491	9.52173362000799	0.110145669644756	3.85862705793771	0.0849873611332373	3.64852042995772
0.0130291696195491	7.115943179233	0.0108962336974218	2.62747616879642	0.01365899780055	7.81811218496768	0.0199347626551387	3.04151555381098	0.0102713816068581	1.9973947356369
0.0560104403970763	6.09938020119444	0.0644465299742296	2.86075202561915	0.0616388949762421	6.56289817187093	0.105049549996895	2.7976616516033	0.0599010624802114	2.00050313877126
0.0848452262021601	7.55548775312491	0.0190295189339668	2.53572826925665	0.0897006525618052	8.00004445917545	0.0977298840069668	4.8925612883625	0.0316381568010088	4.00003226068364
0.0104509110609069	5.52329161670059	0.021970962129999	4.33019461296499	0.0124584538255953	6.2630308928351	0.0300459060733287	4.71277185278884	0.0186266377194205	4.43650722016644
0.0557353017642163	6.63589048548602	0.0458307224698365	1.72169749904424	0.0628516632600854	7.0003151362291	0.0904097875824761	2.85008903611963	0.0467459853151831	2.00019966193848
0.0515762956859544	7.25158544722944	0.0223805644270033	2.79321746248752	0.0487842545635908	7.15772352748714	0.0547691810876953	2.86076549737954	0.0204835036722739	2.00002733950009
0.0723170253424905	6.97459180955775	0.0422200863971375	1.00805436540395	0.0760177696430482	7.12579067194387	0.08841181359166	1.75162847241089	0.0413044088588121	1.00045107245622
0.0750773779395968	5.32397878356278	0.0828985963296145	3.15135811828077	0.0725106476232326	5.39739564341092	0.144877519317034	3.48055983476627	0.0836060266313063	3.00000252104512
0.0153091978421435	9.9089700228069	0.0436441343417391	1.16819235589355	0.014164534210171	10.4131759413477	0.0534158702791006	1.99962918438077	0.0461716047187986	1.71563477728842
0.0779611078347079	7.1794428024441	0.0215005496283993	3.4951568832621	0.086986422925728	7.00248438711117	0.0713575157201668	3.84201973870121	0.00765899408998836	2.00024704307667
0.0625142666837201	6.99919364531524	0.0716765824146569	3.61148107517511	0.0622528598197121	6.85445803562403	0.12242734128767	3.77566848561797	0.0753559005127694	3.35693394091336
0.0876466531632468	5.02945004147477	0.0825144411344081	1.93949011713266	0.0896565870334535	5.00042668208603	0.153582057416364	2.73218707179109	0.0799565011429305	2.0007476244237
0.0401096864580177	6.13750354154035	0.0124723211931996	2.94496469013393	0.0410887726150273	6.0008059249121	0.0438958007273259	3.69791062414543	0.00922671539365567	2.46194218850513
0.0672310760337859	5.94695021980442	0.0862549936887808	4.4978860784322	0.0728687030589911	6.59528564117254	0.14839357895059	4.77785609289722	0.0866817626046718	4.421041031576
0.0904258490540087	8.85985985514708	0.0450637994310819	3.9355754237622	0.0875229758857214	8.9998555045621	0.111725998123076	4.86016679512685	0.0556343424678168	4.47885601665928
0.0101359001547098	7.01416321098804	0.0877107671787962	2.04787141922861	0.00950052853706993	6.16679837352442	0.0943952926944853	2.0003467485198	0.0882306929112212	2.00005453292677
0.0268682113499381	5.87361785117537	0.0466182710044086	2.38664475642145	0.0287744968186402	6.44613733266503	0.0685097777253112	2.40373837171065	0.0476663378053367	1.999447250359
0.0791112801106647	7.26032567443326	0.0484023073781282	1.20642130821943	0.0805095287591553	7.323213374725	0.0912481937337898	1.89662708285476	0.0427065437785977	1.10683289085097
0.0657537176762708	9.44549525971524	0.0883174370508641	4.50084625463933	0.06989889199924	9.58930801466222	0.123384711850474	4.81147561369432	0.078953191939438	4.05582965449363
0.0843546336400323	5.15633684699424	0.0886177525529638	3.26257316768169	0.0844760431354769	5.01161815900305	0.177612614677452	3.76463990859868	0.100721267409879	3.31956064690359
0.074712734662462	5.0074462138582	0.093377947639674	3.5860395450145	0.079652156401482	5.17169910483938	0.174240656255915	3.9160334622578	0.105493605008012	3.81579959722472
0.0936042519216426	9.45919387741014	0.0797421267442405	4.81119968369603	0.0808494667541085	9.0007031431511	0.122529679882252	4.92712676076138	0.0721066296547223	4.77054190412449
0.0400744425249286	6.68586398940533	0.0871207485650666	3.18277649953961	0.0390182866992961	6.00024164105235	0.116259806356318	3.6337412438318	0.0834882567732943	3.33692215522541
0.0361789522087202	6.04279620805755	0.0134101620921865	1.94520383886993	0.0329281228557901	5.62028867087448	0.0452861587754314	4.37865759507871	0.0146016613845696	3.37281489226173
0.0227819388173521	7.3731416859664	0.0644027611217462	3.02340547740459	0.0219579595437972	7.67455790400021	0.0814483530885827	3.25931717071508	0.0656845624930248	3.00000335575039
0.0260761793353595	8.81435467745177	0.0670315019553527	1.280134039931	0.0231996262861863	8.13748798364463	0.0773737073104928	1.32676677809278	0.0638309992756988	1.00031762075046
0.0707156630768441	6.87516526086256	0.0433740523853339	1.97792771365494	0.0766749889408102	6.99962137918618	0.0930855025658833	2.82316289878152	0.0407319170691593	2.00071080230144
0.0422633168799803	9.39620865974575	0.0133293221984059	2.9940147716552	0.0421746613687779	9.52041024199213	0.0388134477549603	4.73881624643524	0.0108317955153353	3.00001299421278
0.0457443756028079	7.94354539480992	0.0392063313280232	4.10800853278488	0.047222442601203	8.00000021562647	0.0802480887569776	4.77228609699907	0.044258865962297	4.312995169321
0.02140445609577	5.01454281387851	0.0727712110872381	1.7140507446602	0.0233419873697715	4.999910042109	0.0827185127208404	1.81054650792834	0.0642910386460437	1.61261150362896
0.0860969780921005	7.67226331285201	0.0606343319499865	3.45956852193922	0.0867792402458961	7.53577108568867	0.112072960262872	3.90834556695931	0.0524671854301469	3.37481437650095
0.0778115020529367	7.64024976175278	0.0554452133993618	2.87318512238562	0.0783490943454801	7.81989654735289	0.105530533484346	3.63080142705574	0.0545354762133266	2.99996597421539
0.0526972700841725	7.36583951395005	0.0537166248029098	3.97089608106762	0.0563800163747083	7.47820213314287	0.101399380471078	4.78877591836301	0.0570111925079955	4.39666846893333
0.0476503243483603	5.73482098407112	0.0680499622202478	2.67914298921824	0.0517429510105834	6.00063207247598	0.10551538734771	2.68273550756213	0.0658520254651904	2.2185435098892
0.0241928043332882	9.16044508572668	0.0798796388227493	1.03565506264567	0.0248599171082823	9.00232472058318	0.102992309115622	1.8406584124537	0.0908445853270792	1.73669797647683
0.0865537456097081	7.19559834571555	0.0952561597665772	3.93884593620896	0.086791237594629	7.27667262087984	0.172547979465906	4.78744373316567	0.106705455805384	4.50375401712848
0.0877658213418908	6.4286261878442	0.0370262900949456	2.64788760244846	0.0849614288204355	6.16036014441122	0.103823608233534	2.87390730568644	0.0417677073285955	2.48867388923026
0.0195210765884258	8.14976677997038	0.0510213329573162	4.18949954211712	0.023283466791964	8.6059101087278	0.0669129872000699	4.65662203459384	0.0496974674705664	4.34859503996854
0.0755509418901056	5.41831853450276	0.0731815659324639	3.64063549321145	0.0831444369904185	6.0000878881495	0.137875897915653	3.87105868002901	0.0694239301317369	3.27540814507009
0.0996619981830008	5.47145615098998	0.0907474468788132	1.15724300406873	0.100855025613078	5.79488916879574	0.17840045608606	2.00036068774761	0.114669740912779	1.49372335169218
0.0481819185195491	5.33879880676977	0.03227517608786	2.27325597498566	0.0499438315305953	5.67804339182764	0.0728163006718478	2.71954166305972	0.0328827176708676	2.00001492723536
0.0934796803910285	5.94142232672311	0.0595343272713944	2.26699301134795	0.098873196677038	6.20604263093738	0.148809389220078	3.75536734326972	0.0706373055388327	3.07110043935471
0.0445221254345961	8.01978654111736	0.0267722039623186	4.15907812863588	0.0464750608398734	8.58353232533241	0.0701595106275157	5.7022171812867	0.0340567075737459	4.99941188643272
0.0931844409485348	8.98314003599808	0.0924799341289327	4.51033891551197	0.0957485146901877	9.0959083778604	0.144256586376111	4.90866388633066	0.0871832365411085	4.5955768486166
0.018247319101356	7.61211454751901	0.0850103646982461	1.7684829775244	0.0182084866143628	7.24938662040464	0.0964211490224667	1.8488940320301	0.0833015459907608	1.5073737235026
0.018664083420299	9.28417605347931	0.066705030745361	1.11147358082235	0.0201711147474204	10.0014168117685	0.080466317770048	1.56914982706366	0.0704776141921082	1.32893592773431
0.0404111826769076	8.99548981338739	0.0304233539011329	3.38256077840924	0.0441699845186055	9.59916710535003	0.0557901341909423	4.22439128862343	0.0273234643220972	3.00093798564915
0.0604755489691161	9.30094156297855	0.0698590257205069	4.27833638526499	0.0623203079602864	9.35097293359573	0.104416086571887	4.75494477351821	0.0639414983776829	4.20260996688692
0.0144179582293145	8.26917942496948	0.0132150631956756	4.73035893216729	0.0138905824381155	8.00010922538591	0.0252560090555347	5.63427298160992	0.0132860820566351	5.00051733909997
0.0929421467822976	9.79539900785312	0.0702822489035316	2.50625473819673	0.102434346765963	10.5709975599684	0.112856712148608	2.8396482522833	0.0710560256015868	2.45832492770973
0.0784648297470994	7.90509013924748	0.0750642055063508	2.49898728076369	0.0777181150364534	7.79284785856801	0.126240278109816	3.43138667684132	0.0770403105517966	2.99959249526808
0.016939983710181	9.48861603741534	0.0262920883810148	2.30409620143473	0.0198120029510516	9.99992849291438	0.0370920814018147	2.22279366340766	0.026555919681498	1.68628211379465
0.0785765050491318	5.11408373946324	0.0757944075320847	1.56970112212002	0.0832762896209157	5.20746823368101	0.137112232197338	2.43772992164499	0.0751412133630091	1.99623931869327
0.0602611539466307	7.08298420766369	0.059733471442014	1.46942009124905	0.0539963095414656	7.43164406537259	0.0935223689269732	2.18732229443872	0.0596511628090062	1.61794914873503
0.0543884202395566	6.46818889654242	0.0979698090697639	4.60503770969808	0.0507220814855888	6.42051437774638	0.144366522485621	4.66655276321927	0.0999441751120751	4.38393804771491
0.0233953387080692	5.39725239272229	0.0266643643449061	1.22461616713554	0.0292243412597958	6.88771660065006	0.0442884321463568	1.48795426910609	0.025040260729226	0.886354804487823
0.0320790595444851	8.33675692440011	0.0151933638378978	4.08722564764321	0.032627493995754	8.72655333250687	0.0417982313975487	4.77216401432002	0.0184381380306062	3.9997583736256
0.0580547815933824	8.11799915274605	0.0373774836864322	4.98916080594063	0.0550717778237338	8.00001807019698	0.0861242054602171	5.82220297205354	0.039547296258428	5.0979878471894
0.0918980721966364	5.6287655478809	0.0489182325033471	3.16444438882172	0.0965892542993161	5.46306898768285	0.138636666346806	4.49274083919072	0.0507787409708899	3.9998761969328
0.0617551882471889	8.52668502833694	0.0880633420869708	3.33607007097453	0.0683223102835441	8.99997552051003	0.130060139531731	4.25441532446722	0.0904794392988766	3.97759284637601
0.066564159032423	9.87058704718947	0.0298417087877169	1.05781716573983	0.0675918227694964	10.0008233068183	0.0590887963624826	1.80271487945143	0.0276535868275535	1.00046324717118
0.0195868905168027	6.22937641106546	0.0920636780047789	1.7731282543391	0.0213310850236611	7.01268575112867	0.112430161608944	2.28428149700272	0.0971021150778552	2.02758845104924
0.0694117613323033	8.09960187529214	0.0601242805900984	2.45652684662491	0.0727386106378407	8.73640002344152	0.0951975243015317	3.15843652762237	0.0513362160081896	2.01941441645956
0.0442216837848537	9.53857771470211	0.0703976033371873	2.70362690649927	0.0391228546023516	9.00006860893138	0.0979159396476897	3.41056920483327	0.0735057815016233	3.00034596057095
0.0255520101892762	5.39298216463067	0.0701624492532574	2.64136833883822	0.028084585328476	5.4140993072792	0.0954826409023502	2.70331958424497	0.0722826704630559	2.4658624028535
0.0692199211101979	7.60428305133246	0.0957512130308896	1.73726300336421	0.0665123323942682	7.47066714143095	0.1301864367081	1.92337407737735	0.095436991725203	1.83064822177902
0.073890082591679	8.23173372307792	0.0685779620637186	2.79345112573355	0.0679594089099815	8.00038125206828	0.108480905619648	3.33026378351531	0.0655398734464638	2.84802852780406
0.0965558487875387	7.22147792228498	0.0788230951502919	3.78312460891902	0.0967424713699716	7.00001073009942	0.147803588889259	3.93001474575148	0.0817437620667156	3.73775181608434
0.0533325639041141	9.57680323044769	0.0895099222217687	3.47793095279485	0.0550700138313622	9.5868353268919	0.117004696563468	3.80315654022128	0.0876330177735876	3.5820654269482
0.0186748643917963	5.69100044085644	0.0946868683630601	2.52397409360856	0.0203643803909237	5.73586229472178	0.110641631671035	2.58556472780369	0.0940408866074235	2.38179194334487
0.0948494849749841	6.35060430853628	0.0627038782415912	1.53852071240544	0.0924423419182784	6.1865703311447	0.126977540656979	1.7185526337778	0.0671654727045277	1.09854683217911
0.0165893771662377	7.7809117117431	0.0570886401413009	3.84952023159713	0.0199398650105782	8.36586936859662	0.0658006318305168	4.12975196196142	0.0519789453023524	3.99958238029425
0.0358135743415915	8.94093670649454	0.0532569358986802	1.4673944786191	0.0348737709970885	9.56499364640582	0.0775892405217125	2.0000048675742	0.0587177045130417	1.43713102937596
0.0469975050375797	5.24208150221966	0.0116514909709804	1.17333472240716	0.0444659387778608	5.00002378909442	0.0474274418177597	1.8649289387428	0.0127945996265576	0.954932865072116
0.0297123402520083	5.40850653429516	0.0642526497854851	3.00676685012877	0.0307341902905547	5.13681327914778	0.0912841684813479	3.56310027216881	0.0619448827214422	3.0388173491102
0.0323349691694602	8.32301208865829	0.0371148545201868	2.47950187977403	0.033074295719944	8.35993221477529	0.0560369345945435	2.76792493580132	0.0344380274861376	2.00098941904338
0.0995094264857471	6.84026396134868	0.0971689085615799	1.45123913045973	0.103201248677007	6.85072814597718	0.148304730515909	1.90757957858615	0.0925718191551051	1.55053359442376
0.0429923425475136	9.23179737408645	0.0826058108569123	3.41776657290757	0.0468923251104613	9.66456905480029	0.106447386040129	4.00001393031798	0.0786551090550967	3.53704913680447
0.0930099002830684	8.56815176084638	0.0179920276417397	4.07761635724455	0.0944385851071441	8.26115649295825	0.0793139132552576	4.89272123934974	0.0127019329202529	3.00000600772442
0.0151133929588832	7.39956428180449	0.0333148209005594	3.49038497824222	0.0152398768999099	8.77996117731566	0.0430481653913022	3.80174534055341	0.0329690058675506	3.63394838627546
0.0158316985494457	9.0091849421151	0.0799126071319915	4.87916152738035	0.0167544939741526	11.0001010821799	0.0855007984442011	4.68673994244237	0.0761915559730486	4.56739310764658
0.0998965628934093	5.96352083375677	0.0600240177311935	1.52303375676274	0.101363625702168	6.36478171920077	0.146509281913541	2.71191293519075	0.0771399636684692	2.07594086415525
0.0388167688203976	5.14674247358926	0.0587722815992311	4.74108888208866	0.0416434146588487	5.04410397061812	0.0955136687184889	4.65849532229688	0.0539555706549138	4.37785946262769
0.0604881406622008	9.02496190159582	0.0459425154537894	1.61491197254509	0.0674093025172204	9.97165021820173	0.078771448151406	2.49537627268839	0.046407292323627	1.82489766498456
0.0792958914651535	9.37749685370363	0.0277884559519589	1.42700400482863	0.0829857920398358	9.26529599848979	0.061654943349451	1.91294463157198	0.0206257680426479	1.00005030933679
0.0283926762128249	5.30430541024543	0.0455644574016333	3.22589068580419	0.0277299595227204	6.90365758192771	0.073451547307786	3.8764262346822	0.0520939268337296	3.76829601290667
0.0719574416754767	6.94286951911636	0.0407915070909076	3.48861949611455	0.0743862158677427	6.90378606489739	0.0905431454912467	3.89566330833731	0.0345596947595335	3.15645032086686
0.0301410620263778	6.13669195678085	0.0299795572319999	4.90298192389309	0.0302315580204708	7.00041149160467	0.0562632931940339	5.53066023087253	0.0289477734239934	4.99987555481379
0.0216149232746102	6.46346544614062	0.0998918703058735	3.44757518544793	0.0189366549316849	5.60138034624065	0.119987900315176	3.49055947769877	0.102918078645236	3.29916291236569
0.0827851042081602	9.82674384023994	0.0971927946386859	1.69333118293434	0.0827882871516383	9.86636363386099	0.122248545774439	1.9167868896498	0.0906679986711049	1.78665282419965
0.0581137549038976	7.27453428553417	0.0519172583264299	1.57043476030231	0.0543016689914128	7.00031496990743	0.0913079677822974	1.88718530654872	0.0572169804678493	1.56963852107376
0.061418981498573	7.81458378420211	0.074270717764739	4.37483826186508	0.0619658119561056	7.769528418972	0.119139602182114	4.48007894279736	0.0739627496558658	3.99989944866614
0.0301466836221516	6.59730947343633	0.0241106403921731	3.07201600074768	0.0277460540531793	6.30334852497139	0.0479041192125305	3.69820623449735	0.0246316069356628	3.2063264142154
0.0115430224593729	6.88298913650215	0.0932865988719277	2.79782979935408	0.0116226874731958	6.00001928847652	0.098302618039743	2.99994649369701	0.0898797026515072	2.99942465110997
0.0783124598232098	8.91213395283557	0.0682803907128982	2.46135905291885	0.0801760426334155	8.99998159538301	0.124339927046948	3.77919795681671	0.0777717912916435	3.13678240534517
0.088476965916343	8.5558813100215	0.073817764557898	4.82179764751345	0.0879550666195991	8.07521499925535	0.139738017639987	5.22742447043501	0.0748173394106688	4.6072471952407
0.0493866271455772	9.35143974958919	0.069492656190414	2.0110748577863	0.0500854955689176	9.56589988561277	0.0974720211740372	2.45926165088325	0.0716596593900371	2.00005016620752
0.0412773670209572	8.85428656707518	0.0737947195000015	2.94940929301083	0.0384806216010313	9.26120898070051	0.104510649212371	3.38569539656231	0.0811969017243265	3.00068089293992
0.0226158689451404	6.75646723830141	0.048779005613178	4.50849717017263	0.0239740336570923	7.19181892034556	0.0689352116435777	4.20439812690351	0.0503624015712311	3.99935953151803
0.0727201685658656	8.26030042138882	0.022638924040366	1.89395169075578	0.07958600627186	8.99986614162136	0.0663924717729542	3.81511608533912	0.0182661398418476	2.34633213244696
0.0499783900333568	8.14808680908754	0.0697425542306155	3.21767588984221	0.0517858182498341	8.55050988293809	0.113134989218918	3.78987191137264	0.0808467955133576	3.52186944253164
0.0412501576240175	5.54502332233824	0.0669630011450499	3.756068456918	0.042404571762463	6.2462113174505	0.109866588483963	4.45068182715167	0.0716956873720801	4.00052309952684
0.0932175345043652	5.19525489304215	0.0717736504483037	4.24468619376421	0.0914884550652246	5.52498149301897	0.164696465220837	4.8145785564972	0.0781699420562976	4.52948936076579
0.0978337458032183	9.21306893578731	0.0622726666438393	3.950294341892	0.103566345227009	9.6642576174009	0.126284946498831	4.8238833567093	0.0668397620631603	4.12839907939068
0.0837460316345096	9.59846776444465	0.0920370083814487	1.05573753267527	0.0881758447817269	9.77083124221812	0.116939857501958	1.34921489847901	0.0833046277250617	0.987319957773808
0.0229117769701406	7.09939945954829	0.039082041408401	2.95867015700787	0.0233265869367848	7.23951232033399	0.0551093506265885	3.36607007364592	0.0375533035037339	2.99995703087027
0.0339317232952453	7.78418849105947	0.0181648888881318	4.33484404534101	0.0334826086992717	7.48599696343541	0.0432322292441952	4.79841145945131	0.0160756953998992	4.16791463928721
0.0192084488458931	5.65375128993765	0.0599849432893097	4.65637235529721	0.0219467740430002	6.35410828172596	0.0875149163940251	4.99985442943474	0.0676135731455953	4.86824367162744
0.0891410931269638	6.74732284620404	0.0857310040411539	2.87056757323444	0.089063788908437	6.81661343095486	0.131666781121648	2.92019261364922	0.0743426648217226	2.66362391412037
0.0762097775842994	5.46232245629653	0.0525865621794947	2.89324548654258	0.0836565366766138	5.99377322400066	0.117289954946424	2.8721673412673	0.0549294020143509	2.00020699158698
0.0509157822700217	9.81309205410071	0.0130679679824971	4.35045967809856	0.0525542995927093	10.1653380306707	0.0520059844018944	5.73830819389966	0.0173455365448394	4.72733569299006
0.0820017627184279	5.0575501692947	0.0430167415132746	2.29471554514021	0.0864097559961766	5.00016196093268	0.112230520824813	2.58910101435062	0.0429458424937663	1.78366996365364
0.0831980499415658	5.98889543442056	0.0141075846110471	2.51766343973577	0.0865028121984301	6.00001665711796	0.100762434214109	5.99936562507307	0.0142719351231846	5.99673837104907
0.0860691559989937	5.38197186891921	0.0881365208583884	1.44329361338168	0.0810913443535161	5.18907091924494	0.149997898308177	1.76076545952083	0.0926351361707554	1.36460657076388
0.0112288428912871	6.80516290361993	0.0543158355355263	2.2782736774534	0.0116929456891012	6.76968425031676	0.0588133940650788	2.49500473639161	0.0499280122635254	2.26388662380322
0.0212989761307836	7.31118211871944	0.0409672279073857	1.97099253069609	0.019224927912028	7.00008940356419	0.0517872587251461	2.2832383103669	0.0381576034606216	1.93064361660191
0.0322057099966332	9.08213018788956	0.0878862708830275	2.89032996445894	0.0287640283835852	8.99999855828386	0.105065150320252	3.00058219430692	0.0906567513847323	2.99539654152265
0.0533250426757149	6.77220905316062	0.0121341404644772	1.22731877863407	0.0549771989221704	6.99974737713724	0.0524825414433441	3.85828283204842	0.0106804519925322	2.21673023722349
0.049025672073476	8.39265813818201	0.0950892561045475	3.64064427092671	0.0474919588012803	8.00001435338911	0.121896104430514	3.85905084051071	0.0903912860705098	3.60733755207769
0.0852909035189077	8.83866858086549	0.0918475700146519	4.80084322579205	0.0882041163537347	9.30167179209186	0.143862921866024	4.91738194373639	0.0934838305254885	4.72445238598472
0.0114988574152812	9.18211798765697	0.0197910489095375	1.31020919140428	0.0130803178862536	9.02757833098352	0.0257546382968765	1.42808854160954	0.0182518132522905	0.999742391422374
0.0494799319352023	6.6942878277041	0.0190100853028707	1.45000381115824	0.0556848264192567	7.78052122189656	0.0494860814305744	1.74961739282234	0.0159159507669108	0.254825011240935
0.0515137814404443	7.36587699269876	0.0277812313172035	2.1010622177273	0.054699786227357	8.00021368726193	0.0670339893097966	3.34994315668427	0.0297893663864482	2.00000560512337
0.0207108832593076	5.17601573141292	0.0163580806227401	2.14839161559939	0.0190278570805346	4.86381984377555	0.0336495177772694	3.18755428320002	0.0163137534372461	2.61548841020753
0.0393943861150183	8.24636793811806	0.0999850536417216	1.67255654558539	0.0367742648372996	8.06292599685245	0.114933923827872	1.70945897965677	0.0947952995867403	1.45918432464642
0.0971020246413536	7.30165915796533	0.0364261470432393	1.94026191718876	0.0986839834879181	7.21891980026926	0.0925855855985114	1.93652556871224	0.0363943174172309	1.62025190918174
0.0626452112267725	5.98520468105562	0.0278334443713538	4.3395647732541	0.0602726102217978	5.9997398567929	0.0869168424676499	4.88138527905961	0.0318268240805402	4.5971072765655
0.0665291805751622	7.11131793446839	0.0553548029856756	3.1126832999289	0.0725356528632808	7.36284409101358	0.0973808201781058	3.69632785447689	0.0451058656453306	2.99378930144356
0.0751903325505555	7.49696700251661	0.0688048709742725	2.60376462712884	0.0692289133290157	7.21395757273027	0.107322891550495	2.70814186634213	0.0608531193414202	2.00013866652431
0.0905758832977153	8.61422956571914	0.0738109550159425	1.62560445535928	0.0970551773514729	8.75044137422728	0.12480297761885	1.734351601281	0.0801518768754281	1.14070511410957
0.0398906906927005	5.82517792936414	0.0689527431270108	4.17651924770325	0.0448570483527135	6.00023044558135	0.103200123996744	4.69006940849996	0.0617754551574917	4.3260767968638
0.0364388090395369	5.10214095469564	0.0926226324262098	1.57094642147422	0.0398610801846146	5.3686146205566	0.119608974189957	1.77921452125678	0.0895135954182728	1.4057802124345
0.0402246279572137	9.86364719341509	0.0499672094546258	2.76977440342307	0.043506718220333	10.2114970962652	0.0730470529593804	3.38863563441744	0.0499025635209489	2.9445560477661
0.0380696414480917	6.79885742487386	0.0995361030870117	1.26807900797576	0.0445793745177736	8.06823118246152	0.116066934539018	1.11677980538379	0.095854232740475	0.999695074221218
0.019737688980531	6.81531496462412	0.0323134373803623	1.872159964405	0.021158142704522	7.00008967776214	0.0452942931866818	2.66285955628369	0.0293272383227881	2.00001171110262
0.0389354864088818	9.18343584286049	0.0362509933882393	1.23132094182074	0.035424469707474	8.99998341242876	0.0591401341843184	2.55772225693893	0.0384928352202561	1.99981402639339
0.0304409990645945	8.79413406015374	0.0140121017419733	3.92153384443372	0.0309136377083278	8.57649497160351	0.0340641423077912	4.78189332424295	0.0115399452331425	3.70253926009827
0.053721715991851	7.35849606222473	0.0857280190149322	4.49946668837219	0.0584841189819462	8.00068091972542	0.124741184760556	4.72154839794882	0.0807946521720708	4.1771619197982
0.0547173081408255	5.9804668626748	0.0193382761441171	3.41449545882642	0.056531818150492	5.99986113759411	0.076535772645416	5.31803806348305	0.0227498233720246	4.74866118626093
0.0827535665221512	9.31762361549772	0.0666254110890441	2.22369402647018	0.0912921942849714	9.49711593566916	0.107821546887995	2.59618751840088	0.0645079964879074	2.00001932100444
0.0111291659064591	6.97663949104026	0.0571176078100689	4.97894291952252	0.0100850641623487	7.0011037307692	0.0730902284156001	5.62208377894881	0.0635359873915382	5.49628707971978
0.0863537797820754	9.03256442630664	0.0540724678570405	3.31604859419167	0.0886047105073637	9.14373648963968	0.110921166533959	3.9012604553688	0.0611438577301234	3.38408154303416
0.0953425636934117	7.7155644854065	0.0177232798328623	4.79557153675705	0.0975143101865072	7.68241258473936	0.109629918446652	6.7848649031127	0.0201773927726174	5.99958076442967
0.0593327428144403	9.58217538194731	0.0166210276517086	2.63215070869774	0.0651501660616529	9.76803357470548	0.0612832910094902	5.54888562588983	0.0173543259071906	4.000146610251
0.0913286692090333	7.41934916819446	0.079877658598125	1.54880934115499	0.0901813591829999	7.42964694950282	0.132145927608482	1.84732974214949	0.0841694235510436	1.54134348490462
0.0595807483885437	5.51178656634875	0.016855242208112	4.93108139839023	0.0610294436720078	5.99992787734939	0.078641256329755	5.49854288467228	0.0192871233352521	4.60082418190024
0.097319382939022	7.49136086320505	0.0557043065340258	3.01110491994768	0.098998841470256	7.00004973243291	0.123817626531772	3.85375753542621	0.0522958895891805	3.31191094237671
0.0730180356511846	6.40312752570026	0.0911530891456641	1.6134963305667	0.0717186372716741	6.45753779652837	0.133740844581653	1.80154351169851	0.0892579392389028	1.40932351822663
0.0701832215371542	5.75439066626132	0.0373415326350369	2.17466503474861	0.0695476293081925	5.99907288136552	0.0911141343269251	2.89464503545593	0.038493373889705	2.32329726139325
0.0441018667002209	6.38763909693807	0.0487995867058635	4.27616607304662	0.0459479031689758	6.23244840653255	0.0876853854771694	4.77563268001259	0.0455149055823223	4.20190745643653
0.0322227539680898	8.68014336447231	0.0836999458144419	2.18624243978411	0.032374680965014	8.73012265773666	0.103454537019598	2.55080399341336	0.0842878239119732	2.21958685189006
0.0571208818862215	7.93717604945414	0.0261077667050995	3.36465589795262	0.0557741238539408	8.00049226014528	0.0695985299067397	4.73475906713725	0.0278358555576197	3.99927413968933
0.0163701966009103	9.66021861415356	0.0472551298933104	4.04765500221401	0.0164305001148179	9.99981495482471	0.0578192259677997	4.56892039989851	0.0464378895594755	4.09221278374077
0.0416639455081895	7.46480894158594	0.0938363683200441	1.70842466503382	0.0408733765318904	7.93275005253857	0.116972068456373	2.00001508050791	0.0952581797600588	1.8231445587568
0.086484192723874	8.19216361269355	0.0266879003308713	3.16381678730249	0.0943858982619826	8.92529633554331	0.0899187821397715	3.74556496241991	0.0350593015481574	2.91254825354951
0.0143207503017038	6.46958987344988	0.047484072484076	3.71455438062549	0.0156632820503125	8.11697940179141	0.0544330736476785	3.72604366684722	0.0431843767949179	3.47294923024173
0.0391935114376247	8.084063596325	0.0575950005301274	2.8664084225893	0.0385761896947223	8.27501940006297	0.0772060368048744	2.56489327854237	0.0532678040451208	1.99999475636557
0.0778017224674113	6.40193804865703	0.0329090327466838	2.80690921097994	0.0680424771039959	6.17996107710757	0.0791275737300915	2.92467687614874	0.0281374329786414	2.65521302019954
0.0227966479468159	7.39598210086115	0.0242384769464843	1.01328212674707	0.0216891074838746	7.12657468543803	0.0380643906074355	1.23616463354979	0.0232131924123695	0.380408258056937
0.0969897139072418	7.83787074731663	0.049871716380585	4.62369191087782	0.0908462520215522	7.5075157576412	0.112439171908996	4.68351521099338	0.0433090361762255	3.99983884214678
0.0838502434594557	9.26096454961225	0.0421850856021047	3.51582076307386	0.0858009507911141	9.11386012138976	0.09566684386949	3.91621987290146	0.0453676563528986	3.42694506108237
0.0189272906235419	5.00494986306876	0.0646783228521235	1.38488382846117	0.0197016388508975	5.92726350207324	0.0846081011608542	2.08762086531379	0.0707504267135889	1.99989768560214
0.0752026752592064	5.40051778545603	0.0683537781098858	4.63008385896683	0.0705351481943235	5.27818743343493	0.152250790897657	4.87827604803202	0.0837420243108834	4.7552339334122
0.0329407241987065	5.50994254997931	0.024105226919055	1.97822892758995	0.0331619841021836	5.80003375445207	0.0483197040601395	2.72676371511944	0.0218866317205131	1.95914568150649
0.0183350056689233	8.7776851747185	0.0586010453524068	1.95869527757168	0.0174067363199313	8.89667328241105	0.0738633892682848	2.81476615742495	0.0635843339445919	2.69813676177802
0.0519267600728199	6.93268484901637	0.0524484536866658	1.9125696355477	0.0476325700017766	6.73308373280291	0.0968811135919865	2.69142626991252	0.0627809316829614	2.27729165225857
0.062911965274252	6.48562228889205	0.0592681368021295	1.33751688711345	0.0620324867686058	6.09379634988747	0.105060461321287	2.76775444204099	0.0578809903446489	2.12263922674107
0.0715949750947766	8.58708462445065	0.0931937805470079	4.17727224063128	0.0741093015632703	9.00051309090147	0.140455042955383	4.82938134551465	0.0914129624878615	4.24137993469922
0.0248423302057199	7.41024548304267	0.0815742028015666	3.64769560378045	0.0309758065826001	8.79621339405742	0.104521067044158	3.67368988035543	0.0848453384375324	3.41269105802082
0.0739359053457156	5.12275993125513	0.0254780478356406	2.00910941604525	0.0796464280240562	5.338715782017	0.0900316019084825	3.50252420960773	0.0211637726336003	2.00056696023426
0.0365785458427854	6.89891013433225	0.0711106181028299	3.32895840331912	0.0382118479804493	6.66504225365539	0.100272494673748	3.56435901050875	0.0692400644094408	3.07438998575167
0.0929957373603247	7.49632486258633	0.0593897906970233	4.3866101372987	0.100395972594679	8.14080311288522	0.139251275245485	5.50940936343601	0.0648972072353192	4.87079632821042
0.0257864545146003	9.17014102684334	0.0967265638685785	1.95528205856681	0.0270767040387948	9.00031761290045	0.115875514080847	1.90061374018418	0.103237786504662	1.85972094956987
0.0473186159995385	6.23435636400245	0.0704620339372195	2.87127566058189	0.0522653002715353	6.99952703145721	0.101528607491712	3.1287690819592	0.064948538648026	2.67960574286313
0.0849178231228143	9.6901757561136	0.065945923558902	1.23646837286651	0.0768128146091157	9.61791628960659	0.103909570619623	1.69425781158457	0.0698351652961038	1.11795915131784
0.083628519824706	9.7754767909646	0.0789395230752416	3.3221965059638	0.0828683910933297	10.1186344364445	0.117651870988814	3.79295791581225	0.07536279044127	3.23119748434935
0.0895612725894898	8.96470669540577	0.0434863729891367	1.36161149293184	0.0916093977014901	9.00018131936756	0.0906063890690583	2.5491644444606	0.0426246282162852	1.3943765094853
0.0688883264409378	9.97374829719774	0.0175623886147514	3.75697331130505	0.0668085186522466	9.99997734170161	0.0616917377471064	4.90658668362531	0.0213010633674323	4.21233415493174
0.0688410208653659	6.61190833896399	0.0123340220749378	3.31691388972104	0.0632606137620065	5.99968389862491	0.075832860328233	4.8404176506794	0.0179637652109607	4.00001125012884
0.0699766764813103	7.89154554833658	0.0789245496015064	1.03262133896351	0.069800352633346	7.64851484728213	0.11106563623245	1.49786925480138	0.0736236334901471	0.999996123084429
0.0368123874883168	5.66063233651221	0.0204967476776801	1.60921944770962	0.0387906666756524	5.44114631398625	0.0469802128862532	2.30243908759484	0.0162402321489119	0.912669003737725
0.0627454593335278	8.19043679977767	0.0372984424023889	4.54291483946145	0.0572106038607646	8.19936727177462	0.086578467929489	5.70579137963451	0.0400249675757543	5.00018267647515
0.0544510162086226	5.4312976077199	0.0627670715679415	1.43182706274092	0.0572393828415833	6.07564024986129	0.102169913078014	1.74494462457236	0.0633462489951831	1.3315800224374
0.0168269737367518	6.81530914269388	0.0478317758510821	4.66188021469861	0.0189313842420595	7.70896542093447	0.0604079209951606	4.72555943677706	0.0451261404204698	4.44310660607616
0.0696223812084645	8.73948226682842	0.0749774342845194	3.80278035346419	0.0699709074978008	9.00015479676679	0.117805192443362	4.58730566406183	0.0718344046747597	4.00038908589069
0.0579811245086603	7.38899309886619	0.0981786660011858	2.50087430421263	0.0559834229375575	7.23998619484973	0.133022459331562	2.71220921333839	0.0971899250713249	2.40863069370851
0.0984661834896542	8.4233787690755	0.0380326798115857	3.60521665681154	0.108160819990919	8.74357080403414	0.0928493643591864	3.92262616773472	0.0279784700360858	3.00014494106824
0.0976442784350365	7.35489416751079	0.0695876742829569	1.25263944081962	0.103716577035337	7.4153726529841	0.11655619179876	1.77924140883732	0.0604895762033203	1.08307714350887
0.0995698526944034	7.351107589202	0.0334114082530141	4.49632572568953	0.0986006585605977	7.56980428571503	0.114897989609756	5.69151010254798	0.0333148417673652	4.83760339389251
0.0599883368914016	7.80858306097798	0.0329016368906014	2.80766726378351	0.0543402150752342	7.04759348279359	0.0715378341033805	3.39765999581359	0.0301609016284874	2.01314268129292
0.036180783319287	6.20704532368109	0.0443825986189768	3.3864316008985	0.0433560992248159	7.00023829778939	0.0661523838168388	3.2673094477838	0.0333940457330123	2.37684828783173
0.0918097083084285	7.82999667455442	0.0348643953050487	1.57199916988611	0.0894332610854933	8.18288303672661	0.0929391477607311	2.66473187971112	0.041218530907318	1.87068910869455
0.075763223876711	9.01541002560407	0.0268919371231459	3.11536641977727	0.0699300895649495	9.0949608773621	0.075892738519152	3.75672646924248	0.0319773405884156	3.00028916830005
0.0259378423937596	9.60198263404891	0.0330510071408935	4.64445597585291	0.0224867095196019	8.83717604757709	0.0531765224955751	5.16071225190411	0.0365770895562912	4.80556959884398
0.0865363778243773	6.92066856427118	0.0818568207114004	2.69011444132775	0.0877227612733998	6.87496070865458	0.138492736213132	2.65202463264171	0.0816300854159229	2.00032554750022
0.0550022818055004	5.55425582220778	0.0845437259809114	1.4593037776649	0.0605202182867946	5.99952093305175	0.118740854345238	1.63199629644681	0.0769121442743264	1.00092479853242
0.0879563175677322	8.83956594625488	0.036991716818884	4.86619481164962	0.10430921623315	9.5557228405656	0.100782843274297	5.88001303524449	0.0322081087185322	4.68780025438714
0.0339719932479784	7.25811505224556	0.0375713524967432	1.08156064897776	0.0315171176542584	6.94957368618859	0.0587893395320484	1.70999929704015	0.0373017362005008	1.20629137904455
0.0351008523767814	7.8917919693049	0.0725992420734838	2.91502385400236	0.035491645534154	8.21556801100079	0.0948694625880081	3.08007881226912	0.0739974162786678	2.98318320211437
0.0223449581651948	7.11144890403375	0.05358862754656	4.67892594914883	0.0245209796810038	7.2669959067652	0.0736656975137889	5.46852611012572	0.0510007791791682	5.00024118792454
0.0311111498251557	6.02541069849394	0.0942572081717663	4.69815866276622	0.0302152330725127	6.33166462821769	0.123660084668103	4.54454009013019	0.0967142124449558	4.34287597783296
0.020196631916333	7.84138854360208	0.0626456751022488	2.05215043388307	0.0222783786208842	8.0007006939663	0.0736741976612681	2.62788689550409	0.0589305569421575	2.33017353547528
0.0383220440009609	7.24608362768777	0.0366628599725664	4.05537005327642	0.0474606496498696	8.68884667239626	0.0679416562174636	4.61470541242439	0.0339525275209532	3.56032075353078
0.0732264883024618	5.79911372158676	0.0203045644471422	4.16449053958058	0.0797309095698373	6.03944447063429	0.0828363566367208	4.64626050945476	0.0119146115684142	3.00035795201573
0.0919663409120403	7.02825007028878	0.0114073334867135	4.80237480159849	0.098221157506353	7.58706545748747	0.103124180450885	6.99968781670838	0.0110316134196919	5.97603625212309
0.030280285961926	7.08751988131553	0.0783191101718694	3.19892458058894	0.0300699122591185	7.61139304412055	0.0986134271264135	3.06131669081473	0.0798773307336462	2.99944095307073
0.0409212008444592	9.4485530059319	0.0221447430807166	3.26633467245847	0.0446668012038443	9.5453152214357	0.0520860839920454	4.60835442136184	0.0221825503461212	3.30956495724987
0.0896692467154935	7.90963780134916	0.0499598663835786	3.81995384860784	0.091977074980039	8.00053910262347	0.101288714966637	3.82126197908959	0.0407816520288977	3.000090971883
0.0299804349849001	8.05325513822027	0.0151431276137009	2.46681832335889	0.0314114452147036	8.28673350730038	0.0368810826449081	3.81223951930694	0.014929311265039	3.00035597485699
0.098965805163607	6.60932676866651	0.0939246950973757	3.02258941531181	0.100877985761005	7.17520781682256	0.164907624606968	3.50271220878723	0.0984529849284831	3.0000517741086
0.0957552386913449	9.46152215939946	0.0488510520104319	4.89336461015046	0.102333670460775	9.86546914421462	0.117280203114867	5.73738841621273	0.0533695764517189	4.99998532758574
0.07356159419287	6.04121232754551	0.0618391982186586	4.36460132244974	0.0779736044980929	6.50262880059177	0.126313522839992	4.76016608895878	0.0585822699056196	4.12627285892652
0.0715662288339809	9.15848753997125	0.0444403499318287	2.73838680889457	0.0719358508956533	9.00002842612937	0.0942808669695326	4.7667760193462	0.0460050640894371	4.00010037707306
0.0805826017167419	6.80609931703657	0.0686621276452206	4.30683030653745	0.0852646111644189	6.89460857485408	0.13576664327295	4.74228443691072	0.0654539058581727	4.15273795886366
0.0546117688738741	9.94375414447859	0.0170396020635963	3.77795491646975	0.0532494800557855	10.139874071124	0.0557126397690164	4.8775062211753	0.0229024270658122	4.1530678893791
0.0391324931941927	8.76983175170608	0.0407624513912015	2.1181934857741	0.0387876844379106	8.80920471264563	0.0633374316703751	2.67118520849483	0.0398419519951676	2.00058848135729
0.0523548885760829	6.84914503595792	0.0947700381325558	4.66234654467553	0.0565373947921314	7.25970087359089	0.134474473713053	4.61506861611271	0.0874647257296977	4.00073686176164
0.064293574616313	5.19775131251663	0.0553831391199492	2.7131152683869	0.0589194520106443	5.545292470041	0.104479532542325	2.68414932570761	0.0576467571026812	2.22614349303593
0.0490479860198684	7.1059925085865	0.0674043662240729	4.8168097184971	0.0510094026170688	7.99980327630461	0.108029046709382	5.25281322846143	0.0698113593611166	4.99940038313707
0.0403304552473128	5.03867037012242	0.086508160692174	4.42967626452446	0.039035971933768	5.47846874778586	0.127482580960165	4.65323857468619	0.0898198829647831	4.44361538004519
0.0465549882431515	7.04095128807239	0.023941987385042	4.38173649366945	0.0463505108858651	6.99948041158275	0.0643961583280877	5.49890656702769	0.0222612782179226	4.26686222154198
0.0915914137521759	6.95692835259251	0.0507448755367659	2.59061618801206	0.0892610318231755	6.79086322647974	0.113943947149076	2.92704915106171	0.0551803264098049	2.62016785341723
0.0663329753512517	8.26828617253341	0.0434938705386594	2.77963400352746	0.0618588404291784	8.00000502200128	0.0846025511439382	2.88826701388578	0.0463634197728786	2.39233577662931
0.0434253474953584	9.52920213108882	0.0396169130923227	3.7980084810406	0.0495104758670282	9.99691099938691	0.066085909405313	3.75751914629808	0.0378646729027548	2.9998734316114
0.0773692170390859	7.52627176232636	0.0414353724964894	4.65128264017403	0.0772100619115868	7.55950212826574	0.114604650402448	5.86250375621158	0.0481347539473355	5.24287772376367
0.0755555565259419	8.92763770651072	0.0911041198042221	1.63532034493983	0.0813638238143137	9.21707490300354	0.125292038993247	1.90298681580397	0.0917413230070858	1.70765326914318
0.0832074749725871	8.81138491095044	0.0779116809251718	2.86375658772886	0.0827298806972215	9.00000327111193	0.12336591089699	2.91967942043269	0.0836762344885523	2.76113693324531
0.0815542593202554	5.49638983909972	0.0421501946309581	2.63857425469905	0.0802999787862695	5.01226616752736	0.122324168015287	3.89999518253013	0.0496425385392108	3.58231467923771
0.0163900149404071	7.04431020189077	0.033803098758217	2.20648754760623	0.0171187596221308	7.27788877907518	0.0492229912924891	2.80064946669477	0.0370885961046569	2.62182711971626
0.097229313144926	6.63793923566118	0.0171155323204584	1.16678085271269	0.104817791128186	6.52964046241977	0.0925260420967605	2.87274120146429	0.0200501572944851	2.00011963847333
0.0544917379668914	5.45189022086561	0.0912154287332669	1.28014874830842	0.0594661810337208	6.74702543299078	0.129857108807315	1.84868137084888	0.0935571829300728	1.47078772688897
0.0155290228081867	7.68423338071443	0.0254387924913317	2.58812890201807	0.0162429968068273	8.11637114192054	0.0383459818649535	3.65508242470348	0.0262973793428757	3.04242959720684
0.0355416318960488	9.30601373547688	0.0469938781042583	3.2916072588414	0.0324581232235806	9.30070999054531	0.0703299703392956	3.63085539436413	0.0493549136359302	3.00018467599984
0.0810567668802105	7.40133264567703	0.0820778023381718	2.5075650876388	0.0814276397937866	7.49742607229369	0.128122126458949	2.7191012577143	0.0772436529641168	2.12314939448702
0.0405002235295251	8.23286211583763	0.0384537035413086	3.72347946465015	0.035330914849227	7.9997928443485	0.0659519319644234	3.67616992175394	0.040482048855393	3.07067582074087
0.073828437528573	8.44560158788227	0.025299963678699	4.21564158611	0.0740753290249265	8.46072409165508	0.0736972220882564	4.68559781934464	0.0215462512862126	3.31101645279775
0.0201327543752268	6.50458926800638	0.0761712235957384	1.02939383964986	0.0185573439516589	6.96882202626254	0.0939250178141203	1.77992447161231	0.081883196106064	1.62760746669228
0.0753523080935702	7.28180444682948	0.0870864713587798	2.68721911404282	0.0763081086502707	7.00009419029785	0.139530927752325	2.83201179658313	0.0911051634383843	2.54642613359602
0.0849367685290053	7.72088554454967	0.0111698431149125	1.06993746012449	0.0995301070253654	7.99418235734436	0.0592204251399893	1.92204186733994	-999.9	-999.9
0.0325895573035814	6.47843729821034	0.0162186709232628	2.67722740676254	0.0295359879906475	6.00017951831745	0.0417812730611437	3.46441317530044	0.0167405694372361	2.36601969227436
0.0998566512879916	7.98576028319076	0.0688132807682268	4.21480691991746	0.103447030931462	8.00004196625389	0.145435057619313	4.80306960055115	0.070582757258928	4.00082410690633
0.0130471697775647	7.05852897604927	0.0265557118295692	4.76539625320584	0.00998672874325622	6.00000079043319	0.0344033576346876	4.38090135124499	0.0249473814751861	4.00077709160598
0.0256185460509732	7.16931162867695	0.0253005873342045	2.57621745858341	0.0257710672736785	6.99926413016752	0.0437703230365992	2.82360614825805	0.0250970010083248	2.41359315746544
0.0990130854467861	7.46667402214371	0.0679521964979358	4.55393828917295	0.0995895958532907	7.67516456019071	0.161100114265456	5.80710730500517	0.0785951832917783	5.25267860073232
0.0335823105229065	6.51956649613567	0.0694316187733784	1.60684104636312	0.0330579791831943	6.00001154714033	0.0894161740073426	1.72419238941086	0.0658477347277002	1.41269137661479
0.0624344654544257	5.23586850147694	0.0497030997299589	4.75482083205134	0.0605429831656065	5.6548468915131	0.112753659670054	4.84265458416265	0.055474117449539	4.53085154348076
0.0909669128898531	7.56090773269534	0.0871291099535301	3.17054565716535	0.0913394272014057	7.52825777651826	0.142194332109518	3.65188021792221	0.0811125052005815	3.00002001073367
0.0711099234106951	7.31326176552102	0.0639812738937326	3.24943342059851	0.0614576603895917	7.16411289335166	0.117102548228055	3.8385541596336	0.0726828965527705	3.60728808926117
0.0964978152350523	7.79845866491087	0.0615274185151793	1.66272158920765	0.100922260480597	7.74489003560015	0.114959811011478	1.93873812007675	0.0636230588630973	1.77719649367482
0.0759169073076919	6.99511934421025	0.04461070348043	3.12689581234008	0.090275095809471	7.85231833351892	0.105679916116959	4.27376608549468	0.0418631294458142	3.00011475360806
0.0680360909248702	8.95034248242155	0.0181175366044045	2.02483081910759	0.0595800552089721	8.1925181987989	0.057105333894077	2.91170737822351	0.0205040473260397	2.47442384054476
0.0164062930573709	7.15661255759187	0.0277222952852026	3.93265251349658	0.017012513556544	7.45796411300994	0.0433612681998423	4.3997461626256	0.0295026453792038	3.99999751944168
0.099010076217819	5.656838970026	0.0374811834399588	4.52342228963971	0.0996189013512319	6.02939575365015	0.127707677395877	4.78774850109275	0.0382546937591621	4.00000598010592
0.0792086416785605	7.72468485403806	0.0133455608366057	1.91743721067905	0.0919369904264956	8.01117336161657	0.0764903240113438	4.91085330091034	0.0102851251136372	3.06238037879236
0.0762674739956856	9.05374673311599	0.0190935918781906	1.88709190860391	0.0736167429018319	8.99991467594446	0.060212923485074	2.82039871288994	0.0187797374859523	1.94641412220187
0.0354006216931157	8.09216659865342	0.0157803909294307	4.99632427096367	0.0368913324266956	8.00620686818098	0.0487133512200139	6.71087707162824	0.0152077309236372	5.82671098383703
0.0204069150076248	5.84320674301125	0.0101071474188939	3.38933338504285	0.0168167942175568	5.4455766216434	0.0313328741371236	4.6081410101487	0.0149889637111892	4.0853895491884
0.0780426457943395	7.40944134653546	0.0787526383809745	3.07857924420387	0.0751642003311974	7.50760915677227	0.134061106925004	4.00795304541636	0.0812218755619857	3.54894688341573
0.099292326560244	9.10237982287072	0.0880280082998797	2.56575329974294	0.104863889311301	9.65747278605653	0.146156369435361	3.41348155046901	0.0980126701493847	2.99993596752639
0.0209587850654498	9.55765526508912	0.0626268256478943	3.50529252551496	0.0199864854293913	8.9999293251718	0.0728019811809471	3.56271808331282	0.0595495542011946	3.25036401714085
0.0544958236836828	5.83017569151707	0.0629976617684588	2.00580030865967	0.0555002608719695	5.39430016356087	0.105956000869506	2.6582566592376	0.0606233704029385	2.05839481561813
0.0553283217665739	6.15576014621183	0.0978046439401805	1.34168461989611	0.0568293960293981	6.17196766457385	0.151016056039613	1.83975984395691	0.116841687739929	1.71307340760499
0.0685853610001504	8.70007814955898	0.0982228881050833	2.16981760505587	0.0622488299828193	8.43299059167174	0.135185183836894	2.88812468582537	0.102554050980803	2.70935595614323
0.0656851603090763	8.98552651866339	0.0931041045975871	3.7749665863812	0.0679968383869999	8.99957686975227	0.123481309093272	3.76085171464513	0.0843557677996661	3.45520540731233
0.0373454364854842	6.55271162511781	0.0291758407186717	1.07262887526304	0.0396179370629888	6.8370583608555	0.0516200494048105	1.66526833153816	0.0255844922144818	0.92362091959029
0.0303343946463428	7.21876736730337	0.0331481001526117	3.13450712803751	0.033532727216381	8.00086075416147	0.055557353451058	3.79790516877355	0.0314135231261417	3.10978606298245
0.0161105653690174	6.95302227977663	0.0909770051832311	4.44165242370218	0.0181002701712994	7.00000146668342	0.109720490771553	4.73632446832717	0.094280459679987	4.59685293376244
0.0494678369327448	7.87264826823957	0.0728043174883351	2.38632210437208	0.052037058591499	9.46771788082647	0.0994458942059072	2.6394985255799	0.0718112568326519	2.17069025304306
0.012687388213817	6.19552232907154	0.0579649888211861	1.56676069460809	0.0154289459706573	7.35341508164989	0.0677189647005023	2.00025490927865	0.0578879963467446	1.8764599719333
0.0316742715192959	9.09760686336085	0.023558559466619	4.15215277764946	0.0309925882131066	8.26227628941801	0.0451799250957382	4.81186676577961	0.021259972985832	4.13919342519221
0.0917164483200759	6.22714238590561	0.0876692646672018	1.77280196547508	0.0990156166117878	6.55803690460025	0.155207177329971	2.51661013662064	0.0937038561944899	1.99974235944829
0.068118339816574	5.09468573960476	0.0546164635778405	1.29181323479861	0.0763260401916844	5.68098723948344	0.108217611535784	1.8921438801829	0.0549008530321913	1.20733970777304
0.0754416874912568	7.22201826167293	0.0775574440741912	3.54249650239944	0.0807997685163577	7.11719628140638	0.133786507259195	3.93257135872925	0.0781610903304161	3.80772422860125
0.0548115326557308	5.36334189004265	0.0168662549601868	4.63819274678826	0.0566987154369409	5.33969721387872	0.0789144669087618	5.0150874301781	0.0239847897241373	4.99998787332586
0.0417135147633962	6.42327379900962	0.0165441979956813	3.13084838818759	0.0396507289012779	6.00019795343112	0.0512321542066454	4.70976717554169	0.0149648710479856	3.73287848057067
0.0340540928998962	7.03800697112456	0.0877732731052674	3.72515173535794	0.0366518502040804	7.97845710282673	0.113002675859056	3.76403404270383	0.0882894496692573	3.56138148285976
0.0618012495292351	8.04702544235624	0.0131414093798958	2.24037311039865	0.0622465385060063	8.00086012158015	0.0558041560264148	3.76494391446276	0.0127864317310627	2.07270010696487
0.0861740998993628	8.85292513179593	0.0258903416036628	4.5870492560789	0.0824459883487911	8.5983240530748	0.0936317880261018	5.63271064007805	0.0310824685392832	4.67335778877881
0.0285652450146154	8.96190728410147	0.0326011253357865	1.70205627940595	0.0268464548663523	8.27662233297682	0.049719410189966	2.43105167869332	0.0326020010926653	1.89493906649759
0.0708388807415031	9.43193569080904	0.0289687085314654	1.17334190290421	0.0686966505893456	9.50991112654143	0.0651751992680815	1.88918295568185	0.0315872572490424	1.11783435035255
0.0852687896694988	6.79117626859806	0.0446370416833088	1.86409493070096	0.0892029653911102	6.49741977253262	0.11475475699079	2.85845494584425	0.0529885084429938	2.39435233456628
0.0669170860014856	5.80199189833365	0.0352287522982806	4.12969632353634	0.0670134421309152	5.9262530672334	0.0976067849122531	4.66053357306641	0.0370134152452316	3.99956002060417
0.0399820581730455	8.0249907891266	0.0993963891873136	3.71440530382097	0.0374132736895855	8.37231385304384	0.133975193838334	3.90599060810383	0.111752059642102	3.85074359773409
0.0646284537343308	9.90185811417177	0.0371504910616204	2.64704263303429	0.0720652112903051	10.7890940483618	0.0783619741157179	3.81621094384874	0.0434444338766498	3.23801869766156
0.0520115243108012	6.61849670461379	0.0109084477229044	2.04406135436147	0.0524291396018971	6.72752787417254	0.0511864685687552	4.51664458760493	0.00803990499115085	2.00048945701331
0.0107443899894133	5.19304493325762	0.0880961884185672	2.2378532057628	0.0102403837571213	5.9947766364327	0.0932202179017194	2.00023490083416	0.0864482523896725	1.99997104302198
0.08015990590211	6.69023131602444	0.0680879504303448	1.04912563785911	0.0766827731553582	6.70869640591046	0.11029765738983	1.90054898220729	0.0630236183415624	1.44371322344689
0.079365001199767	5.14191436814144	0.0624169386853464	1.24288912955672	0.0771895114756354	5.00076202597228	0.125561801410784	1.91338959390704	0.0693495547521313	1.62716897040309
0.0917664504377171	7.90691820904613	0.0546065365546383	2.40001096576452	0.0885629939896166	7.45521879316616	0.105987713826989	2.82690090520842	0.0488737874371087	2.01842518042541
0.0896136401221156	8.0989584105555	0.0810449365992099	4.28660115692765	0.0895175252928697	8.31243126975155	0.144604777501813	4.72029886184954	0.0825449760167799	4.00055901667401
0.0948087747208774	8.97355291293934	0.0395120360166766	3.50579668208957	0.095702756018488	9.06384457300991	0.0899643695250459	3.91943790657103	0.0336520098739422	3.12166503644487
0.0170455690356903	7.33436510199681	0.0150374423549511	3.43915257509798	0.0179830730151599	8.99953135394336	0.0297809881640164	4.00013297546965	0.016824042314709	3.04372884704508
0.0952126834215596	8.92078073229641	0.0221129046729766	1.4828537274152	0.102130644171513	9.03897084171139	0.0784975480873274	2.91299283787369	0.0249656302700376	1.95251480857589
0.0529004539758898	9.19134754687548	0.0880506320414133	2.67141415085644	0.0590867982922715	9.35919992722872	0.10879088863349	2.87564195070496	0.0794397899624871	2.6002398747474
0.0462425511470065	9.46594880428165	0.0209446747181937	3.31791289988905	0.0465011100347253	10.0001600030951	0.0558490976334492	4.72996350515086	0.0265166256455957	4.00011626880628
0.0532005647919141	8.32929572672583	0.0150508126011118	1.32073996774852	0.055929750795644	8.69444826801447	0.045128370597236	2.79957913375133	0.0117612626504723	1.69778841037665
0.0821247764513828	9.87581877619959	0.0845461206696928	4.56918176729232	0.086121906563136	10.3339139377239	0.12427605550351	4.86915977937348	0.0778550109193709	4.27408137647261
0.0366640200489201	5.46977052930743	0.0740604836447164	1.55616984330118	0.0378921274951699	5.00005936332742	0.0961236922849079	1.67851483810127	0.0661788533999495	1.22507067866022
0.0652655819966458	9.06748204375617	0.0891557455738075	4.73856861889362	0.0654228748050316	9.04024295051583	0.140948657595548	5.53129742432016	0.0937855883861841	5.00055647042092
0.0564404044114053	6.34870852343738	0.0690877764881589	3.84053895436227	0.0580055340733735	7.00019640467805	0.120242118780835	3.90323157968456	0.0781180625091799	3.71533547629901
0.0522960851457901	8.62781888921745	0.0718990042200312	1.7261895891279	0.0540254816243613	8.99950019497314	0.0998901271562899	1.79673579849345	0.0735529589291953	1.52895984470254
0.0404295813315548	7.68556946073659	0.079419698943384	4.18143165577203	0.0433142263829526	8.2757385630695	0.118234956803213	4.67454521952836	0.0845849899920301	4.09505787098142
0.095752153522335	5.09404485346749	0.0442082923743874	1.62279756367207	0.0959357488177665	5.00032308754565	0.13527557151001	2.86994936399415	0.056110786885184	2.00068987530202
0.0681182908453047	6.8191717157606	0.0772720335866325	3.85745450202376	0.0653161762152157	6.99998341548613	0.138740344663925	4.08730524535878	0.0920083007714057	3.89216042494133
0.0314375512977131	7.60115862940438	0.0569194206222892	2.54067201446742	0.0302970620639839	7.00041100856061	0.0757619009811647	2.83059265395294	0.0542946808071218	2.54661537710864
0.0828411135729402	9.14653534535319	0.0706772546819411	4.44380795117468	0.0843222050997297	9.06395320666085	0.135087059088835	5.65457879618663	0.0767046595714333	4.99999691643697
0.0633932457515039	8.78144809161313	0.0656383827095851	1.91830837260932	0.068422838251549	8.80452447175075	0.0986908018801842	2.7017881099675	0.0602860638025053	2.05790677894192
0.0662634626147337	5.81565455766395	0.0384277640236542	4.28366734087467	0.069232172567193	5.29037463186662	0.104807493336464	5.00068384989588	0.0376684203076352	5.00005282366774
0.060844807154499	6.73812043853104	0.0964295014250092	3.70228700339794	0.058848106743934	6.77105784885235	0.156470194549326	4.68486719580978	0.106546151194103	4.28788968771981
0.0905444230185822	7.96441331156529	0.0835631481045857	4.02109190449119	0.0867163722823226	7.73271366205432	0.154295615005863	4.71052221727404	0.0899527086415623	4.14886516767459
0.0277621132228524	7.56434979848564	0.0792793555208482	3.02877402957529	0.0268189357485149	7.38024231933893	0.0997988189029594	3.09683122448859	0.0822169426637398	2.99991257584225
0.0793475651019253	5.45222106855363	0.0157750263647176	2.82139168959111	0.0850423408560086	6.22343655591433	0.0778416388232023	2.91650095161731	0.015253433873302	1.99995543329621
0.0620816139015369	8.91393770463765	0.0444479530723766	3.96135855372995	0.0634980823465328	8.66068286059783	0.0925804059974699	4.90700443325048	0.0492705755688005	4.64827688114285
0.0995364529686049	8.77832713653333	0.0904774852655828	2.01684669964015	0.0996529160205215	8.70110342851908	0.144424676279485	2.64214994152596	0.0930798030751916	2.00028063398251
0.0577784665394574	6.06593647971749	0.0965377649152652	1.77990349195898	0.0598455499207964	6.00060494805144	0.134671415235843	1.88890432983695	0.0964184800873713	1.67485581629217
0.0334351520473138	7.77560406830162	0.0172593358554877	1.3018301865086	0.0307058041696689	7.50040456302769	0.037924990046522	1.80201521002764	0.0178113587472265	1.00063650440785
0.0455524454638362	9.1189302271232	0.0114289647899568	3.55616599600762	0.0394140360899091	9.00512607139997	0.0424024545489352	4.70051870789542	0.0151796836332	3.87579127021524
0.0228904628171585	6.08186039375141	0.0810652832291089	4.27840537764132	0.0208539679275144	5.99507218060544	0.107820648463081	4.45184155652159	0.0883169483904552	4.25279285588649
0.0808760970947333	9.47462354786694	0.0425093530630693	4.2532005039975	0.077748671797232	9.22784226321875	0.0948480296236545	4.74419590084923	0.0455395947789698	3.99976760305064
0.0678425494278781	6.52349639567547	0.0406744827516377	1.78083427716047	0.0660657438943172	6.0000166649267	0.0896126064036028	2.74478845154283	0.0388430475039819	2.04751815536789
0.0370600160863251	7.67286414396949	0.052968636546284	3.05494996532798	0.0351883874165528	8.00032319655777	0.0792455274263039	3.24333411284946	0.0562846612640084	2.96641486771599
0.0530632674158551	9.55711849383079	0.0869778187596239	1.68563065305352	0.052925799145875	9.75948834296896	0.114355692176778	1.90428024074252	0.0924252448123835	1.81381014934474
0.0923062158958055	7.20757678267546	0.0104686718946323	1.03021763265133	0.100187967117585	7.41950173383855	0.0741384834493751	2.9229983915388	0.0107077342598661	1.32471179539702
0.0629591165808961	7.70665063057095	0.0841561077605002	2.21808845363557	0.0607094913436362	7.00037575765705	0.127797030653036	2.58799858845427	0.0864484234180837	2.00085596628293
0.0451961986115202	9.79705311590806	0.0740442772349343	3.79191586840898	0.0456193910755106	9.54280184384159	0.095315520390522	3.75917540514697	0.0685868910293925	3.43820575726523
0.0171674804436043	8.84097697795369	0.0811038436088711	1.37224537599832	0.0146875133604494	9.00808886371678	0.0880451849290394	1.02873226130372	0.0814736963363965	1.00016761691238
0.0162236586166546	8.45112161361612	0.0442549970932305	2.12152227107435	0.0157106562494613	8.99987857677579	0.0570855546662986	2.48034945825433	0.0471377333385693	2.09320536194435
0.049366985433735	9.14439629996195	0.0196384183922783	4.96140316221863	0.0453766160618263	9.00062742415128	0.0577238219796346	6.5734486248387	0.020333993442346	5.44965612808368
0.0306300469604321	8.59780570608564	0.0425127819110639	4.77777386736125	0.0308061436790872	8.23966941344434	0.0635470880253908	4.68769511139275	0.0398613406106397	4.21967074271412
0.0289042473374866	6.01391265750863	0.087531097731553	2.716822325252	0.029971389519054	6.15511185595488	0.110165716070848	2.83722211907171	0.0879213462663172	2.67861389460543
0.0331073316233233	8.12487482675351	0.0311455217469484	4.88179518096149	0.0310992894764966	8.00075639900775	0.0597804499970215	5.99999888148398	0.0315384705953651	5.07631866071923
0.0918011985602789	9.13147386396304	0.0454304435313679	3.23447761684656	0.0915145934346478	9.00094600053465	0.096671397170276	3.92568993290138	0.0448206532038968	3.60212139982427
0.0578662608354353	9.08069762634113	0.0986222304496914	2.40061495918781	0.054713667538966	8.99964831684106	0.134759343833997	2.76171127326991	0.106654347727036	2.50997689966651
0.0324454105086625	5.98847614484839	0.0941668822267093	2.4145838636905	0.031257045669204	6.00009599332158	0.115973572964769	2.88458360852912	0.0890184063162279	2.37082136830984
0.0924846410285682	6.60529598128051	0.0451275268942118	1.22411789186299	0.100736505736267	6.83417435350506	0.105838603552727	1.9013637570185	0.0457855430136084	1.0000056615807
0.0325665600644425	6.19766803807579	0.0970471930596978	3.36638245359063	0.0377060832422237	7.67250216880791	0.117538478044779	3.63218152118958	0.0910126058910134	3.3466524676413
0.0215309459925629	9.43289881222881	0.0643653917266056	1.00008759181947	0.0200848353367903	9.27326445264407	0.0750192674766899	1.02560695550358	0.0662406632393031	0.999655873187166
0.0446872897259891	6.27704553073272	0.0814062073966488	3.97569954860955	0.0418490555242746	6.32713801072107	0.121669958189591	4.46639654098823	0.0835526258364721	4.00097110580023
0.0339700911636464	5.31008511898108	0.0480065054236911	3.62031258456409	0.036189154859781	5.30289770247022	0.075680213182278	4.00068140911633	0.0429492047004134	3.7600607033162
0.0337445863895118	7.27137476904318	0.0414673961442895	2.15685828775167	0.0365489835917405	8.00039309140596	0.0649875207425223	2.80540514695115	0.0407775056568783	2.22186950109411
0.0829819010896608	6.69361469103023	0.0271782513475046	2.15707723516971	0.0809669254579518	6.74087755242544	0.0888729608386292	3.683043796855	0.0277309352802666	2.51518053471381
0.0568783597741276	5.86581506417133	0.0471287525026128	4.17342024296522	0.0564305829205036	6.13682472972362	0.101322300647074	4.73019653360502	0.049263122819423	4.00005223346904
0.0640705614676699	5.98928987281397	0.062852140928153	4.18960950430483	0.0633623389180974	6.00024185782596	0.134987310640101	4.90524346288538	0.0779024673833264	4.73787909137224
0.0130862351460382	8.95612516906112	0.0171256557106972	1.63581169582903	0.011196438843213	8.57918527651242	0.023939190216255	1.41127669505002	0.0171377632174121	1.00001902671174
0.0862107688817196	9.12054801941849	0.0456821799115278	4.63199474476278	0.0876491141359829	9.28840253290694	0.102906359212066	4.91109986862645	0.0479507734735778	4.445118261508
0.0483490135194734	7.70073132938705	0.0193211088539101	4.4543338464573	0.0483910444307177	7.9998858098849	0.0591645899872678	5.64847560228625	0.0190977711738148	4.71900594029026
0.0890673117386177	8.40395250357687	0.0102189528080635	3.62108827754855	0.0912405894495295	8.39212179771026	0.0975989424944012	7.90072025637685	0.00994201623115982	7.00071602037886
0.0953872487298213	7.42055126815103	0.075905491092708	4.31804032251239	0.103289037296614	7.34028506045092	0.155172231098274	4.86568241211519	0.0770990222582313	4.54617793172848
0.0578763601696119	8.14636891125701	0.0135925392084755	1.57032662816346	0.0578921747117906	8.31044022845694	0.0536932820251089	3.8808002556333	0.0157285399382237	2.99965500804089
0.0915561083797365	8.78646246506833	0.0175376945012249	3.64874145574868	0.0946556994516409	8.82189385852805	0.083693750468952	4.9268159472012	0.020793397253996	4.17101078465905
0.0305950423725881	7.41754250368103	0.0128343935729936	1.77312766388059	0.0327529295957641	8.0001111838315	0.0421566786091815	3.66864722276919	0.0187230097431515	2.50139281128356
0.050626347148791	9.59110495983623	0.0183549422561191	3.04916132614017	0.0486194375444012	10.0346273211626	0.0481719836454021	3.68310434081172	0.0205838985459785	2.48011821922613
0.0491950586857274	5.89861838147044	0.0308171680243686	1.03999472782016	0.0473157908907679	6.0108484742795	0.0701531949078482	2.70462107827752	0.0337105802681743	1.99990423135666
0.0467471944401041	7.29426534380764	0.0344312348938547	2.36469715554267	0.0468878008929523	7.66744651474052	0.06884471050007	2.75583562106675	0.0371548014249316	2.09563539296725
0.085898769677151	6.93549542105757	0.0449542129412294	3.92115412652493	0.0892620692570638	6.53981364245633	0.111273060841001	3.92993769893097	0.0428820441863421	3.63039204173703
0.0295212787506171	6.68803091160953	0.0697418113425374	1.56568228080869	0.0296416278272432	6.35606152633763	0.0961151810786168	1.81258944549348	0.0759501235374368	1.57929381866123
0.0541546809999272	9.58405942539684	0.0623065638355911	3.80271016247571	0.0562869333183503	10.0006229161971	0.0914633064843195	3.8986849596385	0.0621221023826528	3.72198332593445
0.0675271463533863	5.42623777291737	0.0235591023415327	3.58785624522716	0.0694261544767288	5.00043615179898	0.0832043149411071	3.8838418267085	0.0194706048508065	3.24258481113705
0.0798931512259878	9.35668134945445	0.0505345647432841	3.41995104961097	0.0758124399938729	9.3760667050453	0.106856868805249	5.28940445235406	0.0563740522462116	4.61169487858472
0.0993345602671616	7.02154766884632	0.0671327321697027	1.94094721507281	0.114146378690465	7.68379145550352	0.139863559583551	2.82371936998715	0.0738357768710375	2.04093441614099
0.082377978512086	7.76511427713558	0.0986767650186084	4.16460722219199	0.0842315299313736	7.73574149302855	0.151600538760274	4.66479395337984	0.0882256318842008	4.00093619677012
0.0213834269484505	9.49405465042219	0.0695630111196078	2.40342043805867	0.0200965514306793	9.00015675923679	0.080059685881566	2.73660041554008	0.068097798234917	2.49118254913979
0.0138911319780163	6.60240857629105	0.0591582807502709	1.75337690766901	0.0127956216973949	5.14542205922101	0.0753140287210628	2.16206671740215	0.0647594579503859	2.00003592467346
0.0181387344794348	7.74933789740317	0.0759708787593991	3.26331123150885	0.0214497324174201	8.14625353890888	0.0878107780071476	3.9995636054936	0.0706361647341925	3.50681382192774
0.0937644880730659	9.8613361059688	0.0912888789735734	1.45629912894219	0.0979648070839194	10.061249040513	0.126526422953716	1.73332141341236	0.0886451997744371	1.27634460498569
0.0663059195945971	9.63399858446792	0.0154410546505824	2.1848057936877	0.0685231573388656	10.2941893753196	0.0517907269283552	2.90317488155082	0.0179167066316461	2.13678099694752
0.0859232000960037	5.16794079449028	0.0259550887881778	1.32648606505245	0.0886361697388184	5.50533912793725	0.0855363283573326	1.91742049931937	0.0214718200835544	1.07769175317786
0.0139351752330549	6.00301747443154	0.0654503946425393	4.64942936226726	0.0128678552068768	6.05089965076679	0.0899798651695225	5.99986393817799	0.0771738218647365	5.9999856263837
0.0873381900950335	6.61878777318634	0.0308165304968134	1.50534437783062	0.0892318047701538	6.60087262715499	0.0892001333122453	1.91233142302543	0.031852641119755	1.00046789665483
0.0761777683324181	7.79303025919944	0.065767099824734	1.32974280975759	0.0730597098847546	7.99296289760568	0.108606267563168	1.79129254005571	0.0691998228999434	1.26780019611013
0.0472535961936228	7.79123226529919	0.0778062848630361	3.79591182433069	0.0511973447780881	7.99923118724993	0.107864708957094	3.87160646500159	0.0737433370934197	3.59287682851671
0.0214780554710887	7.76980686583556	0.0202865711832419	4.72204922884703	0.0165115836970306	6.99968036931	0.0399864310926577	6.12414523755318	0.0245222677285707	5.99998918245433
0.0158618954452686	7.48103882768191	0.086158144150395	1.01620608009398	0.0149585461608363	6.66809173349102	0.0940751177265925	1.65825744166794	0.084047501563166	1.52674519725426
0.0109733157535084	6.20201055775397	0.0145317673124373	2.0079106669873	0.00973251443495345	6.58920955334667	0.0243428794064726	3.18563603144283	0.0165983138195942	2.8999065121346
0.0761373202223331	8.20520180510357	0.0316248835856095	1.69403119012713	0.0717302192475191	8.0003758446346	0.0646314313763909	1.92744969675927	0.0237965852293474	1.59912802786067
0.0132800017180853	5.09923049830832	0.0310238904622383	4.31402810849249	0.0146107549602821	6.09398582730568	0.0451711935268379	4.47742340258202	0.0315241301432134	4.13489254927366
0.0196070518437773	7.73648928385228	0.0760363865597174	4.53661122359335	0.0188252921450188	7.99890044541567	0.0813214855124406	4.45327929086258	0.0660951532172949	4.11666349242678
0.0963216301240027	9.03357509756461	0.0580842287489213	2.47938889171928	0.102401045102886	9.10814476957568	0.105374242469466	2.84207488549423	0.0520658224235793	2.14760614765518
0.0496738377935253	6.96876528905705	0.0774777145311236	2.74913895409554	0.0496516688856371	6.98856702459108	0.112533001231698	2.88135237141052	0.0793505581681495	2.67744550345301
0.0414909400301985	8.65515863522887	0.0163173059327528	2.90261634904891	0.038349510855695	8.50203674688392	0.0477153567509126	4.62753702197089	0.0192278838960313	3.95104650745131
0.0822458731383085	6.25209541292861	0.0266544546512887	4.02044625300914	0.0862568717564425	6.11416610679504	0.10148095118202	4.88810545411996	0.0239011605024801	4.05731532804368
0.0935361751518212	9.10120148211718	0.0865586135885678	2.39299276750535	0.0999222742105826	9.3468508541806	0.124787138862696	2.87534467161214	0.0766205388718275	2.18400869036899
0.0940090428804979	8.19043769268319	0.0466754552396014	1.08168435934931	0.0894661873952992	8.14070844623432	0.100191613730369	1.7781195062575	0.0529822777749652	1.00011814752481
0.0645747703686357	6.62465722532943	0.0432343241525814	3.92001130990684	0.0633477348784875	6.23863437212978	0.0988503243701399	4.76939922747657	0.0419913914202154	4.2247298751823
0.0968311001989059	5.15655287890695	0.098104677349329	2.92772195395082	0.0859683031047032	4.45288955292856	0.196387106234302	3.77438898986891	0.114607071938739	3.54525732855823
0.0900772589026019	5.02225327654742	0.0778339898400009	1.93057259265333	0.0974497337570859	5.00005976811841	0.152222448001391	2.53110156772757	0.0777795238502927	1.99967772841354
0.0369948321208358	9.06830724445172	0.0617883544322103	4.63884789869189	0.0488089321283296	10.6523882649308	0.087397593071674	4.48204786656676	0.0610952723777105	3.99989570640902
0.0621518722712062	7.25195086211897	0.086030738488771	1.66803053487092	0.0577875806675626	7.00036245862338	0.114155037196854	1.7232344017021	0.0787038994440757	1.35789951895697
0.0984062843979336	6.29274258506484	0.0553371951845475	4.02947769500315	0.0991587286684883	6.39443960749349	0.130658512601775	4.5479806559901	0.0473538496267183	3.55279444949225
0.0400758040393703	5.14147604582831	0.0466817578859627	2.21872673090547	0.0393916978986926	4.95784867880082	0.0790589205663115	2.4630195446525	0.0460435375546792	2.00002410179498
0.0811901533650234	6.03483291808516	0.0650137819140218	1.46643139608204	0.0845609554816673	5.99999484420512	0.104033854635476	1.83440467364685	0.0471644155927685	1.08398189353266
0.0762295343796723	8.56521135079674	0.0975355553231202	4.38829053100199	0.0724068558362983	8.00067046461381	0.148979413323445	4.8664108272308	0.0969466810080435	4.47428926420296
0.0785744664864615	9.95513338595629	0.0789316096995026	4.34019775036722	0.0705385638391771	9.97934062401597	0.129638431086146	4.84443149658914	0.0904943857350879	4.64869094855844
0.0603997645783238	6.47467765258625	0.0787363798567094	2.09632691554725	0.0588495945673044	6.51900713121418	0.118598960530048	2.74761565896698	0.0761672325133955	2.24189597218061
0.0155616775085218	9.55272888415493	0.0216098664724268	3.88174661062658	0.0135419092051912	8.97868698811169	0.0315609678280086	4.24078949643642	0.022340431750711	3.94039311320541
0.0811661891895346	6.14351667463779	0.0304085284098983	2.08022705931216	0.0821080793455276	6.42263966147819	0.0891747240465087	2.67847671367295	0.0307353634013345	1.80976535252043
0.0745527350064367	5.13199889101088	0.0552187420451082	3.07802518829703	0.0764218949576093	5.00000990532369	0.124500172656559	4.00031706771106	0.0523346371223485	3.23265674547547
0.0310681295394898	9.19986524037085	0.0461717654089443	2.23083337116987	0.0276657321348427	8.99966387046226	0.0631277541113809	2.7691352776735	0.0462089462500745	2.29573638000835
0.0547349048568867	8.58796611428261	0.0226717397989705	2.71925766207278	0.0513016506488317	8.63906466567285	0.0557341476503267	2.88271211050135	0.0247668531799903	2.32212134472001
0.0787714775674976	6.45725599606521	0.0412493329704739	4.62521965242922	0.0774158121015522	7.00054210675239	0.122468020266077	5.45050858006333	0.0557851310786324	4.98710883853775
0.058006727534812	6.77851623622701	0.0315550884837285	2.29966163914651	0.0569867056815382	6.81750031840185	0.0729874118673359	2.79367446496064	0.0320341920172518	2.09309129982499
0.0476169090741314	8.72387023642659	0.0364871174050495	4.64666468091309	0.0500582383813423	9.08093593496421	-999.9	-999.9	0.0384028879458839	4.7204824724054
0.041410755245015	6.95898119942285	0.0458587104827166	2.78852119296789	0.0427659034275159	7.29065444024468	0.0954980672581395	5.00060244928871	0.0604657006276295	4.71990112138835
0.0152381822932512	7.41115204757079	0.0885332287708297	1.09811967983842	0.0161674041133641	7.85824494881512	0.0995660392985183	1.13226571406074	0.0904443181201394	1.000011197786
0.0507328232820146	9.42362229689024	0.0715475224587135	3.14913411531597	0.0472891878832376	9.51467861097278	0.0991333546602206	3.47214678203233	0.0723549081718804	2.99995335178906
0.0676926151802763	9.62737973663025	0.0121892817993648	1.63779938500375	0.074314788778702	9.42435523323356	0.0491201599146741	2.89619323912951	0.00930867327210354	1.00007360469222
0.0783217182639055	9.4828378665261	0.0418464747769758	2.72455749567598	0.0770218759986339	9.27415415252078	0.0854559513449824	3.83322905182148	0.0410910005862726	2.99931984257658
0.0264552801172249	9.15600458043627	0.0372591251577251	4.59418144356459	0.026803312112705	9.00041657256271	0.0659586390817186	5.41700985388985	0.0456650555277365	4.99994004592305
0.036711870112922	6.96864675264806	0.0723159819212742	1.06265795323998	0.036185103190718	6.99986709482812	0.098911005015642	1.35467477909471	0.076228482531455	1.00023847056348
0.057926077072043	8.56435735011473	0.0831994232954457	2.91522911097854	0.0574466381643269	8.60679514724042	0.116198720852535	2.91358347419729	0.0858089303002681	2.8070232257691
0.08870886067627	9.58637413219549	0.0977505986019969	3.74836568068713	0.0783103045373605	9.00022959484648	0.134647838066129	3.92209012330252	0.0918818677255179	3.78315872728391
0.0326415408821777	7.37520408933051	0.0658775483514182	4.47546773962677	0.0336445408818369	7.21608604274089	0.0897440684186768	4.99999266988349	0.060360641567111	4.51117699102966
0.0370931654027663	9.21754446928389	0.0551581672253087	1.37846069037914	0.0366813728172411	9.16665064168264	0.0756589843596636	1.60210985034309	0.0561600939182235	1.15760856651699
0.0143402213579975	9.04433495597914	0.0952137746405788	4.85831558983773	0.0141400300014429	8.84171267642186	0.100044212626085	4.86664570016101	0.0904464655250395	4.82711670808398
0.0241789915435947	6.88831524690613	0.0377193729672581	4.06737438496202	0.0214688344246385	6.99978434673513	0.0614705394179442	5.00132993295519	0.0436983577551618	4.9610873162167
0.0662897369894199	8.64636361948214	0.0869767700997181	1.4847379187122	0.0680910051922277	8.72157479542972	0.110920390314094	1.56632570425267	0.0774980222628514	1.00007722840453
0.0284498714492656	5.14602213050239	0.0833575923857279	2.65941992867738	0.0310579513100028	5.46747584103571	0.0982276150420461	2.74231033801008	0.0722221998830451	2.35841726856604
0.0474185830820352	7.15188796166331	0.077824032662902	3.63579532876611	0.0458721352730169	7.00255807237911	0.111419943884039	3.90671394118809	0.0782689821993383	3.80591292719248
0.0811053148214705	9.72069155308418	0.0126390242762864	1.52771458216012	0.0768270997578086	9.39141495800624	0.0539677023852905	2.73632007117865	0.0116945089235581	0.999856974124125
0.0947691137134097	6.38897260068916	0.0670330493384972	2.8716851240024	0.0950264714808838	6.28986280030837	0.133577283426363	3.76072000228966	0.0595802492224532	3.00006102011167
0.0709458647551946	6.71723162638955	0.0369566758535802	4.91548389941454	0.0682811659330363	6.65819743603523	0.109025702098351	6.05156903353434	0.0450715038216505	5.99997015404791
0.0428568757791072	6.33551199687645	0.025842452920042	2.66347721125931	0.0416813381712554	6.1401210909727	0.0619529974005839	3.81511126948834	0.0264381127115579	3.00034224983771
0.0877616106299683	8.21466968744062	0.0589051604759879	1.77751782815903	0.0830112974260751	8.00888947441166	0.104583056300734	1.83291845549765	0.0605370472000256	1.33279552363843
0.0983911057352088	8.51952320779674	0.025507442059461	3.02641647588462	0.0923511757361586	8.23344446716186	0.0995252772949514	4.93119253557327	0.0347484076053641	4.58324663576174
0.0590480397385545	5.81400603870861	0.0356669694068842	1.76237583253533	0.0611567517722253	5.99987037598225	0.08468403796932	2.876704010391	0.0377580313246138	2.21884687111718
0.0876699909381568	7.40509956376627	0.048073587261606	1.9612996103242	0.0889848437536214	7.43313521741881	0.10445481543998	2.66258134980762	0.0496426766323272	1.93595882564054
0.059482992766425	9.58623173646629	0.0341739847720601	2.01857858803123	0.0539883403798401	9.6157208625306	0.0642174443541959	2.89277644274865	0.0356472754844479	2.52091250353615
0.0673065632022917	6.09135798644274	0.0781252913596109	3.99966874718666	0.0716689283522206	6.26840679332015	0.153466346436358	4.85027757888596	0.0901664616180847	4.51910409948287
0.0453420300642028	9.31261403718963	0.076927113221027	3.10511194448918	0.0465020946719463	9.1594997407991	0.0964230266005099	3.63049348259063	0.0675176513369652	3.00024095601816
0.0584929727599956	8.05589275667444	0.0420924781030044	4.97752731945366	0.0669336312588836	8.9989088465344	0.0814804976453423	5.33417177378817	0.0331939979540326	4.00027966107541
0.0516794052487239	9.85813506762497	0.0873978788009845	1.86427305266261	0.0476647336999072	9.99971160012741	0.105682028850065	1.82860584123016	0.0861001325702693	1.709588670147
0.0268483091495	8.34152915282175	0.0885447207372636	2.46902417484671	0.0255473885814236	7.9999831767638	0.0984399323054392	2.31912986860812	0.082103403184619	2.00003848499958
0.0165809656330384	5.10591394733638	0.0204618733027019	2.73433883301914	0.0162387329447501	6.72641947382617	0.0309990218300311	2.78922160635691	0.0188573621713733	2.52141918451875
0.0993487685569562	9.74572554347105	0.0795397192263044	2.29932952206582	0.102129375039585	9.47002139001364	0.124224106737143	2.78991853476114	0.0751405772790692	2.05391854779611
0.0231396015617065	5.5217256792821	0.0804815237387083	3.92512338701636	0.0207851314874141	4.90035093073094	0.100198876791291	4.00054082544823	0.0813246867741526	3.99994272380525
0.0534911367087625	8.83177349925973	0.0537402914837003	2.27064602635801	0.0460878558636051	8.56994733470203	0.0833108617651303	2.72302331231511	0.0559564790931144	2.36669493151955
0.0575491498433985	9.32143885875121	0.0752621699660085	2.7320778593421	0.0580195023229519	9.54908545894187	0.104751639649593	2.89008064268747	0.0766788821399702	2.68881889906703
0.0729785205097869	5.37110317498446	0.0790513030253351	2.67206487711519	0.0715052731334326	4.99927421929913	0.135173252647806	3.11014208545429	0.0756007456336665	2.74415981724569
0.0260701943212189	8.7149738019798	0.0738441237364896	1.03623071219772	0.0251723454856619	8.79754258412972	0.0982025352610453	2.44869628650152	0.0824074234629346	2.05280671559463
0.0147528544883244	9.10173896583728	0.0510477626696229	2.58703327458352	0.0170269121750183	8.65665285899609	0.0574677473294195	2.70914889062775	0.0465431624519012	2.39966683613759
0.0406266192346811	6.91505808499642	0.048763481490314	4.34113903995603	0.0370992850244998	6.62873204320032	0.0870639712055425	4.84023495675814	0.0546471240109912	4.58701784314795
0.0142582694161683	8.4291956317611	0.09397393561434	1.42147551570088	0.0150991312823829	8.40066449715161	0.10030037220024	1.27725252374538	0.0915362838471145	1.10154020221674
0.0733029428264126	5.48368335119449	0.097964321479667	3.12581692822278	0.0660204174231295	5.01386109979442	0.158207596600287	3.77552907718055	0.0967955447881541	3.33591070291817
0.0542933854251169	9.19445916777477	0.0899451559805311	2.63469681795686	0.0601532229778575	10.0000249030148	0.124074357862393	2.82807756844027	0.0960596183702456	2.48615653029421
0.0438628239370883	7.97052966197953	0.0685675201192498	4.29579074122012	0.0461733586323775	8.23590039447473	0.108070871023292	4.81254396071631	0.0735623504349679	4.38956852478125
0.0427791402488947	5.69109804928303	0.0328702010237612	2.33531076367944	0.0418610913281215	5.42971633325399	0.0704669136128849	3.61911080595808	0.0336303488498499	2.99993178683712
0.0542677941964939	6.37931010685861	0.0259007406118326	4.39204673934728	0.0559303260234971	5.96993528970691	0.0751122751739484	5.8415776276511	0.02764560491095	8.99994096744284
0.0146897887135856	6.96600356372073	0.0758373137610033	2.44718965422362	0.0175337803180688	7.91256992264732	0.0856751652948295	2.7633865329531	0.0740878012649383	2.6065574876472
0.0414360912027769	6.98830638895743	0.0179868329362944	2.89709757827222	0.0460719969325085	7.00038981588349	0.0520810185449909	3.88356244505876	0.0164396486436832	3.38641750627502
0.0883916629105806	7.25268246605992	0.0304168238537386	3.02876473311335	0.0845108127804241	7.27080844028434	0.100815937779392	3.85510894066237	0.0395192901227963	3.29657451954726
0.0888585492502898	7.57930141291581	0.0443361066957004	2.40661228075624	0.085937188920564	7.0316024500693	0.0988638034034328	2.91684107985468	0.0426207919183563	2.39550886901903
0.0352508109947667	9.69328566803597	0.0296598982461728	4.64032222609967	0.0356827519954021	9.88444821773467	0.0494781864631927	4.86751852288445	0.0267232040674273	4.53159840032522
0.0501058523147367	8.59184617293067	0.015896236395929	1.04823100380599	0.0520770344496407	8.99997274536651	0.0492432022036597	2.67852559068651	0.0189544646091632	1.19767121522235
0.0756415076414123	8.39865522924811	0.0243192600738257	2.37208221200854	0.0714574439115807	8.41242979129436	0.0793552447517623	3.89389971933684	0.0328223870827395	3.08998521687897
0.0659604758839123	6.01385256042704	0.0329568183748052	1.69325321074575	0.067971050010736	6.00015691301088	0.0826621903354872	2.47678019011304	0.0312994668634645	1.18304634977744
0.0983029392827302	8.43430121894926	0.0102796985977329	1.36052420269698	0.0993171139373247	8.51500253552686	0.0609012283318224	1.92015337211371	-999.9	-999.9
0.0888271589390934	6.87220419640653	0.0766302182059735	3.77155114710331	0.0975792780672563	7.000400711129	0.15042406187938	3.85348944357826	0.0821610325017065	3.48824098590633
0.0225644718063995	7.42696253699251	0.0555724023049697	3.81917705666274	0.0225120574210327	6.9999365270955	0.0777269465863433	4.0653547727295	0.0607197628138656	3.99937487677199
0.0744636462721974	8.01672952715307	0.0406457336619496	3.16800877731293	0.0841924452653819	8.82658970788005	0.0956924439785926	4.57639326790721	0.0401624756267659	3.5600718252163
0.0778895497252233	6.63329825387336	0.0299120480846614	4.52281722426414	0.084994945852298	6.28628681333216	0.0961440159017751	4.68739645219209	0.0223136348352721	3.59916818141576
0.068771554438863	7.42730030440725	0.0506620370410383	1.04642266593874	0.0686737904303279	7.58137520103568	0.0870474195308288	1.68121511808048	0.047339059906629	0.999824045336831
0.0313735150871798	7.41558104171418	0.0155300344200805	4.70129501540214	0.0285163155211931	6.671280965864	0.0440287834073665	5.57724153577065	0.0174593219207951	4.99984595730421
0.0705190219730139	5.67133543663658	0.0599918880942278	3.1527524413541	0.0762387518524158	5.99995869452937	0.112409220361027	3.89867083828764	0.0501978208916532	3.56735459307883
0.0930780998058617	5.27132594026625	0.091777850035578	2.14163510128856	0.0960635272887522	5.64595387003942	0.155358883090608	2.77952482455425	0.0823317418474463	2.02490572059817
0.0223514024028555	6.8067942885682	0.0980059456755407	4.36753815598786	0.024512037793006	6.99953271996491	0.116634413772052	4.69801440391958	0.0960237031270822	4.54038417296764
0.0642711047246121	6.65248310775496	0.0280926039326005	4.46321901213378	0.0695399676473625	6.82937147848124	0.0912807454093573	5.84265686053437	0.0265417841980671	5.10926032828828
0.0738924372568727	7.53241650993004	0.0240909428149462	1.45796102099121	0.0830185448186949	8.05327149056277	0.0655451989343536	1.91708472773508	0.0202141772282411	1.00076305995341
0.0736210172763094	6.58206371124834	0.035482484891545	1.41943973861635	0.075789135148441	6.33209519709775	0.090071885856502	2.89404176049967	0.0346757425197111	2.00934819329188
0.0516173987998627	7.32251229695976	0.0581939993891865	3.95953356847167	0.0505873911343741	7.59108409214216	0.105771691130781	4.48940132144182	0.0670466652614961	4.00000198170855
0.0527190016349778	7.25680759875104	0.0830582585511729	3.13122914079577	0.0521786308203856	7.00037014377284	0.11365886529166	3.52441025325252	0.0741316998960241	3.00059991052363
0.0597417422849685	5.97357935854234	0.0936569233401679	2.76108846347779	0.0584474918236377	5.65250311945322	0.135934034127775	2.7559272436695	0.09067658012441	2.3513434166888
0.043916367974598	8.74364346382208	0.0221292219124734	4.27587720379233	0.0439899042129094	9.21072090831073	0.0550011724899813	4.86866725755364	0.0250177000415702	4.40425659950886
0.072273694507312	7.58756855851971	0.0524398661963642	1.99484764691442	0.0681967621832161	7.14816775485702	0.0995807728507088	2.89327746512777	0.0536946275053465	2.43460642592934
0.0258323276019655	9.81486317235976	0.0687647805409506	3.03954998590052	0.0210484083232341	8.9992654090247	0.0838309098288427	3.82551174135676	0.0706747951665378	3.70056265788034
0.0903965882072225	9.45220642723143	0.0596509489021264	4.83603750541806	0.0905018702383846	9.93383425339444	0.118506149012285	5.33802102300165	0.0629593385704517	4.39391210649367
0.0109832912031561	7.40810955525376	0.0717085511190817	3.01957001816481	0.011438620967275	7.00023963315215	0.0718853631221697	3.00311930510531	0.0640719229816211	2.99988903733232
0.0960098685673438	9.25162301864475	0.0298618168476969	4.69572144933045	0.0949883737569573	9.00016925100038	0.103553210195618	5.9314641601097	0.0350440550884512	5.61285087925928
0.0833577981824055	6.82440507458523	0.0973874675249681	3.8022294761613	0.090964983047475	6.55765944827166	0.172324728335913	4.51607146672458	0.0973002959176101	4.00031101020273
0.0516404765681364	8.19334554020315	0.0630602676491253	3.64987415634096	0.0510805782644639	8.27992248302951	0.109064210612178	4.78828907541116	0.0702409037957408	4.16681700003501
0.0729683583322912	7.03171969158575	0.0359661506488919	2.98492365889251	0.077014706854417	7.00000982085435	0.0818213611265815	2.89731494762872	0.0284329569084596	2.00021339088461
0.0998278217948973	6.93563119391911	0.0999323638249189	3.26912711095065	0.0986298252760899	6.82277637821982	0.184346723522133	4.22600977882143	0.116097242936704	3.99926717279326
0.0620735570066609	5.21543710841797	0.0280550898239017	3.83771563135087	0.0666503977468274	5.67814090371017	0.090760804465004	4.55231478232082	0.0296698251037915	3.77029507892695
0.0897109230677597	8.38076525251381	0.0393659208365716	1.17570568434894	0.0915840412632272	8.78044495566611	0.0814275736056009	1.50789752301412	0.0354884217628823	0.0875843510805838
0.0846133123734035	6.90226587001234	0.061691103798803	4.13045799266547	0.0808060528463671	6.57936790645352	0.132782572005305	4.75287325754274	0.0636757319767847	4.25724932552414
0.0985551233612932	8.63759138272144	0.0300217324122787	3.25487181171775	0.096989126799811	8.79416304160213	0.0942930121375513	3.84151669328693	0.0362659253439052	3.00008238889698
0.0532394329761155	6.68317155214027	0.0697716690856032	3.94893494527787	0.0570710964284322	7.16439909341681	0.119856802338503	4.5497134957598	0.0738248785060657	4.00014794048456
0.0722038328112103	5.8476584800519	0.0612147480249405	2.0376692507416	0.0730857118938308	5.49748824291636	0.120382572644075	3.12133911077056	0.0607861906270319	2.47424585935507
0.0129067737795413	6.68589103035629	0.0769694088911638	4.12791282776743	0.0122491362542412	5.76191986949551	0.0920407397382236	4.65006852668364	0.0804947658363473	4.57789631356063
0.0539144355384633	7.79241152922623	0.0996545733883977	3.73043262120336	0.0519927305842302	7.76544551526829	0.131888712074736	3.86129711926083	0.0972963854187757	3.60308916826344
0.0865756213082932	8.29515793244354	0.0576423252583481	1.94056738261133	0.0965287036941075	8.85554778172329	0.103482561683898	2.52674451581877	0.0540564377341433	1.71064127252421
0.0469689078489319	6.2983489362523	0.0391966312448494	1.99078648537397	0.0474784641550314	6.04172528171846	0.0841211115312014	3.28373993209772	0.0453090703503333	2.55083925234072
0.0495891668461263	7.55781091982499	0.0323909284314141	1.06999190058559	0.0529161871821554	7.65660120275934	0.0637653126377277	1.84421035186813	0.031628056949958	1.00020451789508
0.0340870186709799	8.78084355033934	0.0575184994447045	4.40086331404746	0.0331056910123533	9.18652776562169	0.0827892487405485	5.00049611859791	0.0599288248947838	4.68377424244586
0.0303580613899976	8.26011973200366	0.054963518185541	3.73877109214664	0.0368746091734559	8.2065613453626	0.0742864102725492	4.08153996993026	0.0480708831285035	3.58942922254451
0.039293516993057	9.49640114209615	0.0289222647831775	4.93639406282455	0.0389661208498473	9.00034720739361	0.0581212461648118	5.66329736992807	0.0286238304880727	4.99997076555451
0.0332173067820258	6.2000270257704	0.0267535393708386	1.93360018264502	0.0345252668587148	6.00001534666809	0.0594767495626198	3.49132844328267	0.0306375058806807	2.87447288188214
0.0369858949584886	5.10882809059694	0.0131801938498393	2.86056759394705	0.037179626351825	5.1462058833844	0.0477364951462274	4.01737342403539	0.0131173186365355	3.00014163741463
0.0441817741282284	9.66432856861502	0.0390764251141809	1.16738355066627	0.0525071664614804	9.7679539271648	0.0618990999944872	1.70630366625062	0.0364981564476925	0.999970760206902
0.0581700183660723	7.09219602053054	0.0835392322507687	2.27117536589503	0.0605337779540868	7.00056719287129	0.122417329129418	2.77256045383321	0.0812184179714387	2.34994760761226
0.030966745831538	5.2648449211847	0.0727759957290255	4.21275472547859	0.033076075866232	5.53536854141875	0.105160729137938	4.62707187701523	0.0735228747724307	4.43369777574527
0.0458049990586005	8.48498121020384	0.0602449880423956	2.21688479557633	0.0431445974242848	8.20296850542694	0.0933503932756695	3.69381196893497	0.063404976939974	3.19952848037661
0.0996422612946481	7.11687950999476	0.0726077173091471	1.47772498801351	0.104773600323961	7.15079803963228	0.121054218177752	1.90315402150628	0.0615325458807876	1.12974174730516
0.0780797569220886	8.45610440708697	0.0651329607586376	3.11172479391098	0.0862104686307587	8.93895906407471	0.115707429469087	3.91027675666485	0.0678321119239015	3.57037261877814
0.0780091349035501	8.15082348883152	0.057681514469441	2.51888818480074	0.0768014821091065	7.99925304654702	0.10174861786672	2.92856499020416	0.0571482683208893	2.77138740390161
0.0559773939894512	9.53391811461188	0.0262901439261623	1.17728901468217	0.0556879297217275	9.05688811822864	0.0571592299967178	1.88803773974916	0.027970170288307	1.26754814013444
0.0142636889452115	5.22667604149319	0.0609639997663908	1.46242752019316	0.0142511444285684	4.97692049585429	0.0631775961427167	1.02258742731899	0.0531807798695344	0.999714122813359
0.0122177377529442	9.03611593646929	0.024566307910718	4.54721564706415	0.0138447204685149	9.11748575914276	0.0322119683977335	3.99982589434167	0.0218443483795233	3.0005116284005
0.0655730942217633	7.36025326768868	0.0339496902399696	4.89629133045673	0.0659895145279634	7.14702092095041	0.103870533435013	5.78312959254694	0.0438256876726024	5.00023861909529
0.0826174956280738	5.59908521245234	0.0398884176462889	1.46961862873286	0.0793351028426528	5.29157760315275	0.103923614008375	1.92953138215393	0.0466050817025436	1.6922662127417
0.0989492702670395	8.49594112718478	0.0267068087100051	1.05134482029825	0.100966071130314	8.5670677979747	0.0776648926869328	1.92387399069917	0.0252592787717497	1.04167949862281
0.0607428062451072	9.38883329741657	0.027816886571236	2.60954627580941	0.0678848633940675	10.0004702829334	0.0714004865397498	4.6919889958349	0.0305482665720666	3.6548072510561
0.0494845489179716	6.81323240394704	0.0587403616146185	1.73843496106565	0.0486250297738068	7.20673846998717	0.0937132290399039	2.37109424193889	0.0625704436132027	1.99801636932057
0.0472489798604511	9.87579586100765	0.0861501235491596	2.10175862815231	0.0552848128441275	11.0839779868667	0.110443010784112	2.83308644076501	0.0876214213183217	2.53554680646098
0.0802288691001013	8.44118577195331	0.0552334635588341	1.19047094509006	0.0891033740599358	8.925644958583	0.096592708613109	1.84426660872245	0.054490889385991	1.37698343631921
0.0891083265701309	5.28311544680037	0.0630046990676783	2.34233407210559	0.088902469385643	5.25835374926116	0.136922265740368	2.90823907311132	0.0675776079660825	2.54994123255945
0.0488271361566149	7.56788270547986	0.0897484462079592	3.20341910235584	0.0499376756719349	7.6067004982438	0.11728122490135	3.51849885839896	0.0815301501727756	3.00006747923226
0.0547283250209875	9.32217249064706	0.0785692979535088	2.25873700063676	0.05478452097589	8.99928173374043	0.114612326094506	2.75887571560809	0.0853012064221815	2.42138496421135
0.073369137942791	7.37017984502017	0.0304541755630635	3.22727153077722	0.0705320649951639	7.49888767305292	0.0861333859745628	4.6184910014245	0.031712892232738	3.77555554500795
0.0515857463027351	5.77808562666178	0.0887299578008242	1.23839263617992	0.0491899683414841	5.99955427308927	0.128085330112307	1.84683244167086	0.0952126660123772	1.56442604928857
0.0746076862188056	6.65007429779507	0.0695209245570004	4.59697476495057	0.0718454139954508	6.32928190950248	0.134061552406433	4.90919301537827	0.0716996164849671	4.72254643571794
0.0393955499422736	6.50136861018836	0.0941778530273587	3.65130502264947	0.038032954113233	6.25370042155002	0.139314684208166	3.89326246303558	0.109690415848428	3.81632441762652
0.0520534791098908	7.1830402163323	0.0883061320427805	4.46600277163088	0.0516502184741381	7.47158046732262	0.135972719233534	4.75057462137042	0.0956171504875009	4.45129767396464
0.0896405079145916	9.37467233277857	0.0537658368214034	4.76911237929016	0.0923902945782094	9.68670085469914	0.117289341512852	5.82636425195497	0.0564011069403825	5.14964683153578
0.0692089874832891	6.2516620720271	0.0534019096731208	1.37197521328926	0.0681505031310329	5.91027114708756	0.102054697618951	2.45135402807591	0.0516508282529725	1.84319170687076
0.0513665077346377	8.79048532107845	0.0645563970692456	1.90752734523267	0.0493885538990552	9.01558915345384	0.0945885980629813	2.46427139521145	0.0681971776966299	1.99982308185621
0.0571961855120026	9.3291048402898	0.0528712691110559	1.05628751870245	0.0582459010888284	9.00035937529032	0.0763990927797477	1.55910043749004	0.0469845241827425	0.962067635915205
0.0979654548806138	8.68981142295524	0.0799858270795085	2.76257604639977	0.101615725248192	9.00015074189294	0.13302555715931	3.48500942849596	0.081140074272874	2.99981952928985
0.0831119756540284	7.3301759082824	0.0528607616829686	2.39160976279527	0.0889686857691193	7.75535123554566	0.100564320207388	2.89948693408665	0.0467170343680814	2.07729810163079
0.0349917791108601	6.47820141515695	0.0324211380048655	2.24866773094982	0.0377991602424142	6.75193055275312	0.0596684330292674	3.999687388399	0.0282052377969751	2.99982377019522
0.090818727966398	9.5852788479533	0.0602791166584939	1.3398974686861	0.0883541737064573	9.46776823876145	0.0966060473346938	1.66148560113905	0.0570604261619632	0.999905056774143
0.0304921657638624	5.525962022366	0.0666247167531401	4.71206774376333	0.0290146365532185	4.99925751412877	0.0999326590522333	5.00001041190897	0.0709193822877432	5.00045829071576
0.0184770325757563	9.86046612961218	0.076420991611667	1.33270456828177	0.017937937986686	9.65576860671263	0.0852761461336611	1.34453609627449	0.0754161058977933	1.00079450117168
0.0889395515434444	9.437464523362	0.0277347138081677	3.19627205654979	0.0886328200516955	9.44987261592875	0.0803380292986145	4.76677915647579	0.0246228157498638	3.20611851869661
0.0477802354027517	5.18046870362014	0.0457054243120365	3.09509730990976	0.0477266819345978	5.16421929237396	0.0827677699824041	3.08593231286074	0.0415368435382621	2.41276462303289
0.0194542651926167	7.33253559330478	0.0335524995508604	2.76709965988994	0.0223979896856633	7.10049956175581	0.0465888157705446	3.43921809845479	0.029458216301102	2.99974150364925
0.0124080150434747	5.94678449328057	0.0185879646753892	3.33042265474796	0.0131742634444378	6.67760461626092	0.0278161958417397	3.20982640486222	0.0173091264341006	2.7458653107104
0.0620925335306674	8.55963603360578	0.0170170333283022	1.44820124004036	0.0600855653035509	7.56411895938118	0.05237798791733	2.81399354244912	0.0124301412428523	1.78256107722491
0.0206697308178991	6.62234366172925	0.08406919662375	2.95813905261457	0.0210654316119716	6.95758221632959	0.100883928361735	3.38846244964896	0.0835472010903961	3.03127260993733
0.0582628253335133	7.14106044499204	0.027767336636316	3.35187893919647	0.0592147728517285	7.11301575666401	0.0726211415623465	3.90652582409069	0.0280955011659567	3.48049843611503
0.0359780434379354	6.26755908248015	0.0379736903030425	4.93483924400061	0.0342342164388875	6.21164047837133	0.0734767472820622	4.87271929259944	0.0425699407003465	4.72224909023563
0.0443219247250818	6.53685779776424	0.0266549340332858	1.33649546373636	0.0466376185598673	6.96682998754955	0.0529135147253759	1.71629249951606	0.0231229717098342	0.883983527539941
0.0702990590408444	7.31777020846494	0.0768873088411055	4.82462343946099	0.0784064673501897	7.62817554291222	0.155562206609253	5.79992635975718	0.0898762865608911	5.45547226924788
0.0349205623543821	5.65002918825485	0.0950878318515606	1.81740924995393	0.0339690066072817	5.30811149914326	0.125680203775416	2.27704817618978	0.0988780536138418	2.00000796663397
0.0256646660482511	5.99742440856062	0.0657839391939342	4.78275707829744	0.0278347653736054	6.78313261831117	0.0883161652403416	4.7489097831067	0.0645788269623455	4.59918057854803
0.0192929266532883	7.31690998421982	0.0874300740263425	2.59310989174992	0.0177957156774412	6.45249912951568	0.101343426242957	2.72270687882472	0.0877431355623015	2.54312328641228
0.0500212231720798	6.30792804644443	0.0806245337589644	1.49039620440453	0.0515892469706573	6.09901162889711	0.124805126860638	2.58522604645145	0.0853301146171797	2.05942406035124
0.0929375379299745	9.08736451994628	0.0164085187250748	4.41898284479976	0.0949549554682815	9.10734831623653	0.0857488988503177	5.92073432838701	0.0177840411686838	5.00002892476329
0.073121504818555	6.73612969345413	0.0509170775045641	3.75993816182017	0.070363893088844	6.70920282053756	0.111847229034326	3.89564194637719	0.0579905912745237	3.48992983712682
0.0980353944026865	7.71795125096105	0.0513786132144742	4.50083462055773	0.0943235127834374	7.58822119284478	0.131841753801183	4.86399143946835	0.061359623156624	4.55127418790267
0.0876362666441128	7.75802559917793	0.0703075814666227	2.02140467707068	0.0911654690044197	7.57284261441699	0.120387467624753	2.751424423566	0.0648237162142079	2.00011157523396
0.0558781470591202	7.8817382606212	0.0352913651568815	1.39050841797143	0.0544290245036572	7.99998429478486	0.0697986114401592	1.78448405012949	0.0374456932430513	1.16065391710556
0.0346124600642361	5.99194238893688	0.0159957164269872	2.97667480632663	0.0398703737475776	6.3035368415936	0.0445794526983987	4.131480266579	0.0104292594647801	2.09950939632025
0.0527862088661641	9.91500512463972	0.0253607404185459	2.63630115333945	0.0562618086173942	9.99994733382093	0.0572396690298466	3.88437524226318	0.0252548963117618	3.25217484056461
0.0757040230184794	8.12025048886426	0.0209544325526804	2.02156515140086	0.0777280988998348	8.53703561330888	0.0760136482936961	3.69100137175817	0.0262480020122866	2.42770446702329
0.0211691481410526	5.65774965332821	0.0762193094426766	2.41012991312891	0.0209753506212916	5.35454185793924	0.0879390422643853	2.52197868304634	0.0689373106555709	2.00059432572992
0.0262423985730857	8.68451144779101	0.0418726977915503	4.41914131771773	0.0242616214878693	8.20024975069158	0.0632826924795984	4.87920043971393	0.0448474425299893	4.78606948162243
0.0830488590220921	7.08676588255912	0.0590433821035549	4.85808987636119	0.0859645914872654	7.19560601092822	0.121893040036095	5.56269032575257	0.0484670750241515	4.99915228653903
0.0430533150886186	9.39411713625304	0.0430107665574178	2.66188785713166	0.0442065449446166	9.07792664460063	0.0625974032575972	2.85722114832317	0.0373133637538661	2.33120361509217
0.0812553837453015	5.6044581765309	0.050714149302803	1.59086024295539	0.0792359822383659	5.66767169144685	0.118138469819556	2.90863826043584	0.0585970945087271	2.58466450259968
0.0929562575486489	5.39104038267396	0.025004655609373	1.12095444835722	0.0949206796226721	5.78270438897855	0.0865979070905866	1.84795270552659	0.021447681694433	0.99958903786123
0.0841882637166418	5.56789114838466	0.0911738398880698	4.69066990818828	0.0837842066393898	5.50719729248054	0.180487235419104	4.82374315495708	0.101363139713145	4.63313911552027
0.0628731020144187	8.88464322313666	0.0249309823056683	2.61662396322936	0.0650618379266738	8.69375834583765	0.0606611556406259	2.90568754467013	0.0225520335304014	2.35979840945327
0.0310056838579476	7.27433582185768	0.0685860863071866	3.69356395211071	0.0291010041715854	7.0000682925635	0.0905711779935296	3.65162666161444	0.0676234876228298	3.30540577945248
0.094927953586448	8.62554219434969	0.0798427064809948	2.99052713625133	0.0943232676738049	8.79807029715858	0.137718088629538	3.71041184737947	0.0825304089323599	3.00387057327809
0.0653694794373587	6.54772259411402	0.0299683980899863	2.69335300195962	0.0671889947790229	6.43096746919084	0.0852741109445811	3.72053559591946	0.0323605637515407	2.9014609843174
0.0698982445406728	9.63797409553081	0.0701203535753302	3.53380813635886	0.0665962517245399	9.99963252249246	0.109012887187491	3.82658226983241	0.0750797295767521	3.56512727504379
0.0903769338596612	7.9214155045338	0.0475901442114264	2.02366220485419	0.0898558534647491	8.19883552992811	0.0923988197261673	2.90003302859541	0.0404793348210974	2.00014967773084
0.0356620282121003	7.95982438838109	0.0733516045310535	1.32989012915641	0.0333664416895134	8.52512372717475	0.0912084944257644	1.61489512668433	0.0727669694699476	1.32273713165024
0.018367949356325	9.72618533531204	0.0921241132868454	3.97843364346772	0.00918397467816308	0.5	0.107199853521693	4.70892435552464	0.097000937485869	5.0000504830929
0.0168825163133442	6.633602718357	0.0204290563496761	2.73789825197309	0.0200875154892477	7.6986928286814	0.0365406794712923	3.82500642993067	0.0216746751604991	3.58333989309521
0.0430191912711598	5.92743446934037	0.0368408909882419	1.36153610236943	0.045917545244527	5.87834208130005	0.070746052564094	2.68945716894921	0.0347877706018879	1.99999027071985
0.086160037140362	7.95221179490909	0.033427423115354	2.61337093543261	0.0836392434377414	7.70475264333337	0.0839934112179472	2.92309329163148	0.0309716838394861	2.33355574884223
0.0748397265514359	8.8945735397283	0.0722134874016047	3.68562270794064	0.0775599005709856	9.11676128847424	0.121185045332827	4.33573489388302	0.0755168761186596	3.91888497347937
0.0909683325747028	7.62395255733281	0.0858958101738244	2.36933389492333	0.0849306872973986	7.61221145753682	0.137435259856526	2.86030674148672	0.0854265518873165	2.21137158844572
0.0340495199011639	7.30834935675375	0.049321883271914	3.52154232468456	0.0302516310404175	6.99999266238282	0.0768504002121132	3.82634191183474	0.053099444516126	3.54056528749463
0.0656536330585368	6.63053319323808	0.0697230694908649	2.19006372243166	0.0651334308872014	6.37362117583223	0.130504739612935	3.75459772703476	0.0784657898382464	3.24850945437947
0.0506147446669638	7.96479927492328	0.0158534255740233	4.57918828725815	0.0490451027185921	7.99935901299063	0.0594033143193597	5.82024722879155	0.0184255060095833	5.00037247263346
0.0176963004772551	6.71670688781887	0.0575500341760926	4.76836643740535	0.0172137752932344	6.1195288756605	0.0718136999550153	5.17648491733595	0.0552142969629042	5.00053192209364
0.0308677739114501	6.45056824781932	0.0415413432009518	2.21153053827584	0.0330701902299502	6.99991803354085	0.0684122091618417	2.6053024453535	0.0442991673943006	2.00051885090559
0.0586711029335856	6.84459505602717	0.0128948609158397	2.75163773540407	0.0597177690658435	7.24348031504368	0.0550260387562238	3.75177719420137	0.0108655104558184	1.99998096538883
0.0916683941986412	9.26916738506407	0.0409446383221075	2.19993592333049	0.0925503226128008	9.01429322291753	0.0807515928545452	2.61730192324311	0.0304721672669133	1.21592160924404
0.0333192853117362	7.38045884529129	0.0625780070340261	3.41400469560176	0.0317122677292625	7.00317786020848	0.0977203375771862	4.81819250905363	0.0710492285756659	4.60613423067214
0.0914353676722385	7.07002266892232	0.0379821534478106	1.61489996965975	0.0937196366779261	7.24333287542169	0.100859349726424	2.90877641777518	0.0400112486977282	2.04078388218944
0.0876164363813587	6.81613099644892	0.0439303373172879	4.69930437486619	0.0873318529216458	6.99994017507779	0.110792232109827	4.78113474731944	0.0404806657172688	3.99999053406979
0.0657485196599737	9.45057414122857	0.0327737388759851	3.42885980848223	0.0705173000165067	9.60732005996004	0.0685468627589729	3.88859132007426	0.0282884253610161	3.00024275991473
0.0133393448172137	6.43599939066917	0.0805039919121191	1.29038330726326	0.0120368103007213	6.01969368221127	0.0902890237230032	1.70174240016386	0.0814505787982878	1.56590610524666
0.0818086455762386	9.27094510290772	0.0633050744165666	2.54272959660739	0.0791148177867469	9.00007469480016	0.107492152861898	2.89145381031194	0.0650674753291	2.41154258846926
0.0115397411957383	8.3347416925244	0.0831170888035558	4.59722669795156	0.00576987059786919	0.5	0.0922534277903985	4.63067399701921	0.0897441392339588	5.29161312575947
0.0932235426525585	9.62409193627536	0.0477487672236748	1.3440281637013	0.0846094056850778	9.25331256307891	0.088108420598952	1.79073909273077	0.047496074473634	1.00026116084045
0.0701706138136797	7.6950816437602	0.0327025914588012	2.89060280378908	0.0691584591363124	7.78464450385342	0.0886971443323961	3.92127115891462	0.0416426795098106	3.69226454465229
0.0246230813278817	8.35998203488998	0.0469642969430424	2.46166375465691	0.0261436474131324	7.97944636819289	0.064249355815587	3.26022169785965	0.0468765231932169	2.99985802413718
0.0453077402850613	7.1513783512637	0.0328475466254167	3.4080471592024	0.0476368303335317	7.53785943936321	0.0694969458927637	3.87179393194791	0.0349204989647293	3.41067623498907
0.0946414174721576	8.25698500149883	0.056397985087242	4.91569205932319	0.102250212462199	8.60213724725643	0.136163562271629	6.30834549285949	0.0551465241811592	5.28311279676538
0.0759197294944897	9.63173747994006	0.010923651154153	2.14541656058282	0.0808731545020147	10.3054454902264	0.0543941156195838	2.93020902928154	0.015445051004233	2.59566445779707
0.0969901192560792	5.62625503633171	0.0782352452073246	1.05989263392985	0.101129490194842	6.42729823848666	0.145336215446051	1.82742201818587	0.0860141497143309	1.33841064901239
0.0778378696553409	7.15780325932428	0.0876700818398967	3.69266945868731	0.0755244349790313	7.00053000390017	0.143356933998008	3.82932850877568	0.0892490323378525	3.52096523208927
0.0210960750444792	7.1881741436664	0.0948980248905718	4.23327796440572	0.0270367593758553	7.78579029926514	0.111054107053946	4.45800153770978	0.0894066978596801	4.13259778368719
0.0913613723148592	8.61768028931692	0.0639619214413688	3.95527636446059	0.0979466715387402	8.28377775955708	0.126894420494087	4.65500849647267	0.0606793327831754	3.99978357825285
0.0146810111217201	9.99355376814492	0.0819461908889935	1.68597660306841	0.0163242413723316	10.9035531355126	0.0847197957005716	1.66120074025335	0.0777886026250595	1.54630111419566
0.0330070105730556	5.69022239651531	0.041579820222687	3.33316993620247	0.0318288125178022	5.6706035277475	0.0623632598074636	3.74251332294423	0.0340577459441363	3.16890450480818
0.0381483386340551	6.51697857654653	0.0750980702391826	4.43780761025846	0.0419564408640577	6.99990619259126	0.104508723593836	4.49060631572921	0.0696340844439353	4.0000008029368
0.0296990950638428	6.94624652271159	0.0448539041494951	4.80707381479442	0.0318410943206063	7.00022835980999	0.0697398235711051	4.80330375390312	0.0426567803163015	4.45501737728112
0.0217151570064016	8.31995697226375	0.0176013401779346	4.05523491464555	0.0244303898405427	8.98797781172517	0.0344417279392869	5.04483772642213	0.0163144091039502	4.0008452752269
0.019786774662789	5.61331621254794	0.0159214065177366	4.64416519645602	0.0232872085019938	6.00006057009507	0.0366393995702718	5.00063512825	0.0146223765566372	4.39820306297382
0.0517181523772888	6.14480712334625	0.0584096190077253	4.46890215668827	0.0552890145919985	6.65364775550682	0.104557062729762	4.75446758059513	0.0570249867252095	4.3433234556952
0.0240204259264283	6.17113029467873	0.0941839041747153	2.33237219974399	0.0251467729318976	6.23579971716207	0.115071969873104	2.79458762959157	0.0961957410835932	2.61694319507973
0.063575495085679	5.140727708349	0.01511084997328	4.29611458070576	0.0640978685986049	5.57216058380317	0.0765782716396958	4.45741410190713	0.0173209147412952	3.18696810095786
0.0819258697819896	5.91390930931084	0.0137869613291696	1.56511724367738	0.0771418242885551	5.99997156430668	0.0755413867726797	2.92237077852219	0.0169781525438255	2.38977657584819
0.0222132558561862	7.02178958104923	0.0635013261809945	2.78931681066751	0.0235708199180231	6.99999966094341	0.084245267425971	3.45516112579876	0.065205849974749	3.00071377158169
0.0352624026848935	6.172034596093	0.0520615823357366	1.33305927086622	0.0356907376562217	6.0791143380483	0.0750631109970343	1.60072438435002	0.0490194683146705	1.03728132732034
0.0471964179095812	7.02889228356071	0.0142975490260869	4.16114620491862	0.0514520671541812	7.99998579364951	0.0524545558828845	4.80129688195621	0.0135236960171532	3.02858411024561
0.0441795338131487	6.0648862272501	0.0191265829862095	1.34088643454015	0.0487169753648004	6.9765686495226	0.0574691816756912	3.09534781024252	0.0217742533851664	1.55147030996345
0.0784935482637957	7.31702820863575	0.0387331170286052	4.44709908869117	0.0844759812383589	7.85053834933499	0.104058267855875	5.50671485237634	0.036401384161816	4.58725510964354
0.099434124159161	7.00350994011387	0.0936571693071164	3.5219347262755	0.0989777947448252	6.99993140540068	0.162369368946634	3.71425548553924	0.0922988092872893	3.02130366016497
0.022251677326858	8.31191594712436	0.0619501496804878	2.44645191635936	0.0214099720973116	8.08828240248534	0.0721738767898431	2.49858460712065	0.057589207531088	2.06633364730231
0.0740648188069463	8.6480953998398	0.0915347857191227	1.22158164903522	0.0756655720804729	8.61840031633282	0.126706778248295	1.72296546465328	0.0904731460638136	1.31818265719232
0.0776461585145444	6.02586881374009	0.0987555346032605	1.25308196619153	0.0814588174743855	5.99992510982736	0.153164063340271	1.80796549821124	0.101831415404371	1.42556645712539
0.0485836476949044	9.52093746280298	0.0249532916839235	2.95579713024199	0.050770681082543	9.65920863909986	0.0521038852526201	3.42479838751545	0.0225916221413564	1.99993588029114
0.0343475276767276	6.51192567311227	0.0499153356160969	1.50507748778909	0.0385453699218051	6.57754042689946	0.0770730591866626	1.84656137512127	0.0510283850947432	1.47778133456884
0.0301196474162862	7.0989358657971	0.0945897756656632	2.58069373760372	0.0311055740568885	7.56483437355323	0.119498653010641	3.45494105510214	0.0971036087210263	3.19170837890928
0.0482959634275176	7.84140604431741	0.07372222666163	3.14138062763959	0.0495301658804767	7.64380528685836	0.119902556540048	4.34952866813444	0.0829314274105078	4.00002384866213
0.0839749528933317	7.82783407019451	0.0591191688831896	2.9265420883894	0.089555526875328	8.00085002233479	0.116852350018415	3.84487105504983	0.0596533648913728	3.40253933885622
0.0123241820768453	8.09054383542389	0.0193860997213051	1.69575556367636	0.0122940785214093	8.70194314226482	0.0315994845481474	2.56142665446794	0.0236406927177754	2.23855884736931
0.0453911454603076	6.95672539295629	0.0491125612496398	2.24910628516227	0.0455846991689222	6.9222321851461	0.0818408945674304	2.70570407288782	0.0485750346364093	2.00487424162295
0.0620791446766816	7.21044604899362	0.0248275976488367	1.11183513700962	0.0621587180135223	7.34098120894125	0.0782750609042468	3.66930817969336	0.0339100016033149	2.9754152970782
0.0804671941418201	9.15827908436768	0.0919193310081027	4.32490578852594	0.0812677303922611	9.16310065811605	0.138633489081954	4.81040952861356	0.089238471970557	4.58029293673787
0.0276078607863747	6.0202489583753	0.0424314412195236	3.66919387876987	0.026587941794878	6.02045060179394	0.0630617122289699	3.82360566975982	0.0404308577406328	3.60037780676951
0.0375603241752833	5.42051550117321	0.041239381597843	1.24451606348157	0.0373207449445454	4.99985402968724	0.0637429522966416	1.80541916160347	0.0338127169109678	1.08496998052891
0.0328770276228897	5.23535499582067	0.0904707454401068	3.21291231084615	0.0320929073207991	5.47741121926575	0.135042581654754	3.81472892810047	0.106927732683419	3.66853114662936
0.0692728766123764	7.49460188555531	0.0212333309301175	2.43824413884431	0.0789881334397942	8.61280700647696	0.0871198777567661	5.44560937687219	0.0291118803896438	3.99991731979611
0.065417290860787	8.10841277707368	0.0997191737848334	3.36870538070798	0.0611854104919751	8.36046594814077	0.140247653804455	3.7475601070106	0.103291198613653	3.51030772016588
0.03668550362112	6.45188486319967	0.0114267255016603	3.07068340107799	0.0355010383118943	7.00028953549125	0.0494501716927924	5.52294031216022	0.0174613870002635	4.79789928805601
0.0839017947413959	8.33279929473065	0.0152852421742864	3.33286283630878	0.0913192616930738	8.65814382787704	0.0770405979751601	4.92489714851383	0.0142738115283465	4.00018030678025
0.0692325274087489	6.4224250940606	0.0908323918306269	4.96029085945338	0.0682761022494454	6.00073935215694	0.166159022981383	5.25070260939244	0.101589156060376	5.00024869045856
0.0643493698025122	5.67664514761418	0.061556374176871	2.94088483508676	0.0781653666911784	6.1012166891192	0.113679022828589	3.12916316110177	0.0522831511765752	2.04321857272675
0.0579622772545554	6.86112901312299	0.0906460700859316	2.00369068887085	0.0614846929292341	7.00034706991239	0.132255816692415	2.75391384241042	0.0914832074555092	2.33145439133949
0.0960954993474297	8.20318562560715	0.0948517358722165	4.6861191932112	0.0994604541450906	8.39656460875507	0.149812852884392	4.92834608817522	0.08548992445289	4.71999869234733
0.0658084649778903	9.36063967063092	0.0670959539711475	4.39491882920265	0.0731282258545575	9.37937633114228	0.123362743457565	5.62941619454928	0.0727830751068222	4.99996152693576
0.0324479440436699	6.32110250531696	0.09095801736461	3.48189558647573	0.0328923995548139	6.00018206477391	0.126177790865283	3.67102055171577	0.0988292627165062	3.48612444036364
0.0441679116338492	8.95091387676075	0.0318124781851657	3.74086860660464	0.0445356785112369	9.0107915685138	0.0668721995389866	4.8348999105435	0.0355341416277363	4.11887893538418
0.0410496459668502	6.81171052739955	0.0993538592429832	4.71586572192609	0.044146742852097	7.17676489976983	0.134839515010462	4.62780028535676	0.0989198609087178	4.32673496135047
0.0407808194099925	7.44816657388583	0.0996492325444706	1.05403228197247	0.0397985850906231	7.42102043715285	0.147359355128828	1.77698379557346	0.124727730181442	1.53675375156832
0.0427095255255699	7.01649333932437	0.0682523507112637	2.55036932136863	0.0414971860835304	7.08573456148557	0.101413059247833	2.89654710257276	0.0739187641189952	2.77080642157595
0.0535798131162301	8.8071180076804	0.0442714693769813	4.35274380072951	0.0543896270120951	8.77560675426245	0.0840363059579102	5.60449526233655	0.0430535569172011	4.99970671652951
0.0305655283923261	8.14575775526464	0.0166601450718008	1.54695694707334	0.0316997344669317	8.22800921027122	0.0345368974503165	2.09414252781125	0.0146661329122997	0.687877559156805
0.0115817881119438	8.77418207121082	0.0867300367937423	4.75838002283126	0.00960831467556252	8.22309977434961	0.0970467342726841	4.86416067962688	0.0900770490185152	4.83770140841759
0.0114002531464212	6.17938962765038	0.0487193577899598	2.35051247291267	0.0101726573747424	5.02309435085261	0.0546439112212294	2.000609820846	0.046873534953524	1.99944633678339
0.0133807183732279	5.8475132798776	0.0723231672449037	3.0285420846194	0.0137290706973335	5.99950377361803	0.0904189989794224	3.73591366458153	0.0786032860410484	3.61573371852192
0.0396791530400515	6.6769276780542	0.0362151755462401	3.5351027995348	0.0402355921901082	7.00007240252891	0.0704162957506176	3.84454319797941	0.0391002893944723	3.33008677555474
0.0155282841739245	7.28397610597312	0.03110090801958	3.85903429333121	0.0162588395101001	8.28886775482025	0.0425440189589497	3.80372768450545	0.0311620978693749	3.61743240013196
0.080293053125497	9.66873821802437	0.0964020429598168	4.60904801078141	0.0835559992862543	9.68338640447287	0.154836005132982	4.91123166146449	0.111074757271819	4.74854018007589
0.0407491150917485	6.25926326611079	0.0552147674304433	1.31412689201534	0.0384870738183113	6.00037491989592	0.0821292325616522	1.43120480158717	0.0553125853781284	0.999903992594326
0.0627200287440792	8.52317660814151	0.0399464985565282	2.02158396784216	0.0643456953037686	8.3908819087617	0.0834095913376183	2.8065684369882	0.0448740448884266	2.21080846752013
0.0253073473810218	8.36874537169933	0.0864761115214787	1.98033528961241	0.0227352780426002	8.25182125924413	0.100291345894601	2.48122000146637	0.0854499660624421	2.14952331926618
0.0588122859084979	5.90019930503331	0.0680423578433692	1.09091847669333	0.0621729059191787	6.34999152892264	0.104075540319029	1.8639586196426	0.0625784358919308	1.32280778496535
0.0155286821885966	8.29067482263781	0.0410672378214076	1.09421168267727	0.0165605199442941	7.42273667243364	0.052241747035768	1.08712215324938	0.0424817533798919	0.967145937658984
0.0810499028558843	5.01412401208654	0.0282750964048319	3.05635350942612	0.0808795719954405	4.99987091931708	0.112454896069643	4.53826156433015	0.0342337304104906	3.99998919580629
0.0688364033168182	8.59509887523018	0.089433510529343	1.10332418326288	0.0762660970485454	9.00070641989222	0.132272116272082	1.82696799098285	0.0990856719339087	1.60266385342783
0.0721566698118113	7.61800333857536	0.0737941658124328	2.98440589103848	0.0908389043306451	8.80478292219039	0.127644458196156	3.57836256593014	0.0765894068334825	3.00022044078544
0.0720748373749666	6.33257047156803	0.0235032307542861	2.25406266562641	0.068615614663609	6.33653372105685	0.0799500071369927	3.81712649098075	0.0242580745806764	2.44730109712438
0.0105604129564017	7.37394966068678	0.0417578834667802	3.51048528216779	0.0115903612446579	8.55956214648992	0.0462394865326046	2.94091743626252	0.0373892815575371	2.26902540161299
0.0451372931734659	8.9544442249462	0.093828296023421	3.39763414859772	0.0447775924294942	9.33798599412665	0.125926874775712	3.90004299172704	0.102037440969973	3.8144888169397
0.0911442295159213	8.17372922669165	0.0489128598710522	1.12587984651327	0.0867148780122559	7.99964871026467	0.102215088307767	1.87806780774879	0.0548706873750412	1.00070806257872
0.0509700890607201	8.86425643693656	0.0637211577268317	4.22032209392637	0.0530066925870108	8.74173139451705	0.0924705116684649	4.66200178314859	0.0551336131836241	4.00035446926852
0.0548266638768837	9.02451738482341	0.0396196039975621	4.72554932814091	0.0566376891443157	9.15831315289841	0.082190560646403	4.89761414394283	0.0450385470741516	4.60087426798454
0.0257091999379918	6.46249819663353	0.0341680430714041	4.63614336308092	0.0227885386628346	6.29757155261231	0.0579443720433598	4.68668671274303	0.036982033688789	4.28533997511902
0.0205928970547393	8.08528498397209	0.0204151990730315	1.35830296389759	0.0184225596159192	8.83634395274611	0.0328293520370986	1.67507392898117	0.0220288263542733	1.00051164418085
0.0124162204866298	8.81469904328696	0.0576433065906167	3.77955296915025	0.011099206241826	8.99966834539117	0.0589998250240787	3.32725958064986	0.0511171175479635	3.00053819387562
0.0863352954853326	6.58138212398626	0.0576478627207689	1.00164125766605	0.0858360571538356	6.72516864448594	0.112617144400908	1.77969424144261	0.0600126664411662	1.00031617317906
0.0270939916372299	8.81344339693896	0.0297752525331453	1.9897121116519	0.0246730355540648	7.99989650285204	0.0481883488434609	2.70275177036502	0.0317930545002965	2.33037191958855
0.051585214282386	5.58736906619743	0.0196380119537935	3.37086770776659	0.053698549115659	5.0123953266876	0.0719624884778506	5.1411294883427	0.0287709525588546	9.99996585251959
0.0459548921929672	7.651864803629	0.054130183190573	1.01201085373759	0.0426078361018227	7.99964738352968	0.0784792062081389	1.64945660939546	0.0533872694945701	1.14469765036241
0.0538303120969795	6.53884214814752	0.0168446692544967	2.5549130635336	0.0501423913990815	6.00020105523051	0.0612344307185006	2.85285008095622	0.0223848194461583	1.99996498122452
0.063429374541156	6.2714941019658	0.0987030561151914	3.79036421794444	0.0637246961345637	6.65061731836372	0.16180451616452	4.69584526623777	0.107958837227718	4.36879123173087
0.0276563557120971	6.61627902532928	0.0434828371461481	1.7102833269164	0.0288042064592883	7.00061965226621	0.0686288008078839	2.5005410750967	0.0482455099494503	1.99969277338655
0.0618467035633512	8.87240684474818	0.0269409842696041	2.21228863950819	0.061398133571695	9.53488610747636	0.0692285822530223	4.42173883683624	0.0299027631148538	3.00009598096936
0.0294773505581543	5.30249248957261	0.03269858708838	2.83181368745863	0.0310693381545475	5.29544383993086	0.0562880013310242	2.71956909770537	0.0298465676815627	2.00035045092357
0.0442618090868928	6.82765046251006	0.0487006009765901	3.24022342078388	0.0457526169951859	6.99917299432354	0.0882200789727591	3.85376491753452	0.0528971998411398	3.43376408939003
0.0834432407049462	8.01248738309368	0.0441608737059869	1.10744646843523	0.0896855152734042	8.66378636576592	0.090948778695978	1.71961621338022	0.0465217512423607	0.999809900514232
0.0495049823005684	8.22425100603141	0.0220307311764918	1.54933124314994	0.0482102285934835	7.77876572071953	0.0557413605890362	2.67101009818251	0.0240709286777788	1.58301488178477
0.0981676310370676	5.14009032980539	0.0443205316737294	2.2361348066479	0.101203968448959	5.3543094587334	0.123405005834297	2.79193688963142	0.0430069690084201	2.027216530543
