# Supplementary material for: Analyzing pathogen suppressiveness in bioassays with natural soils using integrative maximum likelihood methods in R
Source: PeerJ. 2016 Nov 3;4:e2615. doi: 10.7717/peerj.2615 (PMC5101589; doi:10.7717/peerj.2615)
Supplement: Supplemental Information 1 — The folder “data” containsthe data to reproduce Figs. 4, 6, and 7: “data scenario01.csv” to “data scenario06.csv”, “real.data.1.csv” and “real.data.2.csv”. The folder “script” contains the script files “scenario01.r” to “scenario06.r” thatallow for reproducing the data shown in Figs. 4 & 6. The folder “script” contains the scriptfiles “figure07.r” & “figure08.r” allowing to reproduce the statistics shown in Figs. 7 & 8. The folder “source” contains the R-source files “infections.models.r” and “infection.nll.r” that are required to run the script files. [file peerj-04-2615-s001.zip › MainSources/data/data_scenario03.csv]

r.control	t0.control	r.treat.pathogen	t0.treat.pathogen	r.control.est	t0.control.est	r.two.pathogen.est	t0.two.pathogen.est
0.0075187553698197	2.47033278737217	0.260690766759217	7.96050756704062	0.0214521465382846	5.71387625344669	0.393186751390486	8.53599456049274
0.0798157403687947	1.86700109113008	0.226519464887679	6.48488436010666	0.0990560546271224	2.60477869068765	0.375861397383714	6.51696496043592
0.0513105037740897	4.04517255909741	0.144144489895552	9.7168437729124	0.0688531199245531	4.75397484965327	0.508043808210843	11.6389511125499
0.0932821462079883	1.49578620865941	0.443971461616457	7.97066465602256	0.191379242344647	3.23825769550036	0.0548166450280556	2.00063581387033
0.0235652104041073	4.12209009658545	0.158245634101331	8.67410938022658	0.0482828614810226	5.74773068340624	0.106122323633284	4.73465288259538
0.0433855855383445	3.3375902986154	0.440001148730516	8.7205764267128	0.0645809640693089	3.00000823064025	0.375754108405475	8.26611011111491
0.0634561273255385	2.24012359045446	0.246193538140506	8.74508738867007	0.106484727116076	2.50761573612251	0.459376467335104	9.82631842828032
0.0924707762522157	2.64976090472192	0.375992349814624	6.71166974236257	0.131660147550678	2.63971314176744	0.924498333396187	8.42752731040472
0.0951870212338399	2.15350401960313	0.146395409107208	9.90050464635715	0.123697211619735	2.00002952735725	0.208360559656447	8.28734998959187
0.0663228562651202	2.20920819044113	0.343840255960822	6.79969183984213	0.200536810996623	4.2902787965232	0.191929783163239	3.38741572257263
0.0137275854337495	1.01965284347534	0.231404076423496	9.03830793919042	0.0222623037852305	0.0245919914603164	0.68039955431665	10.3032846650731
0.0155767009761184	1.90636265091598	0.253881268016994	5.50226378953084	0.0334311476769842	5.00464190913084	0.313975231115616	5.15219801006594
0.0837727287211456	2.47358715441078	0.400021811202169	8.15946400165558	0.123520563033396	2.99960086899214	0.269285153053041	5.87355958911742
0.0632447017536033	1.40402976423502	0.422723708953708	8.75969333807006	0.139762742743817	2.78471450783998	0.101893478460011	2.75546782683134
0.0561281379268039	1.37580760195851	0.38401548974216	7.95874005765654	0.0919960661618143	2.00003464065642	-999.9	-999.9
0.0715223720532376	1.4647134616971	0.388287513237447	8.57004481367767	0.111190428392481	1.50315791187153	1.47314203596274	9.85605824050361
0.0156988111566752	3.80476016458124	0.183316938020289	7.63155536027625	0.028601682851325	4.26576781163438	0.31476319575524	8.94967206872217
0.0168857447940391	3.91551611293107	0.44051112215966	6.8756463972386	0.0296344634223341	5.39093147238924	0.641259663235324	7.79585283443393
0.0633894090924878	3.08543232362717	0.442386952228844	7.08672261913307	0.120003425758852	3.19287791237427	0.429380470763618	7.00002895258666
0.0878722401030827	2.88888918235898	0.325728029105812	8.9738152641803	0.129008531856723	3.00019404977354	0.560678195401311	9.4467522984154
0.0243179422940593	4.52717436663806	0.225012080464512	8.62583328736946	0.0420566501774013	4.92192266650975	0.275963941983039	8.9999707029486
0.0211050187132787	1.71653143875301	0.405255823489279	8.18301136954688	0.0408111145048517	4.00031458324758	0.168633343207401	3.8298402915011
0.0998218295534607	2.41918881703168	0.315057116840035	7.93060837313533	0.14123121060631	3.63684884009849	0.108802579460132	2.99920210522768
0.0396345353962388	2.04083474911749	0.305363435670733	9.71401913673617	0.0734041288814572	2.78619987201551	7.83706581504681	11.7924492140885
0.0680829405102413	2.29346016142517	0.155046416632831	7.32694765552878	0.135596548024989	3.68664160365829	0.697826248709634	11.4694416203272
0.00476228957436979	4.81878379359841	0.13724481407553	8.7460943707265	0.0158688829390738	3.80462085219417	0.295504346821636	10.2361747907924
0.0547348918356001	2.88549624569714	0.436358933802694	6.74070723354816	0.0845791074436755	4.52577033297525	1.49974065913016	8.48097743466951
0.0242005096513312	4.87174166738987	0.276227392349392	5.62506881193258	0.035359404745615	5.00709665086253	0.360014206410187	5.51924114658676
0.0767254642695189	3.17197550088167	0.343886563088745	8.1301707145758	0.112666056340728	3.99973947589048	0.279947655605087	5.35583834732339
0.00770780066307634	2.4056149199605	0.422952402569354	5.27248727739789	0.0144412619551443	0.999218112620793	0.393702184657963	5.51148239152354
0.0764624263891019	1.20351465139538	0.171741024497896	7.84001811873168	0.111978635966632	1.99979390445814	0.0712065063344846	1.50563395325683
0.0554115503476933	4.78019185550511	0.329738153051585	8.1854802230373	0.0750799603823975	5.00013958067191	0.313556019368363	8.00085629303124
0.021387725519482	3.83703916613013	0.142503791023046	8.27668047510087	0.0378300518061991	2.99977011470229	0.335022587166899	10.8817739170118
0.0535213035072666	3.67021916154772	0.302155121974647	5.39376888773404	0.0846231142084216	4.00035344848869	0.517983338370114	6.000109030443
0.0585767121154349	3.33700951375067	0.346378096286207	5.36585407797247	0.0973394234935325	5.36383419106909	0.246429468060178	3.81679588785029
0.0322109142427798	3.1977726938203	0.420592007692903	8.3732896624133	0.0483406345386136	4.02266520826627	0.599466464750739	8.61746181092594
0.0929829019424506	2.02557984087616	0.112829656712711	9.51424545608461	0.165092843552532	3.18512272780798	0.0880968467028527	1.99958480852318
0.048310018684715	3.88794166222215	0.395701822731644	5.9542844526004	0.0866414917897158	5.99957550932716	0.400855577852284	5.69438139341398
0.0574669427543413	1.4197886409238	0.344183414708823	9.87285504699685	0.0759515795559211	1.00012661617215	0.665978519919167	10.596079017107
0.0949053765132558	1.78541036229581	0.130883318651468	9.9889179377351	0.139399166474281	2.37975060061084	0.0120499034708626	2.00012342354688
0.058199050862575	4.11096639279276	0.26080035995692	7.47431281488389	0.0826422739415491	4.4567170634713	0.25112177858684	6.38934771483417
0.0685841428330168	1.93226918112487	0.454300344269723	9.96326310676523	0.127370039776848	2.25167263847991	0.706051518253372	11.6376234051113
0.0133314775167964	2.45034286286682	0.380823380034417	5.56666304008104	0.0222225128635035	2.89871900916564	0.360400591228961	5.43774124871059
0.0469493542602286	4.30144372675568	0.394831875804812	8.08367212768644	0.069045724311521	4.00042465107849	8.74754184767173	8.96020978824451
0.0127056318619288	3.52964654378593	0.292457476258278	8.3919514354784	0.0273708017188434	3.88404922852809	0.389374793784741	8.69766815947998
0.0798601863596123	1.06578659359366	0.386073989607394	7.8038326301612	0.202855489479154	2.34859465084432	-999.9	-999.9
0.00301872778288089	3.28519108705223	0.357785872370005	9.73020688630641	0.0187375437266145	10.9998457684489	0.651313466530904	9.65292796731792
0.0999527458683588	4.79809035081416	0.263862736150622	9.57479494740255	0.13374960419566	5.00024841763843	-999.9	-999.9
0.0525057570245117	4.84996694792062	0.420468822028488	6.06510957586579	0.0829233770649693	6.79051016745471	0.487579710813118	6.16409101678929
0.0534132480223198	1.53919536899775	0.475402802694589	6.92173586227	0.0695946230658376	2.15612015160863	0.456828119577404	8.11313649795238
0.0751168469826225	2.4507177490741	0.211437080893666	5.45462824753486	0.134044037156504	3.99940336804057	0.359162256528182	5.99999503111586
0.0126488441536203	2.28087431471795	0.253780053928494	6.46522630471736	0.0219283431847057	2.93541518294874	0.388126039531352	6.68424994577659
0.0705838679801673	4.14732800517231	0.200124561134726	6.04321690974757	0.0920106067055746	4.07241517007678	0.292852440797104	5.92582020298905
0.083783189562615	3.84696680959314	0.285988962464035	6.0619529185351	0.179902843813352	4.76190147630345	0.432330377060918	8.38657514247889
0.0832541327842046	4.15001332573593	0.168957834783941	8.6828543827869	0.145882691977852	4.77142605953066	0.516288964969084	11.5978611786352
0.0285724612192716	2.62420577742159	0.164594358112663	5.75059448950924	0.0441620394252405	2.90180538089099	0.360290800743954	7.36394236619114
0.0128136112811044	4.98244929034263	0.446993423998356	6.72537606908008	0.0248740690157366	3.65083110910206	0.586455114782633	6.75276968415258
0.0398810783450026	1.94939447939396	0.43687159018591	8.01528150564991	0.0604445209723526	1.99998646838071	0.602542667053467	9.18759563369165
0.0917609829599969	1.83248512167484	0.12511593895033	7.40427256328985	0.116562838891041	2.00035350274983	0.0876916253318435	1.37823078028936
0.0182587789190002	1.93112517241389	0.398266248777509	6.76721456926316	0.0399238162151438	7.32860437952207	0.237215937778853	4.74326384168758
0.0412159563577734	4.94484177883714	0.10794264562428	8.0999858758878	0.0734429293246487	5.00069392371336	0.164540047119456	8.09996782052414
0.0388891733344644	2.5246257185936	0.335864945035428	9.33566343504936	0.0614581490730122	3.53286757368818	0.106872163090102	2.71959054849703
0.0079756594307255	3.09272009506822	0.260012845508754	5.34113862784579	0.0250109623505919	4.07709988091891	0.402908761241624	5.64788802359165
0.0755233471665997	3.8886285526678	0.13344951774925	5.46081888023764	0.0971822740992484	4.44615075585638	1.48713499794992	11.7157435104885
0.0659926133537665	1.88232513144612	0.137194525916129	7.96707892906852	0.11225506842547	2.24124473347853	0.233190843379383	9.79300143871771
0.0654918036686722	4.07310408260673	0.297340972628444	9.60329618654214	0.142962190063792	5.00080578481502	0.0746632153680754	3.99991183349398
0.0507435978895519	2.98002974130213	0.179290298372507	6.51568793109618	0.0921996157281047	3.56534395337253	0.619262051975299	8.89098098363448
0.00459420307492837	1.67304877005517	0.202113413158804	9.37313234782778	0.0411349873761312	9.9997683461129	0.271450850246859	9.00001415476323
0.00950861356477253	3.93023930490017	0.356863101851195	6.99736987589858	0.018932604559787	2.57895136343109	0.399235919794883	6.99968053800583
0.0432941537667066	1.07884016539901	0.414639673940837	6.99243773357011	0.0854900404951736	1.50651402145511	0.334601299787374	7.99999608749991
0.00587686806707643	3.42498413845897	0.320967042725533	9.09351261565462	0.0134256272002206	6.85587808306636	0.191416779189873	4.83308051448315
0.0494949530370068	4.98756793513894	0.231189212109894	7.84077185322531	0.0913956227810269	4.64896265703677	0.755326257080114	9.70767033448983
0.0985125500699505	4.83522730600089	0.215145610831678	8.25492424773984	0.187512563971642	5.61918079480874	0.0890023850525558	4.52872102682198
0.09333175056451	3.19021174777299	0.392786354199052	7.47670055134222	0.149548611752405	4.53709583411007	0.174308668820113	3.64598972646148
0.00706456897757016	2.9152513043955	0.211232752818614	9.39759631524794	0.0140560240216894	4.00103478605208	0.119934424733259	3.81108198117408
0.0238091198867187	3.14369437564164	0.493347696214914	9.48336004163139	0.0467858184536415	4.36105963033811	0.776107632131825	10.5118740022616
0.074799026095774	3.79251752793789	0.196202928666025	6.25252796919085	0.111550717163667	5.00002514459885	0.184614700579445	5.45234118528109
0.0879144870785531	4.28941704239696	0.343463958054781	8.37147790240124	0.21566004094868	5.42506508072188	0.261857642344257	8.00052844174409
0.0482645223177969	2.64849238935858	0.177023731544614	9.48972605983727	0.0783643879710754	3.04939537331613	0.150892881094841	7.87144386451402
0.0650700657127891	1.24789951276034	0.49920518565923	5.11806473368779	0.101100045540055	2.37284269837979	1.45600945263594	5.9203997312225
0.0622548273764551	3.15302131697536	0.110066100023687	6.27800112357363	0.087898392005363	2.68044805286215	0.235286771242807	8.00003033383207
0.0540690215013456	4.29086244478822	0.430780082568526	7.15517474687658	0.119781659827147	6.56676473664103	0.289680087485338	5.59791758197753
0.0677064440317918	2.08439643122256	0.141642672382295	6.22275467496365	0.187843902016916	3.41173910331811	-999.9	-999.9
0.044664731727913	2.64719319343567	0.116915837768465	6.88335785642266	0.0738842237568672	1.99953551801953	0.277125288249026	10.3554000816936
0.0911966289437842	2.62988618761301	0.103847093787044	8.41543546994217	0.217246648056946	3.74500245386325	-999.9	-999.9
0.0597078355818521	4.87920452561229	0.43259027376771	9.03205083799548	0.219599563224065	7.85196248021305	0.140875306234528	6.11905686241005
0.0504021881541703	1.19206401333213	0.488721310347319	9.81910426868126	0.100183789460592	3.00019210581502	0.0621386969821254	0.99822150080762
0.0819759545200504	1.97579503152519	0.159125523176044	5.52202764898539	0.121097982725831	2.27979071868972	0.405066154333608	6.99949635133966
0.00822707948624156	1.15963712427765	0.162969985790551	8.21763948071748	0.0242228133938117	4.99935364445527	0.283080516671181	8.44925136623864
0.0310584053688217	4.56884794868529	0.479809330683202	8.88631907524541	0.0510989528619386	3.00884355501109	0.803348330698809	9.98059010142836
0.0608131853833329	4.7630535652861	0.474275864195079	5.63928297255188	0.0782766474972876	3.99953172692746	0.625536435852152	6.81021126936029
0.0388686765825842	2.23574277479202	0.496021452732384	6.58968032104895	0.0581423558668535	2.03833529569988	0.448424664321162	5.8158137207795
0.0497553435750306	1.23071173205972	0.40747375767678	5.30881884158589	0.0939040281342377	0.794938714551252	0.316969717110502	5.22956083502001
0.0411884602641221	1.89170359354466	0.289674770832062	8.56093594920821	0.0629596378636252	3.13039353131791	0.100522821689015	2.67349919015454
0.0210488993925974	1.23737987689674	0.236916912440211	6.30634298897348	0.0473080603495883	2.99996871989073	0.553695841927875	7.50507913567779
0.0333657352395821	2.83297252096236	0.278243610914797	5.63420074526221	0.0784823766034929	3.18217301319931	0.395280208500253	7.77984328568261
0.045712072550552	4.32747849076986	0.124291159119457	5.52471285802312	0.0958605336363859	7.00001788926011	0.152140329375661	5.01696535147949
0.00496224062470719	2.22899817023426	0.375669108983129	6.08349557965994	0.0177609913936194	5.99996951922104	0.250400977454343	3.84050254185884
0.0865365067191888	4.90228754654527	0.238909220229834	8.56766470824368	0.0991184673097213	5.47899019851484	0.309399721564451	7.91798903523078
0.0586059434306808	2.03145341947675	0.391185737587512	9.61589871440083	0.0837705846780044	2.20619724954025	1.11310756489556	11.0000420693211
0.0815034726732411	1.34011208172888	0.419746432732791	5.46273069921881	0.134526498420176	1.43400077813365	-999.9	-999.9
0.0021607061594259	4.42844048608094	0.32764154067263	7.93107813224196	0.00691780777041567	5.7742927482856	0.538889254799793	8.39666562985641
0.0326182518647984	2.48068171646446	0.188052084669471	7.64884658390656	0.0364096082333441	2.07064081402512	0.419311959992573	9.6486139017986
0.00324732347391546	3.78352653142065	0.399404280912131	9.59277766174637	0.00571092171194003	0.0368738606114571	0.456480609655964	10.0007638898456
0.00353130710171536	4.5668961815536	0.312306971568614	8.02655380568467	0.0168557196970465	8.99984474963981	0.49909317395927	8.43414914663267
0.013057385182241	3.64309682976454	0.470818602852523	7.55744261085056	0.0374722270926264	5.97040314121106	0.48463842998889	7.32741770760103
0.0932607684761751	2.73565676342696	0.495314930565655	7.09695432335138	0.130839923376701	2.68298432066632	0.558858810835038	8.30807321448463
0.0683522481464315	1.88963743206114	0.48760565854609	5.19764317432418	0.0993993777720059	1.57108365971771	1.48493520785083	6.58437006096519
0.0352134709949605	1.99948740750551	0.292052991781384	5.0179751473479	0.074966580247195	2.92460351587722	0.431077347735209	5.06029100612546
0.0923048244118691	3.14657145552337	0.165630069561303	5.92725335154682	0.132574985747486	4.00000688934096	0.187626528959751	3.6331424657297
0.0369793217170518	3.13635886088014	0.109783469792455	9.94160719332285	0.0598792850855742	3.35842146869203	0.0952435339861548	6.68388099075752
0.00866721249674447	4.81399157270789	0.13209933610633	8.45506669138558	0.0215146919601921	6.72273835383351	0.16185040994198	8.59440390796058
0.0267239263122901	3.92004478629678	0.317049483396113	8.27144719194621	0.0779946258596269	8.61864767752221	0.463093976418935	7.73467108388351
0.0851115850198548	4.52209431957453	0.429098131973296	6.61298277322203	0.115676042228181	5.00023888486238	0.696768273183842	6.91164941774557
0.00415805941447616	2.15200237650424	0.347617616597563	6.18115873890929	0.0132737234271921	5.99484974177549	0.413111526536943	6.23723669609579
0.0886023731750902	4.71889590099454	0.296859142649919	7.49302533571608	0.130238454048705	4.71668375712027	0.127559847568276	4.92908955680941
0.0803595545522403	2.86213130317628	0.1308438828215	6.96911702631041	0.198576629075404	3.29781554597264	-999.9	-999.9
0.03038741484005	1.52296804822981	0.213319416437298	9.14820787496865	0.0497202331595041	2.00039402070764	0.817385398937935	11.6803351197451
0.0526092724893242	3.29183109570295	0.356746913306415	9.40131187206134	0.0775998742119093	2.92996894989576	0.585380580622637	10.4075041445671
0.0778604358572047	3.9492967678234	0.135713236872107	8.57939023524523	0.125222268672309	4.17484629969319	0.0669067305024841	3.55604682576458
0.015179457973456	3.12008100189269	0.261456714011729	5.51558804232627	0.0280139338915529	0.699393755193013	0.305447751594117	6.44392009305283
0.0406093644709326	1.93712475150824	0.177309364266694	6.54494717950001	0.0538357755059296	3.87401217314029	0.147524758446622	2.80229959306769
0.0387506226208061	2.78632136248052	0.369110781420022	9.54843635205179	0.0504642485119783	2.20427702201562	8.30007415118159	10.9083945590631
0.0295188691713847	4.70633468870074	0.18591006686911	7.47338030836545	0.0573859433660892	5.00462815682175	0.0941800054256102	4.70495067659442
0.0560906801675446	1.8169566122815	0.101527269463986	8.70901837712154	0.111360863975424	2.50928651657465	0.566628547837483	14.0570528107377
0.091896779124625	1.03854910843074	0.404433649685234	8.25366046046838	0.145096193609904	0.999614669484067	0.616433066029402	8.0000355954839
0.0702036912783515	4.96028757281601	0.497170440666378	5.91963214450516	0.0835879542409587	4.49646732914329	0.821238614204162	6.31229372410886
0.0966107292692177	1.57832434587181	0.403107770718634	6.92143464810215	0.144590547072936	1.65145839743211	8.55007293303023	9.87185008219998
0.0317469480973668	3.86059617903084	0.199670272041112	5.47788570518605	0.0648215461394422	5.00025996806487	0.377829418181963	6.4306763787138
0.0825846259067766	1.01508320868015	0.300622740853578	9.78080452186987	0.122895749052277	1.12223302734695	0.933249379300186	10.8363371392162
0.0224850310198963	4.02909258194268	0.27582997456193	5.73160398635082	0.0383079207153285	3.45206671286746	0.401560203827192	6.99234001822012
0.0319418455683626	3.34077760856599	0.359532208088785	8.05966117535718	0.055161897775786	6.6352754226051	0.224533492756117	5.80898082646191
0.0448141522402875	4.85523526370525	0.112162738665938	8.06757189915515	0.0767339089104234	6.10179415214908	0.1131681878535	5.68328034443353
0.0852968886839226	1.55586932040751	0.228293776977807	5.28977040899917	0.156612330047536	1.82394433016499	0.404791731535841	6.00051552933999
0.089376520046033	4.00299774203449	0.111426505353302	8.74136764439754	0.114263722324083	4.05417699212926	0.636193295341242	10.8744619305843
0.0590860171716195	4.5995069546625	0.476368263922632	8.47827610676177	0.0951031427533953	5.48408748749905	0.254131194246491	4.83686773806716
0.016894491919782	4.36956000328064	0.49138674447313	9.32393730152398	0.0289043949031692	3.16629125508362	0.61360505174649	10.2923979071688
0.0251532456763089	2.5041247876361	0.157334985677153	7.04645833233371	0.0353560564684952	3.47116784975508	0.260778794342525	6.43287573144243
0.0285108068459667	3.78468373604119	0.145084488391876	6.70391610707156	0.0413829130180276	7.02070097071707	0.198524137846712	4.77526063607844
0.0146320123409387	4.18086134735495	0.39365300796926	7.31787237105891	0.0241383346987481	2.47133503914558	0.777681010493821	8.62605507706715
0.0398542909307871	2.47828958462924	0.173496748134494	5.78619532636367	0.0729378222700387	4.00005436009257	0.108123304940187	2.57939141472784
0.0877024720660411	2.77564466558397	0.416625437792391	8.17802815581672	0.125155996533395	2.99999455439067	0.972893370563311	8.82658377502672
0.0981706603134517	1.76045145932585	0.31946641234681	8.30071221571416	0.144886562668666	2.18279250752483	0.0667852118154686	1.51089541037718
0.070914785571862	4.12681556213647	0.315975703671575	5.28963062097318	0.124110891439866	5.18152736646889	0.300134988138937	4.74179049010503
0.0866918534005526	3.14088505599648	0.465397466719151	7.05841740709729	0.13159113790657	3.58761924686144	-999.9	-999.9
0.0359045846543741	2.16493008378893	0.151717036683112	7.16933320043609	0.0548970500901845	2.72996400513042	0.314159929293266	7.58415868333409
0.0728860445101746	1.96960958093405	0.33234123038128	5.92398476786911	0.100904622801991	3.00520460158108	0.862887127822857	6.89303371748884
0.00855240299366414	2.62802656367421	0.463596575707197	9.564459862886	0.0273153033215008	3.84938581612695	0.84660412913035	10.8779653362359
0.0737537696596701	3.31693971157074	0.323790820408613	8.43762452015653	0.123230632552094	3.63510169432061	1.23866963902035	11.6119414656417
0.0625366486387793	1.84548668377101	0.361790517996997	7.4630424217321	0.0893598278803879	3.40193748513776	0.689941150109106	7.50239150771844
0.0802298932303675	3.01396628282964	0.275454582367092	9.47918192832731	0.146207875095563	5.35221888721699	0.147879421572608	5.71341144470257
0.036372188195819	2.44292703643441	0.181154616363347	6.99749155784957	0.0750373364471929	4.00060673156335	0.100010189355641	3.65876610728184
0.049223515098216	2.39006252493709	0.187367291003466	5.03284474252723	0.0976785690249671	2.00039617120246	0.283961071641285	6.30334875918863
0.0721918668984435	2.70778528228402	0.178321105986834	7.02589810709469	0.12066166388127	3.00018486983316	0.479075765939913	11.4997852326399
0.0539271865442861	1.37004707753658	0.377110128849745	8.00913967308588	0.0711785471267336	1.35616348261977	0.380644850858201	8.00037734741705
0.0517963410185184	1.85525225661695	0.150614096783102	5.52821974735707	0.098111267651706	3.99951511983517	0.186804635717345	3.38016345891016
0.0420345958501566	3.15923887304962	0.347123594768345	7.62406175257638	0.0707307235403837	5.25609335576564	0.159826650757386	3.80122076879942
0.0427149595720693	1.4535119952634	0.396807761397213	6.86697272700258	0.0893624777546681	3.99963747514133	0.140880461925157	2.66925453008646
0.0021620574563276	2.45714287552983	0.462619258370251	6.51496272301301	0.00922237196452862	8.99994865656823	0.240507698338699	3.85068655752694
0.0117187724553514	3.64584885817021	0.318854786269367	6.64609377854504	0.0246008342181369	3.73334219910201	0.43963206462733	6.7164840995736
0.0466340342545882	2.25270537938923	0.339655983820558	7.78433643863536	0.0725654767643286	2.99980597981938	0.566661940575865	8.84274421138018
0.0399143659942783	1.20288032013923	0.227356675174087	6.12099401070736	0.09477901778296	1.92205681962637	0.732123641168809	9.72831988193864
0.0764230372277089	4.24847137369215	0.289189316891134	6.8814064108301	0.125671503777625	5.4728528111494	-999.9	-999.9
0.0262038537773769	4.88878463301808	0.18779572090134	8.99393150117248	0.0756710352754933	7.56297943135191	0.182772255301789	6.80701179001705
0.0404783074574079	1.2389818020165	0.335272930376232	8.99108681944199	0.0520308593883481	0.767751974686857	0.246857395086915	7.22444377795958
0.0914855306847021	3.21351500879973	0.295894145499915	9.86521923565306	0.122054042231454	2.99989767773652	0.955761101467445	11.0183017949126
0.0853387006092817	4.90408563427627	0.104653747100383	8.76430913223885	0.129998802249839	5.71736262281491	0.84217260404408	13.8822066237659
0.0180040857302956	1.49613674264401	0.307890933007002	7.90201584924944	0.043909574287158	4.16263624556664	0.611228764633522	8.64246284411063
0.0623906058615539	4.93070469237864	0.106374530121684	5.92413637554273	0.105333317669808	6.00000669137361	0.169906993935198	5.64124038280699
0.0339999803996179	3.55800168402493	0.445890371222049	5.44360302155837	0.0526202697849702	3.9997215131281	0.552751354488111	5.73342622926564
0.00314900717372075	1.25769579224288	0.301011669822037	5.72518602013588	0.00973759043776459	6.0002515560051	0.170968021881804	1.84457268570907
0.0958925071058329	4.21012065280229	0.369036775827408	7.65095595736057	0.126250953625503	4.23016296501923	0.48598290652232	8.12455617634037
0.081490914859809	1.98223052825779	0.258587654400617	8.40512149268761	0.0944575342986611	2.00038932570109	1.26742869086701	11.5526796329809
0.0363115137340501	4.01838906109333	0.209177479613572	6.09500952530652	0.0575944164151516	4.03412834544152	0.412814970929688	7.71256044773498
0.0231689877661411	1.42130262218416	0.226940989959985	5.61120833386667	0.0402153178680469	2.00038363541192	0.324647085356004	5.72343204898673
0.0233948596802074	2.97297065611929	0.159564360324293	5.430543939583	0.0365150227358171	2.99381827072102	0.20979971689592	6.7323977415799
0.0828939294326119	1.69282729923725	0.141150185000151	8.87238499009982	0.158778523160941	3.36771905038133	0.0320911004992467	0.846382617726804
0.0666666536820121	4.02404712885618	0.369456107076258	5.8081582270097	0.0987124872336433	4.01241284145719	0.420746967184653	6.00055819501035
0.08285769630922	2.0471527511254	0.112168211489916	5.90377554763108	0.126426345097363	2.55012861125658	0.380415686957504	7.96946653703506
0.0754346652647946	3.44389705825597	0.42232447238639	5.107411891222	0.120497811211708	4.53439180642119	0.375252558686555	5.00054364343824
0.0198422823308501	4.2810337189585	0.222303904034197	9.67331839376129	0.0408087747471102	5.8091937920475	0.437694640081124	11.5537815258968
0.0719277822147124	1.86081347800791	0.227359364554286	8.30950338160619	0.0998595049380656	2.32680453757792	0.0830259724560203	1.54813194474008
0.0837883913319092	4.34261223766953	0.110187410842627	8.36923470953479	0.120226146770044	4.25810120908638	0.474053629447402	11.8037290955649
0.00753783340286464	3.99510693270713	0.497363855876029	7.49192207236774	0.0147974905757063	4.99945118666881	0.605666076377455	7.54015227809633
0.0714372775515076	2.65683396626264	0.141317758988589	8.10519603779539	0.11075276914223	2.00023694450094	0.230033626030517	8.50761453567008
0.0689292222808581	3.43582900147885	0.144819323066622	9.20566130662337	0.0966113870400976	3.98057894961233	8.7080359504803	12.9617951430423
0.0609156617436092	1.23760329373181	0.4548713658005	6.10652605304495	0.0843057840876631	2.00097174610864	1.01376179356747	6.50855939539195
0.0923301485511474	3.48339424468577	0.395541952643544	6.48877098341472	0.191070841880383	3.53408167741341	0.285096913782825	5.12832421564888
0.0240194276375696	2.14202541485429	0.146002187114209	7.71850154269487	0.0577447057427102	4.22349249615965	0.226526528549958	6.90266747809669
0.0856097367594484	3.61632127221674	0.357860370073467	5.35493109491654	0.128373859692657	3.99990860976572	0.225347708080883	3.75694086709355
0.0203110056065489	4.14775108266622	0.34779873592779	6.43722165375948	0.0566734323557153	8.99980357724799	0.366686057520547	5.84200706703882
0.0164821175220422	3.8701961664483	0.106850370950997	9.32645825087093	0.0330351519005013	2.73194256153141	0.217199319314575	10.7515938878552
0.0577816439995077	2.58609501644969	0.423319285083562	7.8416018106509	0.251824237973659	3.6653877670083	-999.9	-999.9
0.0639077464058064	2.41678620316088	0.199151195399463	5.32238484593108	0.135780758223781	3.56091509845774	0.920380912421247	8.31753027763526
0.051541719239438	4.08150082919747	0.491633905470371	8.78855966147967	0.071412727443917	4.00012425984884	0.552809120568617	8.90086639137121
0.00867482059518807	3.80460525956005	0.332453003805131	5.14776245341636	0.0207768387914656	4.91328900007556	0.35730013238715	5.62205639592173
0.0995681744550821	3.1251940401271	0.454450476355851	6.62516829557717	0.119744062097476	4.29380462468229	0.206025617763837	3.8061273080814
0.0842967638447881	3.66484787408262	0.339286217279732	9.56908639171161	0.103525207447152	2.99999438901935	0.243038822030048	8.35746767286081
0.0236999707373325	1.38270370848477	0.328958396054804	5.92503200867213	0.0420141533396119	2.00000088628759	0.252649730611028	6.15439798583742
0.0858995407326147	2.49455337133259	0.450072423741221	8.92889164970256	0.113337315396674	2.99994262169618	0.140221766408058	3.73498871838274
0.0946376770457719	3.00880988594145	0.360342036839575	5.58932078187354	0.238080890099263	4.38837494325894	0.399061088822702	6.86927836084822
0.00702612326224335	2.4231104850769	0.460353341139853	9.9804029695224	0.0142848758843011	1.99905763845559	0.493743874694965	10.5780937695961
0.0285482282089069	1.18621527031064	0.255961243063211	7.39166731131263	0.0658159521134404	2.39227522221759	0.82809010001661	8.89123967152272
0.0684792100554332	3.88637274689972	0.282711721304804	9.57734726020135	0.105364971790495	5.00023788456764	0.130840083319819	4.72628113698717
0.0681739594982937	1.90581660345197	0.427446831017733	9.88374099833891	0.140881346943312	4.47797956389653	0.0834159777629352	1.99979588586044
0.0430742065003142	4.77445739321411	0.45241119004786	6.16966981440783	0.0701385543309881	5.56594421902193	0.36426016773627	5.840535886124
0.0538249792263377	1.31626664008945	0.325457381084561	9.76968903327361	0.0842132116474826	1.41191773895612	0.510291172875835	10.7909831959662
0.042569877874339	3.43284713383764	0.474414381943643	7.96388204093091	0.0664764530567165	3.0006655149286	0.57876793054263	9.26770370980721
0.0862019487579819	2.50147763267159	0.333319270331413	6.48389613372274	0.122074377949762	3.00023248662884	0.151280418951093	2.67746705398381
0.0819466188794468	4.95266414992511	0.192161899339408	8.38033479987644	0.123653102493556	6.00025022822765	0.287992805268344	8.99952758477903
0.0187723753524479	2.68417667783797	0.189183810632676	6.26857014722191	0.0453194045815029	4.99162450640605	0.29083895237365	6.81885309889765
0.0623071486409754	1.44191057421267	0.299453715421259	7.26088838884607	0.0939685584321485	2.63375014766634	1.11119860078926	8.57267989875343
0.0632510453392752	3.47533223964274	0.300595099758357	9.38776188530028	0.110388461737591	3.63242193626556	0.375908930345314	12.5468129003423
0.0555152077327948	3.95807022787631	0.353915067669004	8.48477302235551	0.131518395378237	5.75584549014043	0.158843891937203	4.73237742709967
0.0404435643702745	3.15436530206352	0.181339048407972	8.83971575065516	0.0507367104557779	3.999991980472	1.28512092617085	11.6624673494351
0.0975655738834757	1.3399138469249	0.295517898816615	8.26433558948338	0.187613883701579	1.75339893028558	-999.9	-999.9
0.0229399494184181	4.37483087368309	0.157299587409943	8.42664566705935	0.0387212259285619	6.00162745787062	0.226484630663205	7.34874227907731
0.0150442871155683	1.02766535058618	0.456189345661551	5.94279623008333	0.042459345545526	1.99978710905518	0.553853127726782	6.75086373792026
0.0331166692352854	1.71885414328426	0.209902556892484	8.4865549299866	0.0909995383707402	2.48458040547528	0.178443579178346	8.24804726233641
0.00494007517420687	2.64392268098891	0.102800671104342	5.9532803343609	0.0174657441448008	6.99934764472712	0.143727188859544	6.57368300198568
0.0919325020771939	2.97540496475995	0.198083443939686	9.60575905977748	0.122441837204639	3.3497297699288	0.955423798273666	12.1049821671309
0.0803658664899413	2.55945427063853	0.146236496698111	9.69991704914719	0.152415533362439	2.63460797322083	0.44735264594235	10.8870421204583
0.0738589085985441	1.56445250939578	0.141211596690118	9.47320476989262	0.112460734663026	2.9895024924796	0.0823255498840845	2.32908081803984
0.0751110708476044	1.57944879680872	0.144009646493942	9.11502120201476	0.116047755793811	2.45042811917535	0.193026057989384	10.1050841292434
0.015191016536206	3.38219958543777	0.214826825074852	8.33886925829574	0.0239220409634342	1.0017401165431	0.423456808387176	10.3307281471285
0.0639037015277427	2.2455393448472	0.476826974377036	5.61138677177951	0.0893249117317474	1.855897851634	0.600013947102382	6.00003241102981
0.018474555084249	4.97407202329487	0.247413519397378	5.81777618615888	0.021576153328574	4.10553229084857	0.231145129439562	6.00045765057504
0.0370112362178043	1.03963094204664	0.315437268279493	5.65199401695281	0.0772207042458596	2.00000024878226	0.141201457971981	1.77865349958287
0.0112791534189601	2.81484504137188	0.138251165859401	9.74812996690162	0.0324995752526876	6.39280084767509	0.435182022865425	11.533931999206
0.0438495617106091	1.82959364727139	0.389071339089423	7.05835031694733	0.0685511289225781	2.47956680257109	0.329884227110905	7.58050155991495
0.0929746278766543	3.66855013463646	0.361069611180574	5.07574130548164	0.163050003112547	5.27293606686236	0.428264204642689	4.83323615889564
0.0960148665746674	4.7994830487296	0.301330161560327	6.6948664363008	0.2936121508587	6.6551304878808	0.182974997735468	5.1728213088981
0.0875148682191502	3.80664788372815	0.163231016229838	8.91239997581579	0.147935811783568	3.9997403148383	-999.9	-999.9
0.0534523504388053	4.81432812288404	0.4672766613774	5.91910535702482	0.115503736285823	5.00032276111295	-999.9	-999.9
0.0831324351106305	3.63936926517636	0.322164604160935	7.90350916329771	0.0985370444570488	3.50224152514562	1.10662555090162	9.60890351934925
0.0708291319406126	1.34455646667629	0.223993593454361	9.00459071970545	0.102680658333455	1.00002834775192	0.211984008624328	4.72165877244384
0.0968628587187268	2.37193705048412	0.106782077159733	8.96696613752283	0.127085358171208	1.99972780066024	-999.9	-999.9
0.0898412152011879	1.04772691242397	0.23280980521813	6.62748266942799	0.18596582993626	1.70938169597352	6.6970709939164	11.0005371450712
0.090367094228277	3.15997475478798	0.269963877741247	7.08312778384425	0.136339531794284	4.19257246225792	0.495357925863019	7.84304896672791
0.0771684384748805	2.67369849327952	0.455884950142354	7.99015552271158	0.121868495471716	2.56644634520149	-999.9	-999.9
0.0685450583265629	2.18253351002932	0.281312866788358	8.74224295490421	0.11588972998325	3.71797567239902	0.663704137129608	10.8113464874891
0.0378724925497081	1.15090312529355	0.222581858467311	6.1605310079176	0.0733659077813998	2.78735536759403	0.624787100957488	7.44699923527375
0.00653255531517789	3.07080393284559	0.131980226933956	7.09494731621817	0.0215871958311	7.99953853126529	0.146630952823999	6.57464074001309
0.0410112428064458	4.03913773037493	0.123243411071599	8.3913864812348	0.0877870353372438	4.82504484534368	0.086068006548382	4.00077322251661
0.0342542236708105	4.28453489951789	0.238873940240592	8.9496337773744	0.0570750024154638	4.00000552652777	0.529481314408813	11.2865100265672
0.0731496566871647	3.75531433988363	0.131002347171307	6.98299872223288	0.132737153525009	4.58935880864145	0.0749292195358988	4.72525206789753
0.089775370848598	2.06513130478561	0.301222801487893	8.96081365761347	0.139501558740243	2.0002231067161	-999.9	-999.9
0.00871685620001517	2.98835054691881	0.104897929821163	7.38880235468969	0.0198469762070294	2.99938323794714	0.14301248758371	7.74710356879481
0.0172401133247186	4.50019039213657	0.228585739154369	7.69721454475075	0.0308839878266446	4.98646557288742	0.305533582526106	8.46136273257071
0.0681177580496296	4.27938132919371	0.449964422639459	7.71254026680253	0.116715919633331	5.46660495755836	0.206966965368678	4.79762104298125
0.0522390593662858	2.55599123425782	0.434342642873526	9.9183708592318	0.122406121186114	3.40368338780585	8.61807527803841	11.8548694977704
0.0593835576560814	4.40069775655866	0.436172088515013	8.02788608125411	0.0792515274199869	4.33545557150129	-999.9	-999.9
0.00851829521707259	1.83628784772009	0.465849855914712	8.06728031835519	0.0206500979267488	2.16368506922721	0.674442204862551	9.00001256613258
0.0531837471025065	1.55295459832996	0.418778485991061	9.77458153734915	0.0939063058543716	1.24870296806706	0.962249660955856	11.6289454800549
0.0339056397806853	3.88927330449224	0.116509705130011	5.73140535736457	0.0630894111144444	4.00092560643195	0.149434191937488	3.74518814815965
0.0762587870478164	4.13064025714993	0.308613882027566	7.61771883582696	0.100209309883227	4.50125814399902	0.430887607850715	6.48390028305192
0.0399010004776064	3.89053494762629	0.483149491902441	7.0836454606615	0.0861061359822929	6.0001121422089	0.222612285343612	3.79681779065611
0.0609326591703575	3.51925942767411	0.161605756729841	7.76911524240859	0.093977342362593	4.99969520891956	0.144790736935922	5.6491316434292
0.0255104298621882	1.59018383547664	0.306683878600597	8.3685603318736	0.0491487777499348	3.56872247478633	0.34381795704096	8.16706093860553
0.00252305989037268	1.45195840671659	0.248355567455292	9.70402310835198	0.0192717914933443	0.999999597387403	0.445775143982065	10.6535503698803
0.0199010454902891	4.93354899249971	0.375815623719245	8.97688843193464	0.0312664260324033	4.95649647304311	0.462908068203598	9.24261347720629
0.0821478261905722	1.89414613228291	0.481353217549622	7.38783170469105	0.157595923371474	2.76671612110546	0.082926390124609	1.58903053499988
0.00497086627571844	4.19221722148359	0.345939454529434	7.11583870579489	0.0217408366233668	4.99941771749536	0.619000806799986	8.5815865717965
0.0947143988036551	2.17753155715764	0.364052151422948	7.79035614687018	0.187305951321799	4.48076978645935	0.163378824756966	3.00008998378457
0.00605259894602932	4.15041186194867	0.139292739797384	5.44928958406672	0.0103131970990005	4.06074110535296	0.459371486158375	7.85223139922225
0.0707505270247348	3.37097338121384	0.338725193589926	6.73131282790564	0.109822384967368	3.24977762566221	0.73091564449793	7.89563123672424
0.0686077720655594	1.4383312035352	0.281775682698935	6.00333982845768	0.106268496898871	1.19962209469382	0.876764943368194	7.86135281396128
0.0884505801713094	3.54880336392671	0.332077001780272	6.26175113837235	0.099502396618156	3.45383529405922	0.410662652060531	6.84748949551014
0.0947643967198674	3.19641559012234	0.42071304647252	7.89764650049619	0.113822839329642	3.04154791426065	0.408120284686255	6.59239144512168
0.0590731807961129	1.42614035774022	0.248072720691562	6.84586372342892	0.0977590781198483	0.726498780375697	0.395163557598435	8.87669764433074
0.0406006739796139	4.07760888058692	0.283719974383712	8.86730248923413	0.0498069160949963	3.98374393518437	0.471798678691419	9.96399740661263
0.0160708374341484	2.28290145471692	0.244952647015452	7.52848139731213	0.0320217463171104	7.00001998862358	0.220144841519283	3.82211531964277
0.0167199672134593	1.81960689462721	0.110167734697461	9.58528382354416	0.0295589123284688	0.999715550396818	0.193651033450458	12.79569128877
0.0177733620647341	2.87012662459165	0.193621384073049	9.10477131721564	0.0368139878268631	3.98948184389906	0.200673317235257	9.88781138409633
0.0885961152440868	3.69932151958346	0.312187883630395	6.26968792988919	0.168742012359413	3.14203820349135	0.520955621955068	8.56862957250349
0.0408135454927105	1.41573374532163	0.148900915402919	9.24849705654196	0.0859233539137835	3.00073105657212	0.148177956321492	11.6418439480439
0.0561596083648037	1.10777442529798	0.102831380069256	8.66150880581699	0.10882257527555	3.18212928977527	-999.9	-999.9
0.0868315378399566	4.32209979277104	0.341731751151383	9.93453093688004	0.166707899779891	5.00007362215193	0.0839471521896584	4.99954168628503
0.0655406919927336	2.20145023334771	0.23498807605356	5.93707049381919	0.106180766950626	3.67113767995018	0.258239498322663	6.00092906964854
0.0417289158210624	4.17256578337401	0.151704004220665	8.95573599264026	0.0703303960925798	3.4263766267065	0.296115920665382	9.86019266073875
0.090756266514305	1.76068791840225	0.409675883874297	6.49211698677391	0.141242168418194	3.00008096275444	0.229209050018981	4.96563897976461
0.0243722364972346	2.34606562647969	0.248063543625176	8.61333386972547	0.0507724297188706	3.44731074998545	0.927869092369863	9.70334227643179
0.0769185336264782	1.37657373957336	0.420564996544272	9.59398719947785	0.0954908334396236	1.55144271320686	0.565688389777084	9.978021232747
0.071827929017134	4.90985765028745	0.251515997294337	9.79265538509935	0.103504441730489	5.35923872394709	0.0807343737412905	4.46414861694855
0.0823666977947578	1.02694726642221	0.264990776684135	9.09865696332417	0.165884053724986	1.99952849344394	-999.9	-999.9
0.088093624182744	3.98034674394876	0.388740060012788	5.62567113200203	0.152753832574162	4.35617592498962	0.754948546467042	6.79138686576066
0.0788961373029742	4.73229523003101	0.304195320606232	8.27870066510513	0.119281375041026	4.63195626631152	0.833302125725713	8.93741937258813
0.0516399587132037	4.05246691405773	0.383928014617413	5.69363168207929	0.0981761530282277	4.69788809583755	0.423016199969732	5.69007857095695
0.0222964355058502	3.89377017784864	0.352003449108452	8.4670949971769	0.0351546689933198	3.47140783374735	0.820010588769064	9.89145089712595
0.0195717566742096	1.62109374906868	0.179310300480574	7.19664494739845	0.0397813805314697	1.67661880349165	0.587420432239118	9.48006852240634
0.0609745144993067	3.9594277953729	0.248126486875117	5.69167743204162	0.0966141239258442	4.03825000696715	0.186681681502454	3.75240837735134
0.0394898185376078	2.29669365566224	0.36743871094659	5.41366399731487	0.068274740533753	3.00030087124548	0.365678909412458	5.50184794260769
0.0826951732141897	3.92078496515751	0.362675188854337	7.35394864459522	0.130314806256362	5.57741716602109	0.190113627577475	4.01071906422253
0.0999358883795794	4.65825093444437	0.102511489484459	9.61606716969982	0.178476079676888	5.39123151553321	0.899342900128671	14.6421505768565
0.0315029456070624	3.27728250715882	0.466994898207486	8.24602504260838	0.0417561468062114	2.92109879401241	8.04491442199255	10.892237157094
0.0604314086495433	4.65084516815841	0.244400192610919	7.68507273867726	0.0840089640434378	5.0003825176678	-999.9	-999.9
0.00577475956548005	2.78677421715111	0.113710524048656	6.81976203923114	0.0186245130264941	4.84771839398634	0.133148066501371	7.13904840931416
0.0929008637403604	3.42995003052056	0.447906866949052	5.01616993104108	0.121861972390385	3.00006609205272	-999.9	-999.9
0.089383738134522	1.28026381228119	0.213599910959601	7.26274532615207	0.170054598333764	1.75708372323782	0.358370918966899	7.46713386308247
0.0150496242588852	1.30655841622502	0.428842352423817	5.16813682159409	0.0285359658556168	2.00059382683167	0.317876012992791	5.00003302065241
0.0493069565985352	1.74352291785181	0.466122024971992	6.20626249467023	0.0906627650483367	2.52407853882186	0.634569944674642	6.39341033339522
0.0115070776566863	1.4978297566995	0.23929707435891	8.46426717587747	0.0228169428179919	4.99939737499359	0.367737633117397	9.26683599029831
0.0741734460948501	2.97210189048201	0.131707189418376	6.38647257117555	0.123506372557032	3.56030201277829	0.369197005294324	7.09469428022727
0.00726592300343327	4.02290046121925	0.248381831031293	9.11395985865965	0.0134444605695997	4.02332581369314	0.271610942590889	9.24839431124037
0.0168449816312641	4.85636607557535	0.485975565668196	8.50116124842316	0.0289139471970082	5.99998813088639	1.42985565382818	8.91698523945018
0.0446460263940971	4.84713252261281	0.37034470224753	9.26559500745498	0.086708174222889	6.43728613570677	0.711790738099784	9.66304951172712
0.0741906308277976	2.89783219620585	0.299881206080318	8.34442740306258	0.117960248475786	2.51972074424124	0.423844005761766	8.4533994032486
0.0331496285339817	1.65983800124377	0.173873752634972	8.62950355396606	0.0529830807598724	3.05310599002102	0.534579862448171	10.4029185675793
0.0813596676357556	4.98590539675206	0.448098815325648	7.30287278653122	0.131031999922778	6.80473135913676	0.31648219856133	5.82087642518199
0.0293341128120665	3.63429648987949	0.22565647456795	8.15579699818045	0.0493901217340415	3.36442507036206	0.57085624945812	10.7128375182369
0.0598559080704581	4.87586928904057	0.468311745114624	8.90367251355201	0.106638404562255	6.39625452998264	0.171255872320466	5.78279248134743
0.0784217515529599	2.98639290593565	0.214271132368594	8.76894191140309	0.113120162672344	4.00001864715189	0.549866971807386	9.46469605594214
0.0646458051623777	3.39354650955647	0.106094633229077	9.04672650620341	0.0887114188419843	3.76732435115861	0.345876693271486	11.853771564441
0.0694608368284535	3.18471158482134	0.252767310570925	6.39029507758096	0.110972208900837	3.55854539829867	0.384691420235008	6.94010228531495
0.00338167362823151	1.91720461286604	0.193550023250282	6.76167809753679	0.010438689531603	3.00501669791687	0.236136463562398	6.0002657954754
0.0531458021765575	2.81623748876154	0.184152952302247	5.39761343272403	0.102135181800974	3.40439603147023	0.104649910494054	3.45485666677508
0.0256177681391127	2.51686361432076	0.448533614631742	6.97420245618559	0.0464359805363824	4.03987130685294	0.755381671010906	7.64982715569743
0.0461996149590705	3.64748699869961	0.200543456338346	9.97885992866941	0.0934343021121742	4.3644458027138	0.268578456675293	11.3734609558532
0.0634818032344338	3.41445777565241	0.22924220431596	5.1293854706455	0.11266510405507	3.83862949422498	0.507601728855689	6.63579932070174
0.0327314859305043	1.26037926319987	0.274458380788565	5.24750769836828	0.0595106801711818	2.37168505177353	0.430691417029253	8.57249016200471
0.0757830482490826	3.90898989606649	0.465301157999784	6.38359236880206	0.0930717345591759	3.99927611688865	0.460250599838892	6.6886151499434
0.0699513227979187	3.71655387058854	0.352386426646262	6.34098845650442	0.126154641423263	4.43544720636548	0.585544607299306	6.86436748171999
0.0781559264152311	1.75874139927328	0.285173639748245	6.32587326923385	0.119540694599217	2.32503532508504	0.583127568220956	6.72641189195554
0.0717097042531241	4.4371440494433	0.212365137692541	6.05566635495052	0.0970204190007262	4.96880396883005	0.379335632264129	7.7820605567277
0.0775902872101869	1.83302327338606	0.242267728224397	5.90516182361171	0.123941030098218	2.64080785212855	8.39441077303193	7.0003548048526
0.0112457220514771	1.59006485715508	0.125252485554665	7.40478271385655	0.0312591037909787	4.00096078769938	0.0901009232842703	2.71867191655049
0.0320480359666981	3.67862957064062	0.168565352261066	8.54393911547959	0.0465478570397468	4.99997069879372	0.2579923912587	10.6258970064272
0.0456028862211388	2.83793330285698	0.241846857685596	8.05970140150748	0.0712706296648973	3.79950659098413	0.639248753939575	9.73999465150318
0.0263587523621973	4.18449059687555	0.1918132962659	8.52418731898069	0.0380605411980186	5.61328836420441	0.382942165333648	10.5358305357585
0.00860147883137688	2.83570481650531	0.385507860500366	5.82954651094042	0.0263697683601565	5.00026491234957	0.453532116829368	6.37122823688257
0.0434644920895807	4.79584870580584	0.115773814823478	9.97065011411905	0.0780947827903473	6.25231986326038	0.0633504758269606	5.51502057836104
0.0612597414336633	1.75403951946646	0.434260123409331	9.53678910853341	0.0942280765122705	2.23223017770798	0.415267670553397	9.2500502447114
0.0870092745732982	4.42028201650828	0.249810831621289	7.62359544285573	0.11739776622579	4.58563598310786	0.355732528199749	9.22675135347197
0.0846461767596193	1.28610418364406	0.251212395448238	8.34142769104801	0.121294500169692	1.99977763708553	0.393320957880188	9.00000205710546
0.0410298997347709	2.2308426303789	0.323417742736638	8.9387653907761	0.0828627583722693	3.82510915258209	0.667594945720842	10.5820985682792
0.0127502451282926	4.03481143340468	0.2182492361404	8.73762202914804	0.0263846452738028	5.976088156193	0.34141846466795	8.70535078446411
0.0294464221945964	1.02864393405616	0.191349582280964	6.1182305670809	0.0405577753304014	1.00010485526236	0.229754128368696	6.57731764740747
0.075863419942325	3.9876788565889	0.182601100672036	5.43772998847999	0.0866330698936398	3.94881230182771	0.276390590996506	5.69876965862508
0.045455878976034	2.39698403701186	0.153389533609152	8.31498356885277	0.0585823313017646	1.67966746919924	0.467751629612799	10.2826714852386
0.0676929746968672	2.46446861699224	0.254194320365787	6.49544817977585	0.185323269712036	4.49256702296994	0.117981638954926	2.55297670073917
0.0643660195122939	1.96809315867722	0.390557056944817	9.8326470691245	0.117075294108307	3.2441119337075	1.65009569688088	9.93953454371404
0.0979915456601884	3.02700766921043	0.423938416782767	8.4340250166133	0.197175386760458	4.00039979717513	1.16475529602598	10.8872606050903
0.0765633775845636	1.72504240460694	0.159361943136901	8.84647158207372	0.149835170499239	3.00009083204424	0.0219849777448543	1.00003295165583
0.00712310092011467	3.18363577127457	0.44182710731402	5.21913043572567	0.0336195145698637	7.99586541957002	0.471768023703751	4.87024503355756
0.0623065134456847	1.1068196343258	0.145965213049203	8.39356834301725	0.105556683506642	1.20447935554698	0.26341847830513	9.99949945270258
0.00467140856501646	3.65962699428201	0.432656282372773	5.25092920986935	0.0145939351357671	7.11312551597607	1.07002423247167	5.81612278824705
0.0592780297906138	1.38272355310619	0.418208097014576	7.16676799929701	0.0832696273600757	2.00029375181798	0.140321872814258	1.72943932440689
0.0125459300694056	1.2155686058104	0.175714333727956	8.03872900549322	0.0251979430760145	4.4703078328168	0.0879288216128332	1.73912801373363
0.0229074472980574	4.92039493378252	0.476985830627382	8.90308912610635	0.0663566982266384	5.25411138000285	0.586112529884164	10.3982165920881
0.0239657416609116	2.09673731215298	0.164151658024639	8.05126130348071	0.0442446617520929	3.83115453612491	0.151662417247089	6.73400419990695
0.0621276025103871	4.07233147136867	0.411315616499633	5.97252264851704	0.081960158667427	4.35250291548384	0.424731740473545	6.00012719114754
0.0217824319591746	4.47601379174739	0.440322012174875	7.82554276403971	0.0388828535441483	6.00351382997781	0.416921239319817	8.23375960592799
0.0209946576287039	1.19403344485909	0.461477775126696	7.17454303638078	0.0388335231599947	0.999374132833915	0.730864209432011	7.81911932505332
0.0287538810803089	2.95446924306452	0.356540235970169	6.16390226874501	0.0605098913719393	4.32403969449426	0.351757730652377	5.50841959012177
0.0252802257258445	1.96539646014571	0.194576036464423	8.47426527063362	0.0416236150191555	2.00058000223934	0.380829116703681	10.676928016037
0.0810518470467068	2.00467877555639	0.48880518199876	7.74530197377317	0.144822330122443	2.70931748344872	-999.9	-999.9
0.0709716024387162	4.28643965162337	0.481490895710886	7.48904033680446	0.106559425078919	4.58546409725164	0.779163486845404	8.23879978380339
0.0589724843287841	3.33633357938379	0.185330665949732	8.26552481390536	0.110971432422004	5.00004952312612	0.104198866209354	4.14194351000593
0.0165535772342701	2.40698537789285	0.243468349706382	9.73867741180584	0.0314947725316464	2.80141653818134	0.555062416199729	11.018715425696
0.056044937785482	3.55389741994441	0.139049699530005	6.66640682844445	0.0891912711283379	3.37501563148873	0.272578257288134	7.00042467889603
0.0611538628358394	1.78174647130072	0.256388495117426	9.52821474871598	0.0896429093995472	2.80360447869586	0.121997345891287	3.38311809327901
0.0803352679731324	3.5324856992811	0.370626630634069	5.34785936470143	0.145374663043266	3.49634278051674	0.432680129950252	4.94150655393722
0.0112682978191879	4.2251623859629	0.239517475105822	8.11328258831054	0.0274842489414786	3.1659033173052	0.722742381026846	10.492618815047
0.0758885759301484	1.69462832156569	0.209135150909424	8.68307903176174	0.0934747067870462	1.32068218534371	0.940050800996264	9.8146199870418
0.0628526967552025	2.52578918077052	0.403047320619226	7.25695432629436	0.130203637329986	4.73564608996249	1.45409904950721	9.67581261996062
0.00901880554878153	4.53071090299636	0.445735867973417	9.24291209550574	0.0283360363941686	7.31791105516531	0.561460203092684	9.52451232319296
0.0806602745398413	1.33645288925618	0.415131768491119	8.72970949625596	0.203765215407416	1.79407098579058	-999.9	-999.9
0.055624906307552	1.74887814093381	0.293728766404092	9.55529540893622	0.1023632290406	0.999639442580066	0.953787647931499	11.7477088501714
0.0309209705630783	2.4392450619489	0.210662959609181	8.95134390681051	0.0597275250482024	2.63879691948981	0.20707176365721	9.77889737776189
0.0122900510153268	2.38227428495884	0.499280494265258	5.90509635629132	0.052537995187915	6.17838980895676	1.04550054296929	6.16166275900579
0.0562546370793134	3.26256992015988	0.25979491872713	9.01086017489433	0.0998254493183683	3.42699709496396	0.718533093291519	9.76098178500866
0.0818791812716518	4.97069840878248	0.406799547374249	7.65437837457284	0.142713672239371	5.52354373537391	1.08097952045451	8.89633424780368
0.00525754131795838	3.67804733570665	0.493049771059304	5.28988500125706	0.0200868632828628	6.96016007760873	0.456768844519186	5.2492086552935
0.0628147051525302	2.34797788318247	0.480647093337029	7.50025750137866	0.0728041111000224	1.0001018802869	0.573305474564759	6.90175792783128
0.0898052577585913	4.04311027005315	0.381926415674388	8.89979039668106	0.1791359195377	5.00394237607795	0.128425171457923	4.67854814773514
0.0219762739830185	4.07402733527124	0.334233392216265	7.8536584333051	0.045029132479582	6.00016012649665	0.373075510702031	8.19837418201093
0.0952793503280263	1.28079746570438	0.414493085350841	7.0614413311705	0.157320943454022	1.56147921496317	0.676112952641018	8.51596271996391
0.0845340170192067	1.03158397786319	0.421616097260267	7.3277753428556	0.224854055016489	2.5594133636577	1.13690941601112	7.74644172915409
0.0617978834616952	2.64137763995677	0.48449774319306	9.11661423859186	0.0688378796223261	2.63567631267578	1.51549423254904	9.57115294348417
0.0994942619213834	4.95973182376474	0.483732904028148	8.12802044092678	0.151646054648183	5.99999746405852	0.18115214651626	5.08446613500732
0.0197646475532092	2.90854033734649	0.395361609850079	6.48682840866968	0.0314275320374586	6.0610348868001	0.2507797421273	3.85826888612981
0.0669800336186308	4.02605829015374	0.293258157465607	7.43537524715066	0.144700620306724	4.70017479350838	1.43962393814802	9.72914033339286
0.0962641229508445	3.11942114587873	0.467246993351728	8.47944709123112	0.153819185311143	3.80779267769457	1.20788498339273	9.53707451301434
0.0405418433290906	4.35519389621913	0.452022623736411	5.73758083744906	0.0495903048477356	4.0004813804919	0.509758917189772	5.46846446489723
0.0304833086759318	1.38715205155313	0.32443788331002	9.23613083316013	0.040712279636558	1.00997481913095	0.590968319555866	10.6782534647994
0.0211996948975138	4.92651581577957	0.14783951677382	6.7228481976781	0.0409748737757071	8.00007000506184	0.191394885657344	5.74067918476505
0.0456346850097179	1.38390113972127	0.351132532674819	5.19349309266545	0.0749129608503833	0.999701514800106	0.592088871625002	5.00032764178949
0.0397022303368431	3.22241749241948	0.150948680192232	8.35663646459579	0.0820837041292649	5.21740540394266	0.34375985633731	11.2753489446127
0.089178378369892	4.59897843003273	0.150783733092248	9.45633346098475	0.242050244261608	7.33737685801132	0.0620972177242765	5.00010027048741
0.0702364590065554	2.62034375779331	0.347573007643223	7.91125806164928	0.118976882276399	3.00020727446124	1.46528829679372	9.77886277875939
0.0105735017005354	4.87442445382476	0.34249610779807	9.98647193540819	0.0293356556700354	4.00042117489479	-999.9	-999.9
0.00536781239137054	1.15939374268055	0.321887134760618	5.19655466778204	0.0251384531040009	8.01748151234857	0.413254970243125	5.2147031707467
0.0415529370598961	3.26331284735352	0.132309209182858	9.88759659114294	0.0838280063742352	5.00017011455306	0.0679076039242066	4.00045799361099
0.0353272599489428	1.64640238322318	0.247644373588264	8.79957284545526	0.0524084188050674	2.09627319455309	0.087989960080046	1.62031209103404
0.0551146747011226	2.90873967576772	0.475288609974086	9.81600623461418	0.0789758147955158	3.99940913625769	0.106970400160635	3.69534172864348
0.0263612228631973	2.04462458845228	0.292703408841044	6.08704576618038	0.0519580678122966	3.00059814483414	0.178103498942716	2.82593500467609
0.0664723847217392	1.64401901513338	0.354777336400002	6.5977588982787	0.0958346550879823	1.601634701942	0.516402367134484	7.19740561843091
0.0760401774556376	1.67079853452742	0.18712281184271	9.56244755769148	0.146183557429746	2.00030822212971	-999.9	-999.9
0.0792546838498674	1.52810263913125	0.274230716377497	9.07032406772487	0.144320811578848	2.61889255735355	0.0377721771673758	0.999997393672624
0.0457769477791153	3.05123289953917	0.144386582169682	9.44085434195586	0.0922919962601591	4.96718762875083	0.104745732013918	4.64711036336038
0.0710994512976613	2.87077879346907	0.37447060700506	8.99550852249376	-999.9	-999.9	-999.9	-999.9
0.0640265671566594	2.35792770236731	0.147612844314426	8.42191209667362	0.115327436096385	2.63963666224121	0.481125958204486	13.5971406293809
0.0706929996344261	3.79758826829493	0.137184555176646	9.71507814130746	0.123159888565301	3.59679623939549	6.67329673084478	14.0002993871941
0.089573156057857	2.33418111596256	0.164613115601242	8.72364682029001	0.139332346148159	2.29698791037843	0.147627787725312	10.9393109445828
0.0744015364325605	4.8973290771246	0.334636583738029	9.90070575731806	0.0995230085885371	5.32984792915672	0.272374071696499	8.73714122331163
0.0469749514064752	2.12808092404157	0.408292189706117	9.05823387205601	0.0730882941050776	3.00096057085778	0.62957504524926	9.6714576148435
0.0514490126976743	4.91649849247187	0.430714311636984	9.49695177958347	0.100503207266343	5.65892983679909	0.562478520884856	10.2243722459384
0.0520682189401705	1.76248543802649	0.117065558675677	6.75231285975315	0.122363967608818	4.99990837213417	0.119009203726761	3.00054631167115
0.0548899887907319	2.45923309866339	0.179564901813865	8.29245211090893	0.102259539473575	3.00007691949907	0.0760152454698648	3.31432054354262
0.0229914763488341	2.80098431184888	0.331798886321485	8.55007425416261	0.0540602504698427	8.00021016472022	0.147698476958243	3.80259702836908
0.0705742329133209	4.55891914945096	0.394696196261793	7.02997284475714	0.118593709224872	5.24967706343077	1.09473967016848	8.7600295580954
0.0755905091166496	3.57180821150541	0.386498575285077	8.74197274213657	0.131068233532324	3.74651155931375	1.02035067288563	10.0004674052532
0.0479423253210262	1.57045233529061	0.242092734575272	9.8223579779733	0.104880920323011	2.44701098282608	0.675966230293814	13.8284892204363
0.0151808320900891	3.24723685160279	0.368370726983994	9.72057075472549	0.0315980082133897	4.00066375208538	0.462575672793315	10.2522964201554
0.0247208887313027	2.70465210452676	0.250190633255988	6.66379226953723	0.058250669911573	3.5176375489145	0.305614134646465	7.59069648357457
0.0705940090457443	2.57049483899027	0.246402177587152	9.02280006674118	0.0830583723427709	2.00003828460045	0.524742896471435	9.93178825236515
0.0635428800841328	1.70385401602834	0.316539174504578	9.75865419837646	0.111586900796517	2.99996424959443	0.073927958559209	2.45124868397608
0.00805566072976217	1.47728436626494	0.400815656874329	5.69156462093815	0.0295336213864713	6.99982818345831	0.507131529007753	5.72867122772668
0.0716557326379698	3.06291499827057	0.40977176418528	8.20724258082919	0.088033747758999	2.53388493487553	0.638263749782924	6.79488950630163
0.0159599825213663	2.73516684863716	0.478873870708048	6.68577578500845	0.0283862099151367	3.15335896967055	0.513500907594262	6.51272388501657
0.0294294333655853	3.39225464686751	0.463527520280331	6.01594250299968	0.067398232031567	5.56798971125459	0.537211560176748	5.70468115957134
0.0777941973917186	3.55130583792925	0.49384974129498	7.13366943760775	0.168369963548642	6.20899527524007	0.273250496709632	3.78454004154363
0.00704804265149869	3.73556466493756	0.200342866312712	7.72495310171507	0.0206683362601031	2.98969150825598	0.353691091769278	8.21749832690959
0.0479843815558124	2.98564144130796	0.390487902611494	7.05574524821714	0.0848970859946923	4.62004607604053	0.177677544397124	3.49062627212892
0.0568818062786013	4.45557742752135	0.427004365809262	5.75364904827438	0.0815587658483412	6.0002639865827	0.529123143513907	4.87091447130298
0.0965182215818204	2.82543141301721	0.396616071090102	6.41670793644153	0.224594918658795	3.7350826432661	7.85672850730288	7.96865276547983
0.0355592807894573	4.5186054976657	0.277229611668736	9.02992034913041	0.0561660285365809	4.06034569336277	0.484319661706579	9.63676237323794
0.0278512669357006	3.06119042448699	0.11938387081027	5.1203097240068	0.0418953090616557	1.99996143898249	0.298445187591477	9.67209835995155
0.0576782072973438	4.68129163887352	0.489652441348881	5.16668439959176	0.0980643225744261	5.55128917038704	0.421331557718907	5.00023298425674
0.0842330572861247	1.21153687220067	0.4092389610596	5.27359270839952	0.139761618105043	2.27074933599777	0.111027840708106	1.68273157129754
0.016855757915182	4.54090542998165	0.242616124544293	6.97196853230707	0.0373431645005112	5.99676386262242	0.556281018099826	8.79926096265454
0.0145067684119567	2.9266061373055	0.339043477922678	9.10130940144882	0.0310108621152826	2.75364142618662	0.415476912387357	10.135430131802
0.0722042576668318	4.30799638386816	0.34707714477554	9.56847282242961	0.0922419328476047	5.40438131850686	0.131223393440469	4.72937705908817
0.00892907919478603	3.3323394395411	0.1773636771366	9.1207666171249	0.0204582376779766	5.4193591131623	0.268732709569247	9.65095470605883
0.0160008850689046	2.6355053037405	0.129948264267296	8.92611996154301	0.042044371994607	3.64278515431865	0.336390143461512	12.2150137351158
0.0703131322206464	4.72545502241701	0.342094164248556	5.58630184736103	0.106716659613164	5.00010889515325	0.29281186891953	4.77896939171289
0.09600148967118	2.51543317083269	0.387458087038249	5.57484663790092	0.113932379531848	2.99966929298357	0.438018063894773	5.5819038794982
0.0040010185178835	1.41392302513123	0.360729033872485	7.14944741106592	0.0208139403376094	5.00000060896994	0.361706593945938	7.18874997121882
0.028058479962172	2.54280721116811	0.113081770390272	8.54200752568431	0.0413141545687638	4.00040225831125	0.196874723490331	9.54107150218796
0.0269030767395161	3.67063436377794	0.490745302475989	9.56213005934842	0.0517943326411651	3.7338987217209	0.603148402770662	9.99996500079547
0.0113072125837207	4.0033767176792	0.460695605352521	5.77371786814183	0.0316606576688935	4.90179789797335	0.779424923773248	5.82106364456225
0.0273520926416386	1.14073399733752	0.13400334008038	8.80822727573104	0.0394144358666079	1.99982498955566	0.285426652710458	10.3196689152317
0.0993762190928683	1.9663734966889	0.346381595451385	8.43744485639036	0.187109894126785	3.23690588217897	0.0747936958526258	2.00014967626306
0.0318233058459591	2.5192872164771	0.467687226645649	9.06085067777894	0.037350613143838	2.31502947891383	0.605166565305311	9.38268134598586
0.088650343362242	4.10833937581629	0.204128757771105	6.00583277293481	0.138662907411373	4.99941225228219	0.214494499575387	4.59493400440709
0.0596216789714526	2.19027600158006	0.407108905725181	5.58712737169117	0.095367219533379	4.99994523090004	0.59340112831278	4.5869207060777
0.00862812985735945	2.88347830437124	0.225740139745176	6.42303519300185	0.0273734007406136	6.99967666127157	0.250846045719979	4.8399785492794
0.00375633090548217	3.16759520024061	0.30521290814504	5.68833228317089	-999.9	-999.9	-999.9	-999.9
0.0275909333317541	2.30745140742511	0.132597115729004	6.19424260221422	0.0460769060738602	0.870954442548041	-999.9	-999.9
0.0477324889474548	4.53800745587796	0.331188226118684	8.6553846031893	0.100436991458884	6.02770675795624	0.107923847377539	4.66108915926104
0.0419444024523255	2.25554151460528	0.396694548334926	8.42063875868917	0.0641304726918506	3.99992751880569	0.802968345980292	8.45474757694366
0.00330044679436833	4.25193084869534	0.422614821512252	8.68486095336266	0.012972439137205	4.00010240104412	0.723109830483616	9.82165893345005
0.0708994366286788	1.63361690286547	0.368321798276156	7.91981908609159	0.125649254159786	2.42645307331074	0.653944749677992	8.78108809626636
0.0570546793434769	3.36401189211756	0.408189788460732	7.79470784123987	0.0805318219985344	3.11691905071876	0.617624442329447	8.58848737745878
0.00483335943799466	4.68344237096608	0.322388459648937	8.26362668653019	0.00965495110455632	5.0002924034577	0.498661971916413	8.89738834659729
0.0929589443132281	3.46360636688769	0.371466275025159	9.54213925055228	0.145305456701839	4.00085109275683	0.910857968032881	10.6161504492066
0.091544376778882	1.61004344932735	0.410806571040302	7.29862197535113	0.240584105493206	3.44399101083717	0.0453706431347217	1.44578263275404
0.0235076938704588	2.8714618710801	0.188379758317024	8.61725344555452	0.0524033144860633	4.00040830743253	0.420637461029698	10.880245077607
0.00829626974160783	1.43479703739285	0.175443148799241	6.69031306169927	0.0220413113835784	7.72923322458588	0.248939880896347	6.00027479554141
0.0590618444837164	2.02610932569951	0.243131863512099	5.8507680578623	0.0904841614369935	3.0998950667675	0.130368947293019	2.74714549870542
0.0046614562808536	1.2295896448195	0.247702501900494	8.24909599963576	0.0139517568187779	7.20675598004082	0.479496723256134	8.86787594662758
0.0125536874181125	3.78528155945241	0.457222101092339	9.74563202587888	0.0217364559305108	5.32124401459419	0.672640938061297	9.98271739222146
0.0928109459541738	2.08569570910186	0.228902850858867	5.93963336665183	0.118432572584808	3.00031630772756	-999.9	-999.9
0.0426678915249649	2.21854408178478	0.414798334706575	9.49369541602209	0.074669404667797	2.000048181938	0.533138420004016	8.66693326617056
0.082614670319017	1.92410823795944	0.270002457592636	7.95596583047882	0.138899619116155	3.61258499613016	0.0963101466459264	2.00004578569091
0.0896246253165882	2.8585913060233	0.177064158115536	6.93584899418056	0.160811983634059	2.74562356820335	6.70386658329623	12.0001390427423
0.0533805458028801	2.82735557854176	0.11642939588055	8.6891746846959	0.0641792147808617	2.44175080122449	0.23937214978944	12.8467821889725
0.0633028324376792	1.71768212225288	0.360555236134678	9.14557605748996	0.109966889185318	2.28281786619508	0.0688944019962008	1.57632136647503
0.0099006975563243	2.77725405246019	0.220554804522544	9.84555831877515	0.0332945232489818	6.99956292711695	0.293514237623914	10.2263896250995
0.0952019313466735	1.55662610940635	0.337229095678777	9.31067560915835	0.186611979765334	2.77030502662665	-999.9	-999.9
0.0540051142673474	1.81868155673146	0.381845162436366	9.19360132887959	0.077480227046313	1.99999243535067	0.0868982278160116	1.71846424402592
0.0331539103914984	4.43538464698941	0.410629093460739	5.51205771858804	0.0439490676019651	5.00060399908268	0.416221963760618	4.72591442685462
0.0897613192878198	4.9455056944862	0.229305277671665	9.15514611755498	0.130200095481195	6.00063451418712	0.375752308064542	9.69396039767705
0.0844109258898534	4.430843106471	0.221198129840195	8.58187119243667	0.141275013365665	5.53914296153312	0.081152020834233	4.56555334953562
0.0565116644960362	4.37787492480129	0.243486659321934	8.09321456123143	0.100563913929319	4.4276647040297	0.726339542663947	10.582037248057
0.0875935294928495	3.90153555385768	0.351212078426033	7.94953842298128	0.125588215103782	4.42781250254128	0.314290696392418	5.63634917104361
0.0984042032761499	1.31752103101462	0.175423378869891	7.35040609375574	0.184190382086938	2.71399855267653	0.0521278481782912	1.3904507690445
0.0209698310517706	2.8651355272159	0.166105842031538	8.43961751670577	0.0418933082467924	4.87871533300475	0.207029036734677	8.11878880047786
0.0122542272410356	2.04883036855608	0.462266697641462	7.64224635902792	0.020197468425889	1.69123055595664	0.715413427003655	7.65028236177097
0.0741147182253189	3.73775679338723	0.300583742372692	8.93003020202741	0.163926825941655	4.99975941170869	0.0737882651936241	3.44608684096385
0.0114628023758996	4.96091469191015	0.351573902368546	9.51258344925009	0.0376865380172019	6.99938472493375	0.350642510839566	9.458218003107
0.0328979245687369	4.21805066615343	0.485578816570342	8.8309225148987	0.0585498784348032	4.17172091353487	0.625687928479587	8.87829047162677
0.0977577628598083	1.66623763460666	0.221249162685126	5.99250836181454	0.121361735860608	2.0004973446686	0.417233011180275	7.56627981270683
0.0071839650622569	1.48170543834567	0.277249088138342	9.38710495713167	0.0189078324651118	2.00541630976373	0.316990558009553	9.63020260861341
0.0366013436387293	3.48000970669091	0.42608457012102	6.76123531535268	0.0821241749809631	5.01942358998212	1.2255905840361	7.8263967962258
0.0483962549567223	4.14697067253292	0.493714303616434	9.08227758714929	0.141133982085422	7.53605751542779	0.255830679857868	6.27874681847226
0.0415014283391647	4.8321235915646	0.468244211096317	9.8641002655495	0.0637787528823012	4.53264698971264	0.495733886840168	10.8866029330377
0.0916946232733317	3.95225755032152	0.428775047790259	5.38832908845507	0.169264280865752	6.47616096248852	0.580903180298413	4.48021711936747
0.0409199134008959	2.43842874467373	0.253208649437875	9.35459953150712	0.0678267550715753	3.3512846870593	0.103551214341604	2.73403301555658
0.0799243205231615	3.71576329134405	0.281764766201377	7.49253473244607	0.102313995163389	3.18833027196745	0.491878573003502	7.88787125142157
0.0909303150719497	4.5119796404615	0.175586402229965	5.70659960620105	0.13666884383151	5.43734862189568	0.212028592685693	5.20614164486611
0.0223870179455262	4.19511711969972	0.409704745188355	8.42386262607761	0.0378100785663296	3.99554463860928	0.688487936520364	8.51362813024733
0.00197953678527847	2.68856805749238	0.480605628527701	5.01803084975109	-999.9	-999.9	-999.9	-999.9
0.0401317328561563	2.91343380045146	0.379333147779107	6.08162700780667	0.0683639627918903	2.93758351201761	0.730137491682666	6.62879457248096
0.00858378125377931	1.97783903591335	0.287593986466527	7.67310914583504	0.0154907281421694	2.0000573001949	0.552836411256111	8.45761554547326
0.0489643373712897	3.82453010883182	0.250813534576446	7.64788144733757	0.0744443577664919	3.99991060412276	0.268691876911336	6.85559160776505
0.0987071865431499	1.1498242514208	0.387898366618902	8.37423707940616	0.2437924478659	1.62886597285416	-999.9	-999.9
0.00831032088748179	2.58890254888684	0.21736441059038	7.30166506255046	0.0183820004902714	2.06218348740732	0.540478037592476	8.54714534229829
0.0846800124282017	2.87769185286015	0.181612866278738	6.89483352587558	0.235967519767812	3.59810903288007	8.38758750226547	8.00079804968134
0.0668472396086436	3.59317504707724	0.248407788015902	6.60939999157563	0.134742682773024	4.00040036360992	0.510508727282079	7.31401644291358
0.0766170940336306	3.33523941878229	0.30417292220518	7.57310929591767	0.185216745685893	4.55920495438245	0.0551524318511628	3.20511164656853
0.0553106189523824	3.51857753284276	0.346986478473991	9.70828362274915	0.0697673322345837	3.25248973997203	0.63925669597353	10.0000915554506
0.0964396576031577	2.5115852560848	0.265616925433278	6.17733125807717	0.163324977073338	3.00004414934854	0.444489727040538	6.894355015769
0.0520614690710791	2.66771396249533	0.491124865878373	7.31441487558186	0.0776554873652992	2.13652286798836	0.614506217400571	8.00000024093562
0.0774747840794735	4.50687648542225	0.254657594766468	8.44071955187246	0.125352000555522	5.04019547525509	0.101655451648879	4.66257944708463
0.0635540734620299	1.01943548582494	0.314936153590679	7.95290373382159	0.0743548016806278	1.67611051355061	0.479194327723632	7.75458379735206
0.0128934456733987	1.3833200475201	0.2515878806822	5.57972246897407	0.0255212453501143	2.27670477141245	0.541230021941844	6.87770192039022
0.0355948533853516	1.25564697384834	0.194425296317786	7.74855269817635	0.0496528110293137	0.547513959673325	0.37799736708031	9.78066309499554
0.0683485501743853	3.67183374613523	0.199643107596785	6.31297678803094	0.160135455989254	5.00001830228995	0.0860091339958736	5.97526549455759
0.0462965520715807	1.60139794554561	0.365291814226657	9.82518241391517	0.0758506536174535	1.99995837668722	0.40208873470997	10.000000675003
0.00354724762914702	1.5798088312149	0.458531229570508	7.91754752863199	0.0129459283602322	3.00004661405749	0.159960704684534	2.84524829250339
0.0471024777926505	2.05848262272775	0.311030943784863	5.62063558259979	0.124992188924188	2.6906567642656	0.296889053558889	6.54470744932437
0.06994948756136	4.20280542317778	0.363115307316184	9.85001872410066	0.0834519371373318	3.99981109252477	0.569005557652464	10.7366771751974
0.0372614939883351	4.68848213087767	0.119133835658431	7.68827211693861	0.0849832528318765	8.29225285002016	0.148442954013626	6.60469141299373
0.0990647509656847	3.29782249778509	0.390898534841836	7.4143826845102	0.208463749583008	4.34882397442655	0.113334691420415	3.20319836864855
0.00613702782616019	3.31602288875729	0.344926549866796	7.6768980990164	0.0179622331837746	6.81306114848152	0.206240649718909	4.84332817107959
0.0964398252244573	1.09808856807649	0.282885737996548	8.08967753313482	0.152433620887396	0.999988813339793	-999.9	-999.9
0.0456912581895012	1.70454257633537	0.208497565891594	8.23127385578118	0.0792154880644687	2.24142151036979	0.0594639641602374	1.49064706034445
0.0282854031512979	4.62884336430579	0.432714895624667	8.46592407557182	0.0584444967862654	4.04587477004398	0.905332378055315	9.96889388835772
0.0278844837055076	4.06895135529339	0.316662295442075	5.35809580003843	0.0363352683303457	4.00660436169779	0.537903844495579	5.91889098030052
0.0657688942393288	4.79632275179029	0.22467770203948	7.48394279973581	0.101268198030802	5.00028637423192	0.692405432042665	8.8409848979372
0.019768580499338	1.08740383386612	0.419424793031067	7.77948014554568	0.0428388640877454	0.758121216249826	0.497647137146633	9.77168632409438
0.00216109674563631	3.20497825555503	0.22935758382082	8.39072802336887	0.00649498346141415	4.34651222962853	0.331682449401296	8.85054077231102
0.023525088544935	1.74563709739596	0.264386922772974	6.21030270238407	0.0374504482723833	2.0171262194696	0.346927541921249	6.37292769870432
0.0319119837600738	3.98979481589049	0.352218280080706	7.74589018896222	0.0763376538396609	7.00001742234561	0.225003273465269	4.83237566456637
0.0675958749419078	2.66486910916865	0.190787425450981	8.58013109420426	0.119798815674524	2.26158315462436	1.24211402884243	12.8188443172656
0.0771807158591691	2.3597465949133	0.266051298193634	5.59425385668874	0.0848929281190065	2.26087110107223	0.633026338906177	5.9509423512019
0.062910699879285	3.69715586397797	0.318025994021445	9.57654490368441	0.0840675070693841	3.50999937078685	0.366740768023692	9.95654685311967
0.0453110299243126	3.69378518685699	0.279468656796962	5.3659591160249	0.0715919343042616	4.95928510428126	0.297074334284066	3.84547159926967
0.0712101554619148	2.35154742375016	0.173403276503086	5.70297022466548	0.122732223375517	3.5648821447241	0.275456461650052	6.319806322822
0.0475664177299477	4.08111612033099	0.17161819934845	7.71688264096156	0.0766050383029861	3.8714013816017	0.178711891373506	7.64579988398637
0.0103046490068082	2.44602185580879	0.121554843056947	8.47926463931799	0.026616318879851	1.0000771897021	0.116179671834682	8.8381896595372
0.00582170118205249	3.9488696763292	0.131725650373846	8.57282738084905	0.0153205967452672	9.0000019122584	0.283124282863409	9.62109436789817
0.0797596405255608	2.58162215072662	0.316725513525307	7.21661569550633	0.113981489243945	3.56133203390856	-999.9	-999.9
0.0385554479707498	2.93729756586254	0.150845844019204	7.36387795419432	0.0798995211999845	3.95847321560563	0.1667462558877	7.09385966985723
0.0220065115562175	3.61777501367033	0.381303029693663	9.20703887823038	0.0364322325274427	3.19554765980487	0.948882504416424	10.7433641499021
0.0379530919792596	2.37314459029585	0.314023806620389	9.40196276176721	0.0622080098322576	2.28449730445243	0.491312607258185	9.7804550359629
0.0411736375577748	3.99886745307595	0.177000566013157	8.19428043672815	0.0678064492644595	6.3557410229843	0.260463710360102	7.74533502291234
0.00868393578706309	3.66259050928056	0.438518863357604	6.2628762726672	0.0218256406948248	5.95765070252349	0.44911401312549	6.16932834559058
0.0773654756068718	4.92015739995986	0.106259409803897	6.60733186989091	0.114646845568001	5.99949746732262	0.145493470237455	4.72458062035857
0.0344451610655524	2.68575313128531	0.251599797327071	7.40938732749783	0.05336109744738	2.89368785310035	0.304140942838875	7.6115857045315
0.0253177319366951	2.19249396026134	0.41915039261803	6.35135339107364	0.0449037742321102	2.00120209088364	0.571064443389663	6.8859949409912
0.0903765443630982	2.12418587971479	0.268909976445138	8.55041624628939	0.192637091588879	4.1842967616193	0.053158574207658	2.99984542344995
0.0314532543511596	4.77032813802361	0.102991413790733	9.74398454651237	0.0543353882140254	5.99995630779327	0.310679679994053	12.9512983751071
0.0925299965438899	4.31748065259308	0.31753853848204	8.63408668898046	0.118794367093049	4.15243726898192	0.487851342643037	10.770520842095
0.0581003095391206	4.87428904790431	0.112203142698854	8.96878648200072	0.0968457606464063	7.36725526019525	0.116482383745936	5.67093647762188
0.0134784342588391	3.45047577377409	0.433532597962767	7.28873233543709	0.0180763130077781	1.00047194214041	0.508357603353972	7.37041347055155
0.091179168691393	2.60901644546539	0.176289889682084	8.1875809840858	0.171295589837527	3.5193075127387	0.0336531645211128	2.00050772877126
0.0693529243010562	3.70387561991811	0.343175633531064	5.36212847451679	0.108562189270592	4.998426689977	0.417726453493898	4.8400576062942
0.0967087089207489	3.83573897462338	0.266077999677509	6.34598247008398	0.150775061075662	4.53387061984542	0.254799538265149	6.34763728531005
0.0751708253053948	4.76980087626725	0.202213805634528	6.47836418240331	0.157469992134558	6.65907610888133	0.116198357172403	5.00047062787704
0.0912981226264965	1.12197411898524	0.208831887226552	7.32838997384533	0.1399120705128	1.95461051873699	0.0870501092688283	1.60586913547787
0.0583712779216003	2.90926746558398	0.299980262015015	6.92435934441164	0.154598346447189	5.63026641230827	0.138162440511206	3.44135246859922
0.0494501672165934	4.53163127601147	0.394155362900347	6.66528494562954	0.0680361706131072	5.0001792938101	0.627066954626689	6.71279145749577
0.0374982097696047	4.4875827813521	0.37831891104579	5.47831999487244	0.0447742617488504	3.94229100974443	0.496063927172459	5.02782927059571
0.0758986675299238	2.55941949598491	0.227244038973004	7.59497355553322	0.132634676330581	4.33924142088004	0.11060965513719	3.59176202527428
0.0369380006694701	1.92141748405993	0.403318900987506	8.96857621846721	0.0451388044064574	0.957455372903354	0.581676988724337	9.65438927729128
0.0467520496072248	1.6815946912393	0.221966538298875	5.40090419701301	0.0811188706903562	2.14381526279596	0.366604555096012	7.59092527717186
0.0488618670501746	3.82163804303855	0.354287870414555	5.20221809274517	0.0868768507180593	5.00015477987787	0.500651906348271	5.82625926364339
0.00480340628162958	2.70041433628649	0.184017778094858	7.67328696325421	0.0205692480347028	7.0001858956316	0.240780184255191	7.48302652377989
0.0597643507211469	3.86063200142235	0.108598486892879	8.30841619987041	0.084844311413477	3.86251783334231	0.206909964277103	9.32015837570954
0.00254713758826256	2.16120594087988	0.36150639988482	6.45476350211538	0.00769390458603115	7.02645582516343	0.457849992948648	6.73214179590521
0.0743100119298324	3.12473621219397	0.23113286793232	6.0952895693481	0.324801877758323	7.36574330941406	0.186977996533964	3.27302660058061
0.0830440634880215	1.78889009915292	0.162982993479818	9.72270721569657	0.125649588432022	2.4045506083783	8.63914450922297	13.9823268300743
0.0789546298526693	4.36643520649523	0.417482859175652	6.43559235846624	0.120665771375871	4.57387895508962	0.412880508230158	6.33829266448485
0.059496254397789	1.90567305590957	0.279296027496457	9.44009474478662	0.0955518567500315	2.36534528783441	0.462673135799202	10.9148098410608
0.0934805501727387	2.65658836625516	0.317607238795608	9.86475638695993	0.164008261836307	3.5085656340616	0.070550216687961	3.08185644180282
0.0880877884167712	1.68140029441565	0.274782953690737	9.05266451416537	0.139548829919328	2.7362577822074	7.3461258358095	9.00036267046247
0.0538140869305935	1.98581623472273	0.286708750668913	9.5075840712525	0.0829323224340638	2.60410429983276	0.235294988432285	6.77372147671352
0.0828153947738465	3.22050902526826	0.424448901228607	7.4866796808783	0.197226760217852	4.23726484579352	0.339883804295424	8.488515405633
0.0838745697708801	1.18931611347944	0.481590686365962	5.80596970277838	0.112965396180648	1.42517571562644	0.397538604021046	5.38307680023361
0.0443469035571907	4.49346650857478	0.217156665213406	8.62641052459367	0.0780370622768363	4.99989960023515	0.276529351863909	9.74506390666274
0.0823900756875519	3.60835030395538	0.258848340529948	7.56143780658022	0.107494956071779	3.61912338525521	0.759621392907646	8.76299055795667
0.0310900522333104	2.26327649597079	0.395923186279833	5.58567481464706	0.0612349988493402	4.99952529884456	0.447882881770553	4.7786592745084
0.0499820793427061	2.27634930051863	0.460027663689107	5.64987208810635	0.083573267560269	3.56739334844225	1.2521418174517	5.49170217345081
0.0402667761310004	3.5157979382202	0.392457814794034	7.62002861592919	0.0761317050865969	4.5112200574155	0.168450320411956	3.78876684588029
0.00659731234214269	4.69046014361084	0.136896778829396	9.31169996620156	0.0102499564365521	3.14446155667238	0.295238254146714	11.7335163347146
0.0363706449365709	3.52105979714543	0.25862216996029	6.01279954425991	0.0975191593252943	5.99965038353719	0.16756433352671	3.64841551621428
0.0473012435999699	1.68043105956167	0.182401926163584	5.31087684794329	0.0751672580343022	1.33633905632854	0.264357181760903	5.83150578016333
0.0637447221756447	4.67230734508485	0.235734698176384	7.54670948837884	0.0948993222393085	4.26067947583131	0.41191780735546	8.39093238694528
0.0531876378897578	1.83111462462693	0.21706559676677	7.01287532458082	0.0756215407859125	2.38643994933667	0.305980195214798	7.79638803791576
0.0143900233807508	2.93253363389522	0.270116874575615	5.25570433703251	0.0311966847623341	3.00038364985936	0.395910333069191	5.90229560935094
0.0743773004717659	4.50448878388852	0.439818850904703	6.48984903353266	0.160260365224975	6.58319705302599	0.306117372802309	5.25646695157528
0.068962948921835	3.01674483716488	0.207464675419033	5.84023603703827	0.101108691178026	3.52488382442376	0.932444250296692	8.53673534311411
0.0666608136286959	2.3606451433152	0.313913575839251	9.25652900943533	0.101214685282382	2.3259734408955	0.0777196740675916	2.89856454796105
0.0485618610205129	1.35549905803055	0.485015700664371	5.60192873468623	0.0696148090231011	1.14055751692239	0.771127639796675	6.75353292857486
0.0250810891094152	2.41223738715053	0.255527931079268	6.09549601795152	0.0531835106212897	3.28290640006719	0.303054829350215	6.52913650081153
0.024942191651091	4.16879310831428	0.416030302643776	6.00596336880699	0.064196549905593	5.99911953970272	0.635722022913079	6.38494217109799
0.0639034689047839	4.29768828768283	0.296219103038311	7.03424097504467	0.0958295666678702	3.99991694255386	0.654399077766481	7.69637098818362
0.0596648129660171	3.55374887865037	0.275131409708411	8.7510739127174	0.081127490421841	2.16064941109244	0.505496051063765	8.44713795350821
0.0506514617719222	4.57011314574629	0.333066294156015	9.94158927234821	0.0726562092776971	5.20996944825365	0.104819305845267	4.62677149009228
0.00387880961317569	2.68087972700596	0.312721158005297	8.59653581515886	0.0107849370934711	5.45665582403536	0.282955903606327	8.47453609168314
0.00842822781181894	2.77670941129327	0.115655624680221	8.42051925486885	0.0165394257677909	2.02370020849763	0.23630442008115	11.8014458779544
0.0865050723087043	4.72615691553801	0.462325402442366	8.12602334422991	0.153816169480708	6.19003063751765	0.285570691622601	4.76114847318597
0.0235502522545867	4.94495251681656	0.476157244667411	7.13646944961511	0.0530462102116217	6.28423533265607	0.541515947616255	7.82426151411575
0.0673708847914822	1.63108991179615	0.273365089297295	7.8162315255031	0.134590438631068	1.64894487232374	0.943231141053013	10.1749657465758
0.040660824279068	2.29827649239451	0.282445662189275	5.08000970003195	0.0647876218611188	3.89960754682926	0.58820271168409	5.78615472928937
0.0566379530385602	3.03320921771228	0.247597707714885	5.31602571951225	0.120000296157829	3.859413535088	0.236954134838362	3.75792949058525
0.0612681357064284	2.22954892832786	0.416425378620625	7.79924544040114	0.0890788979794262	2.60646324348696	-999.9	-999.9
0.0245618122455198	4.38306410051882	0.413867314253002	6.52546108467504	0.0509902531925278	4.92426432061808	0.901598772580776	7.53824068381984
0.04583995326492	3.42390729952604	0.117134413681924	8.11345741967671	0.0696882666322805	3.24392822755996	0.269823898940211	9.17562047635406
0.0134385608120356	4.05978947505355	0.407641848176718	6.6059218137525	0.0332064018042052	6.06184412466505	1.01571867098773	7.60968229396159
0.00861793137365021	1.63917224202305	0.264109299704433	8.46230024588294	0.0209804620333909	0.75416463150976	0.642465946811403	10.0002556519661
0.0478955751135945	2.20863885618746	0.202463760226965	8.76937825232744	0.0683173710493113	3.88081882358012	0.303902891696256	8.84972534150109
0.0408299780504312	2.90723125077784	0.361968535557389	8.65476353093982	0.0751102375885114	3.33452142530579	0.414477236826845	9.76132984639135
0.0661080161468126	3.53756044432521	0.389083978999406	5.21680557052605	0.0913650141838491	3.54719569196213	0.502171972489504	5.99998283532329
0.0620934063822497	2.82424385193735	0.246473387815058	6.40817593666725	0.0757238538534417	4.32100385954476	0.294444063572423	4.73035952683699
0.0992464229732286	3.74294933117926	0.290504177566618	5.23357925005257	0.188993458864295	5.23233799485614	0.369260889875808	4.9999624979638
0.0550405687298626	2.54604370519519	0.262077719438821	5.05148637574166	0.0988221981435876	3.00000188249931	0.205015191438899	4.35723740097862
0.0014760394890327	2.61930291727185	0.462631801236421	7.45201146113686	-999.9	-999.9	-999.9	-999.9
0.0353382367468439	3.38831634540111	0.442344742361456	6.62400511559099	0.0631809573235493	3.6902371680142	-999.9	-999.9
0.0301538382931612	2.47779499739408	0.216844426095486	8.56643272330984	0.0464898726106916	3.99995979908476	0.459684499867724	10.7781942430778
0.0923067638124339	1.78890650346875	0.469994257297367	9.16085572214797	0.155797991975613	2.3832021531179	8.22377776645579	11.9021889104695
0.0575292526071426	3.20163499657065	0.218966443650425	7.80077466275543	0.0854684988634248	3.40513762023736	0.70724976088755	9.00010168998964
0.018411708161002	1.52936240192503	0.141898352373391	5.30575731652789	0.0310215806429771	1.00060803475877	0.348055171415001	9.43126220921359
0.0210366581741255	3.28829304035753	0.311486830096692	7.50471193925478	0.0562374990369236	7.41336966720967	0.360508841525986	6.99999791320322
0.0580740503440611	2.45145282521844	0.461849895864725	5.45732610742562	0.0984627702432997	2.60358726490628	0.728446957997896	6.27017992652545
0.0393337909292895	4.75194012094289	0.393734846264124	9.23971780110151	0.0706103689334941	6.97728847210009	0.583901975816573	9.85725916313368
0.0022938029342331	3.95445916615427	0.13055239841342	7.12813078658655	0.0253754944720039	15.9830404766239	0.165530623857749	8.08076462509877
0.025324054823257	1.94988082535565	0.178742822259665	9.12617733585648	0.0391940892146587	1.67900147496724	0.13779828157967	4.89137249319999
0.0328986842813902	2.48607181943953	0.124439994059503	8.25353224761784	0.0569994473130044	4.00032975823878	0.239338552924747	10.0004945425692
0.00170882677286863	2.46931049227715	0.384943433199078	7.80185325536877	-999.9	-999.9	-999.9	-999.9
0.0541929268110544	1.87296518031508	0.438934688735753	9.64601495303214	0.106721882599615	2.99971404667902	0.672871111083114	10.8286187740534
0.0278181440494955	2.92700917553157	0.244741042237729	5.93228076817468	0.0540291107378532	3.14357081870388	0.247912779411243	6.77095859114559
0.0709924106453545	4.91465731617063	0.121432481147349	7.37658022670075	0.159649329684874	6.50323846898907	0.0869071567416179	5.00018741492674
0.0876918142372742	3.52856686711311	0.438830053340644	8.73081161640584	0.176583850942938	5.99971518323111	0.197154244092891	3.99988191037186
0.0952164785796776	2.37118585221469	0.468156686611474	7.66956171602942	0.108270984252529	2.00138806797505	1.47607169035133	9.80298581445836
0.0318535727390554	2.95480444002897	0.209138850215822	8.69176019332372	0.0550788486528372	2.99963502930975	0.331715070664608	8.98478675826374
0.0288903266622219	2.22158389538527	0.239009966980666	9.15274557424709	0.0559350298746152	2.69919244985149	0.358292136280653	10.1952921866884
0.00899471455090679	1.4383913083002	0.264497570320964	9.50622816570103	0.0294357649315138	2.99998945722912	0.3828655878277	10.3042365839052
0.0385104268996511	4.10053906589746	0.492098983097822	7.80247796326876	0.0520050730483267	4.36034938218191	0.970481662329294	7.87861479688264
0.055498886899557	2.3037282358855	0.191902073286474	9.84173212898895	0.0713690238942363	2.99946958618212	1.51295063611226	15.8486468743244
0.0705457698393148	1.8834257107228	0.393757204711437	8.42936472501606	0.128583844732288	2.48864315403111	1.23330618807393	9.55757803908748
0.0433441627931315	2.92536211386323	0.346476886700839	8.31370131694712	0.0527779519655001	1.42140664925004	0.383639828929444	8.8940185872433
0.029930845975643	2.43936711084098	0.261509951669723	9.932879867265	0.0388948895947491	2.05835614404651	0.347777960390109	9.76331975756544
0.00600623045046814	2.13932911679149	0.392046999838203	8.05243292241357	0.0300277826467214	6.99902761949753	0.542112057059381	8.00046429267392
0.0270497742586304	4.68640749994665	0.245510978158563	9.23771901638247	0.037137204051965	5.00062354356152	0.287554395520742	9.64531006375494
0.00895057535870001	3.21268562786281	0.381913068331778	5.77244153246284	0.0176267245675378	4.41287854469763	0.703391080720526	6.58302926096877
0.0736383120992687	3.41422629728913	0.123257603682578	6.00019620032981	0.154445221897835	4.39700980846085	0.0500959766710955	3.18926749537211
0.0676822313978337	4.87608968093991	0.397033615037799	7.26861756527796	0.103567390854867	6.43421088996791	0.282071938570136	5.76196805536256
0.0112715980594512	3.97976987436414	0.413390923663974	7.56845704978332	0.0237267667443642	5.13180264352424	0.671374279552204	8.66578969201001
0.0580810912454035	1.81724615208805	0.14288876298815	9.91033119498752	0.110784272492337	3.44576773872051	0.0307952091467958	0.999996852579642
0.0610879686025437	3.46518289204687	0.261158804502338	8.74755485914648	0.0779965549587467	4.23147283829193	0.259846659323675	8.66966982773645
0.0522310550573748	1.51496373862028	0.432940648775548	8.13799990573898	0.0831923106352367	0.99997865570527	8.35328432379603	10.9069090631784
0.0756647651449312	4.35056070052087	0.299308570660651	7.89284464088269	0.127943472809606	5.19286479456403	0.418900464314819	7.30782128624221
0.0487852135209832	3.4837283315137	0.221386458817869	6.58082687994465	0.0769261060542382	4.03792210998815	0.116537840498781	3.70357118482222
0.0810410785076674	3.15593052934855	0.143195822741836	5.88987173163332	0.131148507817279	4.67624261034041	0.133690109005016	3.70050431625758
0.0458633519029245	1.29839174915105	0.420525123924017	9.05673571396619	0.0814559897610253	2.35060229320399	0.245197009290547	5.21362519381287
0.0617963796644472	2.09786930400878	0.308020839001983	8.1247159501072	0.102266100759026	2.37877228763452	7.23381986346904	11.81763541084
0.0668530493278522	3.04654348548502	0.383582346141338	9.76320847985335	0.0980263131329303	3.51516794382288	0.416406282027142	10.5104601880456
0.0653383097881451	4.72741849068552	0.399138445220888	8.84319318458438	0.0952635152612689	5.00076252789296	0.431126324883195	9.0600614702351
0.0299679106592666	4.83598129823804	0.141634348407388	7.42751111392863	0.0615126707578396	4.99959197088026	0.519192530064505	10.364534397624
0.0202008011713624	4.78965777345002	0.129571029637009	7.59727363823913	0.0424469633147583	3.99994861348542	0.255519222417746	9.4769732324006
0.0663914596845862	2.44040270335972	0.478002522885799	6.08488401514478	0.158756327627042	3.53892423954508	1.17705322767901	7.88832404316719
0.0878441788638011	2.60952135268599	0.431066369730979	8.51080091786571	0.140721798626866	2.72155124100176	8.64808433706832	11.8846597548398
0.0881540636012796	3.1087700817734	0.19905625153333	6.95045551401563	0.213825726362403	3.9999981002501	0.435735957329626	7.9999177100828
0.0374815336861648	4.55226544104517	0.240783986635506	9.79685401543975	0.0557794944808245	3.99980749558523	0.616033728401816	10.862783180934
0.0508732811091468	4.05002945195884	0.494464207068086	9.85347653739154	0.117327569791839	7.00049981955157	0.1400795005751	4.69265390451253
0.0271963723851368	3.60870712995529	0.443449848424643	9.79540223372169	0.059553204565275	4.99940654027323	1.01451868361869	10.7044781846731
0.0512418821218889	4.77113321516663	0.112220199033618	5.4068681364879	0.0687122796114013	4.50449406463944	0.242842428468605	8.54144303762519
0.0109446512393188	2.87862205784768	0.387387675233185	5.82413124968298	0.0245438841976413	2.13112041572109	0.379365301420256	5.72264146764075
0.086232138017891	1.36758779641241	0.287459429912269	5.26284853811376	0.10327175975246	1.72055697802992	0.491276910793339	6.24921252730919
0.00946165101858787	1.88381771743298	0.116445355117321	7.1826966793742	0.0293836479320402	4.00036805333175	0.112795579159525	2.74843206855775
0.0968955347300507	1.28463049698621	0.243180923815817	8.63965738681145	0.177411386536854	2.11535634905346	-999.9	-999.9
0.0611825905034784	2.01736754179001	0.331764077953994	8.21233886759728	0.0862218703227403	1.6704911301756	0.780884292828976	8.83799675789204
0.0644066509890836	1.87781784310937	0.222139422874898	6.42551988712512	0.124452065447447	2.55917962800822	0.462178841252031	7.65986962007429
0.0216951115885749	3.97260853648186	0.489502794854343	7.15495738433674	0.0415064058799113	7.00006402678533	0.369193824951297	5.86613650889449
0.0850386958243325	4.61104554869235	0.108653875812888	9.96579593978822	0.15213780352876	5.49195636520865	0.0683785305451501	12.2322479510376
0.0979228386529721	3.5168730802834	0.122061575669795	6.53412891086191	0.144319634956669	3.59090233450314	1.0608374404346	9.86038021680756
0.0685624859398231	3.93214687891304	0.441003237850964	8.94611455965787	0.0921340738093626	4.00055172698228	-999.9	-999.9
0.0401298334477469	1.39906738977879	0.119432829786092	5.72387806838378	0.058567004849142	0.428093011899218	0.333678174740734	7.00044565512289
0.00149396540224552	4.02290219627321	0.173005515802652	7.33621836872771	-999.9	-999.9	-999.9	-999.9
0.0261315160356462	4.72730111330748	0.4377845604904	7.02304435311817	0.052570750057029	6.83640192266897	0.278139980513244	5.84567154008007
0.0959729551414494	3.18368661217391	0.422543243318796	5.48242570948787	0.12146451108193	3.25348637038413	0.794890664083936	4.99996959384285
0.048139563404955	2.42125206813216	0.191751288902015	9.16458214982413	0.0704035500848339	2.33361997983119	-999.9	-999.9
0.0552472314781044	3.09303686115891	0.239589338377118	8.47067184164189	0.128577485914802	4.66558931140621	0.714296842313915	10.999981493796
0.0583176587214693	1.03361192718148	0.193428292497993	5.64628429478034	0.110715101583121	1.08355454331076	0.156416825159447	3.54143035409148
0.0464354761990253	2.15054160170257	0.1343307338655	9.08090812619776	0.0787638274043878	1.99943521870302	0.326245204473234	10.5444774410856
0.0385176313885022	1.83620873559266	0.412054754979909	9.33515828568488	0.0582632627524177	1.99999372169743	1.15495521613257	10.8414273961128
0.0266907548592426	1.06845962349325	0.497720972076058	7.09261618438177	-999.9	-999.9	-999.9	-999.9
0.0522898707252462	3.10257051791996	0.31825638981536	7.17394892009906	0.0763161765429311	3.0001921481864	0.552528186285411	7.86390001280746
0.0763256717727054	3.52704523224384	0.489578287117183	7.11200628196821	0.114050641447928	4.30020470512257	0.226833576344645	3.78457493788371
0.059711758178426	4.56924635544419	0.141896009538323	5.95450784894638	0.0847613269118772	4.24965688007374	0.255753679953731	6.24754206677579
0.0338122760767583	2.91583409719169	0.467702928744257	9.40276319277473	0.0514234692014694	4.26419927000986	0.603711613063633	9.77474398404461
0.0729986599537078	3.69805146288127	0.204159355536103	7.69741139025427	0.120248562074849	3.5343640927475	0.621684400640335	9.59621887357329
0.0863246267579962	1.74910512845963	0.495239931158721	7.50735692679882	0.154918887891525	3.49679256243629	0.14026930900294	2.15629598553643
0.0536088214875199	1.52774909045547	0.386315316427499	7.92196707800031	0.106742614947562	2.9999473424013	0.134617822942909	2.02303698233885
0.0246000754721463	2.10010763816535	0.414260407909751	9.56865247804672	0.0471875714125197	3.00016866512943	0.101958981281109	2.78665927402479
0.0642220409295987	4.56321616284549	0.255640883557498	8.11363103450276	0.0899365027690664	4.99929505592778	0.547201815911745	8.42592297601488
0.0807729993106332	1.15729987807572	0.401520640775561	5.07708348915912	0.115545415569682	1.00009404349871	0.479005747144415	6.53905873326618
0.0653898171028122	3.28287567198277	0.101094258669764	7.79664519126527	0.101777669447324	3.9997386922188	0.0564885112124651	3.48285455746303
0.0933002585745417	4.00071994401515	0.282306107133627	8.77398289507255	0.179184454968448	5.6885719693473	0.1235251074328	3.99991342944182
0.0537658917501103	4.62474122550339	0.317586583737284	5.10979195358232	0.0941089116935957	5.99939314564069	1.03870390087104	6.33813145319633
0.0595409924120177	3.52845064550638	0.204054353106767	8.29945456702262	0.0873231634627293	4.44961971252684	0.269589528650107	8.99924009395904
0.00921238735853695	4.24713195580989	0.383396358601749	8.14265481662005	0.0221927737564357	7.83402873769155	0.724821929736792	8.92788483350196
0.0969894047093112	2.79360864963382	0.143779854569584	6.9836262462195	0.163651515220869	3.26665794903547	-999.9	-999.9
0.0868614864093252	2.63933162763715	0.32104535382241	9.89755255053751	0.146065229080618	4.26871675372732	0.058875188346538	3.2491149009218
0.0849483895034064	3.11870518606156	0.404611779004335	8.61353629617952	0.178352026687238	4.38077310963139	8.54908835320822	11.9706813472063
0.0403014366752468	3.24083957169205	0.336613392457366	5.49342551385053	0.0675948232986009	3.73150743280345	0.392348052161877	5.14280105087942
0.0181063392178621	3.68931706249714	0.134635496418923	8.92914849566296	0.0329478052462846	4.11292626609201	0.22197884379035	9.87492411381522
0.0592348164340947	4.43087640404701	0.162324784044176	5.78580568311736	0.102009184965029	5.00054456882312	0.255339254564857	6.60767717790977
0.0256935596587136	2.88729670085013	0.382143555860966	7.796386256814	0.0492136667145942	4.99940708549951	0.79986899471158	8.71944185692047
0.0195683709175792	4.35783451423049	0.422481556050479	8.57454863842577	0.0367948401739086	4.66372167643966	0.425760595996649	8.29462267219146
0.0830855566286482	3.07612862996757	0.401902311015874	8.77911778748967	0.10692826938465	4.59174014811091	0.566011975633503	9.53932643052923
0.00928138807183132	3.66129170823842	0.165165642369539	8.8203034340404	0.0124345401492013	2.99971003090687	0.296045184360425	10.7201249125982
0.0542570193919819	4.00727223325521	0.402870915271342	8.44579746131785	0.102291935404057	5.56082664651122	1.25958270718558	9.16051859831123
0.0192069419850595	1.45221109688282	0.236173098441213	6.90318164648488	-999.9	-999.9	-999.9	-999.9
0.034038629694609	1.57502852100879	0.167070366628468	8.82896229275502	0.0525947780203662	2.4323257328926	0.689311709017968	13.3905164477184
0.0786636878203135	3.32285870611668	0.299768644105643	5.62971879611723	0.117186720059734	4.0241923073954	0.345467832450275	5.33926955469388
0.0923856504713185	3.36374645214528	0.287762009631842	9.97354260412976	0.174109055274614	4.0001690467911	0.0528611078469593	3.00007145538225
0.0435431132097729	1.574656679295	0.331820797733963	5.3653941990342	0.0855383669931374	3.64770562304758	0.188115053639309	1.79104597885984
0.0214575770169031	1.9477044288069	0.410505645070225	7.39468281157315	0.0541621132040397	3.91814377301804	0.909623709770771	7.69842748834852
0.0858544737454504	3.56799148116261	0.180643404554576	9.57739283097908	0.120334483755061	3.9999141824339	0.250109937651871	8.00044647450907
0.0153940560643096	4.30293728597462	0.387441528402269	7.88401508238167	0.0393232672986824	6.999782429706	0.492584957403484	7.86798823949337
0.0034474844657816	1.44453746266663	0.155808572750539	6.07658382854424	0.0148642581311477	4.00055497270485	0.120308695870249	1.7911548653368
0.0242414269049186	1.94471059460193	0.209176484495401	6.96916031767614	0.0386796200214993	2.38481712801511	0.414979409601919	7.99996770728172
0.0928744233704638	3.20376777276397	0.43095884481445	6.75152647076175	0.146545744592652	4.00057449318033	0.680334698937956	8.65912607007283
0.0806425218721852	2.90886502247304	0.279979695752263	6.62117633852176	0.125344553269106	4.00019425994893	0.207488349894985	2.92140955364241
0.0817778290251736	2.35867607127875	0.227200124692172	8.71346833067946	0.109894045223589	1.85917557953928	0.363611676615528	8.86224932373954
0.0657585743730888	4.26509529352188	0.106783761549741	6.46207069978118	0.101932793548209	5.00046473001426	0.127836537983262	6.00035257096277
0.0606270203089807	4.14956328086555	0.387208153959364	6.18552076397464	0.0680665161784001	3.53440428915406	0.720519526738259	6.00002279890862
0.0561414492523763	4.18123882263899	0.112037351261824	5.73009988991544	0.0820533642337236	4.60030028666693	0.206636033034043	5.81315928739863
0.0509531002421863	2.2494043558836	0.403405749145895	9.72126706270501	0.095423798152822	4.51454987549091	0.117043892371948	3.66670600578848
0.0433594584441744	1.76088403724134	0.378607812337577	7.33489900128916	0.0774843806123444	2.76777740537887	-999.9	-999.9
0.0778827873230912	1.99952238425612	0.432242397684604	5.26230769813992	0.105628079615349	2.64684455020178	0.950525320689206	6.04595208375023
0.0741292276559398	3.24551846273243	0.457449198979884	6.27608202630654	0.138731775990232	4.00007112097423	0.696756478666476	7.00033751246212
0.051811380811967	1.03264742251486	0.153496446833014	6.38155745342374	0.0823873508270936	1.32115368843796	8.73238060292665	10.986400518223
0.0342541678200942	1.9643585793674	0.382491958141327	9.46425905800425	0.0545219852469095	1.27780399930235	1.52979028365978	10.5902983144247
0.0823436012300663	2.43115992844105	0.437236882932484	8.96967586595565	0.148425140380649	2.64002719923119	0.195017418747157	5.72929757169674
0.0835288358116522	1.72267050109804	0.125150750949979	7.10070398054086	0.119782965083325	2.00003267939852	0.366871951896391	10.6565493433854
0.0768851537071168	2.87259477283806	0.126457853894681	9.12848282139748	0.119292809018548	2.97631189464917	0.304660261363298	12.6877638929641
0.0285755251715891	2.72813686262816	0.324791296105832	6.49072558502667	0.0675973704027489	4.99965782283458	0.287574711141046	7.57958003037571
0.0745275422178674	2.73178377654403	0.186589022073895	6.7760211636778	0.133326393473445	3.43468147380443	0.964702448268455	9.95409064741069
0.0176378065906465	4.09615032467991	0.128064620867372	6.26203070976771	0.0332486584324082	7.23484983973047	0.263694473804209	6.78324869460255
0.0869768167324364	2.50934942532331	0.274646845273674	9.30396865005605	0.150451381801329	3.44574005974999	0.08753633224813	2.40574619344661
0.044297140223207	1.84026220440865	0.416537458170205	5.31773877213709	0.0606839765548541	3.7653075564101	1.52361775230103	7.40939849377171
0.0378786649412941	3.29526701662689	0.395295523479581	8.8142736395821	0.0858664168129755	4.99918924973527	0.191659141382837	4.25195068188907
0.0556954454395454	3.31278780661523	0.311999023705721	7.87842416670173	0.079354357409242	3.00003273778152	0.658116942484671	8.00029314906938
0.083278008953901	2.33983137179166	0.287502994202077	6.14571180194616	0.124724610239556	1.63825058103437	0.382972050008073	7.86261380965866
0.0837043326846324	3.52947767078876	0.261806131340563	9.03849855531007	0.138912936878387	3.42753072352627	-999.9	-999.9
0.0631756851356477	3.63360886089504	0.145740683656186	8.6180219729431	0.102881727577496	4.81849663557415	0.072813102046246	3.00007913079659
0.0416385799958371	3.48767206910998	0.177830561809242	9.73037310992368	0.0642013901160328	3.25643679682654	0.62546653845079	12.0604123235347
0.00410409565945156	2.88359133899212	0.331910847872496	8.99511608178727	0.0203713761241542	3.28775987818187	0.777344970209495	9.85202932558049
0.00206730338535272	3.30768343247473	0.205898952390999	6.36938819312491	0.00772446748788682	1.11940800457309	0.275150458606405	6.00018641625135
0.0958186980215833	4.66619005892426	0.172512309905142	7.68253386253491	0.131696096158373	4.61520116376261	0.154969147345287	6.5701140689812
0.0743110237198416	4.13802472315729	0.140100463386625	9.05704507953487	0.10268761979934	4.00054415747383	0.404772130319791	11.9385646681014
0.0999781366228126	2.53609123826027	0.244275495037437	8.89600950409658	0.309802037469327	4.80577549085643	-999.9	-999.9
0.0952572608280461	1.64574645087123	0.355779933277518	9.02830093749799	0.190180970290945	2.16472689890445	7.86266064563717	9.0003222584047
0.0904974083788693	3.3022318277508	0.36699056532234	9.46857008733787	0.159455835247203	3.64657946456972	0.391184954711794	11.0003579393588
0.0299105016319081	3.34189517609775	0.103296464402229	5.12815701076761	0.0555780906701006	3.00022744502979	0.139328277902316	6.36685208315109
0.0282879854689818	1.89805018808693	0.308246964216232	5.70572439581156	0.0479701171251203	2.99998761715785	0.235592895750069	2.85210113830668
0.0774781737315934	2.36006012093276	0.381695802044123	6.62651710328646	0.138144449145641	4.1765551163889	0.177061225748222	2.74465134265385
0.0872716937162913	3.23961086012423	0.429082307312638	6.70643675955944	0.138221955166189	3.65879881858503	0.266257696267789	6.79161970912571
0.0183980741552077	2.20099986437708	0.197793544642627	5.90166558627971	-999.9	-999.9	-999.9	-999.9
0.012577281821752	3.50391890760511	0.317081576865166	6.90752586815506	0.0359858840592961	8.36243421645872	0.348405895965242	7.27067941833121
0.0534887703151908	2.18716242630035	0.274931941274554	5.15396351343952	0.0870334347822163	2.6058531919419	0.499601893790696	6.09551832152043
0.0671759132370353	1.31881613004953	0.19882797896862	6.24858079128899	0.0958800238566025	2.1119296200357	0.295757622818853	4.5641432125102
0.0414376642932184	3.08196886442602	0.212644850183278	8.13236832851544	0.0617523995161865	4.03098477530329	0.124502847228805	3.74975773549545
0.0851290318109095	2.54028640780598	0.291266203951091	9.61218762909994	0.155293909955623	2.99632168135613	0.0423629002492848	1.58282454854215
0.0603123795937281	2.72490195464343	0.486823456734419	5.49607524881139	0.0869215465899622	1.99718322068835	-999.9	-999.9
0.0192481162948534	3.27464060578495	0.4553492016159	5.42817107052542	0.0327088020064718	5.06137405926783	0.68590291704519	5.81736121571177
0.0618571268497035	3.7311720745638	0.200358228571713	5.56130093405955	0.0725269701149786	3.94347615009316	0.198319895608108	3.49663135597886
0.0574196599712595	4.22562755551189	0.174066572636366	7.84613136085682	0.1140072984225	5.63114079854145	0.180224417684869	7.58290018175787
0.0106900782575831	2.48702657595277	0.223672247398645	7.73615194484591	-999.9	-999.9	-999.9	-999.9
0.0669495266573504	4.86512013711035	0.10680317832157	5.93961264239624	0.0913799701186812	4.16833638286391	0.228510328610939	7.78015721010628
0.035512008701684	2.73231689725071	0.263971099257469	8.88727352023125	0.0427107484099169	2.58754476072671	0.337614860384836	8.9999689959548
0.0712559861955233	4.03274695109576	0.284774617850781	5.67423847387545	0.124649742607071	4.41950807777764	0.435260638535273	5.42914165594574
0.0894705633861013	3.38858624920249	0.139419427607208	7.46671443223022	0.0940582652250992	3.00060067699801	0.175586330949532	5.470372474873
0.0311570685058832	4.74749575927854	0.115848094411194	9.3749080481939	0.0782704960951531	4.55007030575161	1.01978809573045	15.9770160030225
0.00877922725118697	4.89918760769069	0.334854893200099	7.03466478735209	0.033723235282703	9.0001125032836	0.359886944083881	6.68106914748795
0.0879376343076583	4.84253124240786	0.399568436481059	5.91412444948219	0.164102929491408	6.36470029546041	0.265710368403916	5.46403895643676
0.071538882889552	2.55786374770105	0.12178513109684	5.57236932916567	0.164182204502566	4.81738889336792	0.100739903649054	4.64673638421123
0.0524229822752532	4.89648258127272	0.41254348680377	9.39505931339227	0.097861252781217	5.6091597497282	0.432454241847227	10.5159350683454
0.042532004842069	4.78712225332856	0.220649618003517	9.44956527324393	0.060845092775746	3.81327590100892	0.429226620449052	10.670534830531
0.00735102052474395	2.23485885746777	0.137903585098684	8.18011289811693	0.0246375233015985	4.99926108086348	0.0954062889165941	2.71731918057593
0.0543287259722129	2.51800392381847	0.205535739660263	7.33114297734573	0.0794112661827051	3.23222602293723	0.930543097205103	9.79988602290721
0.0648606967288069	4.03467057645321	0.203712958563119	8.0894853908103	0.107950881284529	4.34963306494657	-999.9	-999.9
0.0646330341342837	2.64776757732034	0.437798060942441	7.08014008239843	0.108146762394335	3.62207025883468	0.784012609405705	7.77224435697732
0.0246119048520923	1.1810543416068	0.25612885709852	5.31955208047293	0.0481471842317243	1.9992876161254	0.294652230116269	5.07080261412468
0.0832765961359255	3.94378671701998	0.456794289965183	6.00610961671919	0.127310892246127	4.99942183529574	0.389753831866016	4.46977234536762
0.0114287062166259	4.81421172618866	0.278052510600537	8.5285182914231	0.0189212102500692	4.20874840706065	0.371368549423069	7.92194080329434
0.0829202535832301	4.495366984047	0.386632774677128	9.26429593586363	0.126641920532172	5.00011709713193	0.148577698084766	4.63308203681793
0.0871061121548992	2.73463912215084	0.371452502161264	7.91688997298479	0.0955142713973309	2.41877993769661	-999.9	-999.9
0.0607368490484078	1.62499543372542	0.493796692509204	7.5014539482072	0.078659244280431	1.34973719290317	1.5056396731773	8.63133838782025
0.0605215371840168	2.7529807658866	0.171977987606078	9.35254362877458	0.0846364272553352	3.99942803232931	0.408992079717046	9.70320976958474
0.0831519547861535	3.37752028927207	0.353678083606064	7.49651889200322	0.124999323199169	3.70060425008739	8.31631738155952	9.90113495210376
0.0103109634800348	2.92411165591329	0.438470557332039	7.68840868840925	0.0212503383891659	1.27638309834775	0.661407950839734	8.00001874611389
0.0316774153155275	4.80892968270928	0.385331428516656	9.06134697957896	0.0526026058522	5.99939935494239	0.932699994902149	10.7160827492231
0.0654678092512768	1.0584538159892	0.117746667843312	7.6576736883726	0.165976472368834	3.30893591437079	7.85044430383089	13.0001881349681
0.00412971193739213	3.71157307270914	0.205321782361716	8.74989744275808	0.0135322488367256	9.99965673292272	0.162559636823018	6.7970666727629
0.0342376614094246	1.67644857149571	0.332865728624165	9.14115990162827	0.0449961236620474	1.99988413084915	1.05304760978066	11.5539841670498
0.0733121294635348	3.05401781946421	0.371372699085623	9.90213391953148	0.13292413708668	3.99053325402282	0.0989037764609351	3.47741291101511
0.0165342379959766	3.00777837168425	0.267733734194189	7.13543630205095	0.021631504265627	1.29419239446916	0.44873725889779	8.59796233512558
0.0908519507774618	4.96353904623538	0.408289671689272	5.62777232029475	0.156583009923861	6.12234743345578	0.623454387557178	5.55747007554314
0.0221297950858716	1.02608452178538	0.39328945549205	7.35230153426528	0.0401350050210107	2.9999816236454	0.495087267448948	7.13538714133656
0.0271103680676315	3.975944949314	0.481272512953728	6.95488067111	0.046893463647122	5.96557287545494	0.483721445166594	7.00023159465511
0.0313106101464946	3.34009154886007	0.31910202736035	5.40870246826671	0.0406598712218463	3.46858396718462	0.534803704516393	6.68131241984822
0.0555784704592079	2.72856373246759	0.475589260086417	5.71564971818589	0.0766884158291867	3.17555900582154	-999.9	-999.9
0.0083384534441866	4.38996130786836	0.256311306450516	6.26841963268816	0.0156918392914354	5.00007736865745	0.393203740784984	6.67867940304733
0.0270724442787468	4.39489581156522	0.226964862644672	5.28858985053375	0.0573809466254081	6.85693126943314	0.344650472633432	5.99978132396859
0.0855634202191141	3.8175960239023	0.370681148022413	6.32174614933319	0.139471626495974	4.06615657250314	0.958586579261615	7.61299602422421
0.0808076760591939	4.15014782827348	0.400768658705056	6.34430632693693	0.172360012393546	5.00063081092097	0.283378427331294	4.49371334097875
0.0764402962285094	3.4024858372286	0.402868657093495	7.40766294649802	0.11999817890882	4.09016323780735	0.145773869664352	3.29912897717547
0.0120658502432052	3.67776922974735	0.375744942389429	7.57478484651074	0.0276105668011536	5.99938737331496	0.404202471452289	7.57244255609529
0.0517860542985145	2.33680077828467	0.249748488422483	6.52513072243892	0.0842132033672062	2.99961141095739	0.285360361994237	5.57089267179361
0.0193797748733778	1.60177122056484	0.150291109923273	9.75112890941091	0.0475623289745386	3.00025845496487	0.502428039446251	14.7112324795154
0.0109869949105196	4.76126070134342	0.407077483925968	5.52996421931311	0.025521118115614	5.63618043144626	0.528797074418012	5.70090026673392
0.0115617577899247	3.0613145083189	0.182849575020373	7.40056366892532	0.0290594558142118	3.77176410018788	0.212699814042724	7.44987178024615
0.0347984250290319	2.52498009428382	0.353026929870248	8.43632880947553	0.0700316614130103	2.63775940875432	0.488240924558071	8.14207370531129
0.0764303166298196	2.24259155895561	0.393331074714661	9.52837596298195	0.13698042166831	3.9993410655241	0.0691148077408461	1.99997136602115
0.0923459434241522	3.85863628983498	0.101976825576276	5.75001610326581	0.148890555765986	4.61867971134668	0.173146377310521	3.69892008427551
0.0884551972253248	3.40672626532614	0.225077872537076	9.25890937913209	0.204840601997093	4.00014603891569	0.00976713602317139	1.99147291753564
0.0292994425406214	1.65801415313035	0.363166526518762	6.58448407193646	0.0404525181442163	0.999322752030842	0.702953647836796	8.00053983956617
0.0493695917362347	2.60695042274892	0.214315769355744	8.7064655078575	0.0877914030058853	2.21664944337288	-999.9	-999.9
0.0330388905089349	2.47534898202866	0.31038375236094	6.06635293108411	0.0780805164884727	3.15918842150814	0.391794041582577	6.54862320225446
0.0669345611778554	1.3964439323172	0.481373360566795	8.69806022616103	0.119707840968954	2.97117505456874	0.104108697521876	1.64384710918558
0.0403984500840306	4.26848236098886	0.319944689143449	5.1787482702639	0.0686783464497736	5.00064666449702	0.63623820486259	6.58852528523496
0.0529224906133022	3.62327586207539	0.413871848676354	6.51381839066744	0.0930662976714103	4.36120956953278	0.240195247369248	3.58243667059216
0.0949375203407835	3.56526943854988	0.476021138764918	9.98682968434878	0.161162933773607	3.66517367897791	0.619713296631177	10.7652472473858
0.0544708438017406	2.8367074849084	0.328097243793309	6.27298833220266	0.0596918051398101	3.16874977719497	0.616374721345029	6.61867148095451
0.0961861294193659	2.15459839254618	0.180607148259878	6.93816046230495	0.197538406715109	2.99999968486759	-999.9	-999.9
0.0914189447599929	2.56956309266388	0.406076843943447	8.2233363261912	0.180656959284266	2.6039081009262	6.87686174062232	12.0006161613923
0.0729622733388096	4.85830687731504	0.221383003145456	8.71075424365699	0.15385653901387	5.75526158226289	0.172010467828262	10.0000106052943
0.0187684513959102	2.49300560262054	0.220573118980974	5.65223043668084	0.027676134855034	0.999780942279214	0.281936777780383	6.76928704036377
0.0743987312421668	2.0170271769166	0.430433626938611	6.80543973110616	0.13961455162186	2.40341035589623	0.780375891723534	7.00004479696214
0.0535938352167141	4.85185878630728	0.464480103459209	6.07413517311215	0.0989362619461951	7.44343006170844	1.05244802417695	5.92026578544873
0.0403421482976992	3.10119927208871	0.406032903306186	5.82996861310676	0.0615247920784681	3.00052923925688	0.467836309976248	6.4623761390786
0.0826838001827709	3.02631713729352	0.4775982869789	9.95911230798811	0.153518107900426	3.9728250877063	0.0629888479927952	2.99939830289765
0.0530510177945253	3.08238004520535	0.44731107596308	7.04798927879892	0.11229551232993	4.27055714933815	7.23131277737786	9.00069666624981
0.0191126919765957	2.0917149297893	0.460145569592714	8.06115297600627	0.047103607562785	2.36082830586967	0.698572393153433	8.91171364575235
0.0711252910245676	1.23972791805863	0.130745377484709	5.6113370123785	0.103217182421127	1.40399647552936	0.135846407999761	6.00007342897986
0.00927809447003529	3.80361166968942	0.285262343101203	8.60597244463861	0.0172438974447725	6.99227595646253	0.332732873085017	8.72865979498601
0.0961546141486615	1.4847046546638	0.413236545026302	9.43345818668604	0.162995689991084	3.35238704344381	0.098188796796859	1.21794526403742
0.0420684946763795	3.72773779928684	0.435723090264946	8.78187608672306	0.0659776193540973	5.0615623093678	0.440867604982373	8.81768856624768
0.0811283814983908	3.28342230990529	0.105951177887619	7.75287831318565	0.147637633435363	3.67739197698123	-999.9	-999.9
0.0777246226354037	4.31082069128752	0.184314733650535	9.54810112016276	0.152824390660977	5.65320202702662	0.0777702468709256	3.99997736830221
0.0212635278406087	1.21697035618126	0.303285690862685	6.62648526136763	0.0504287775131116	3.74417299839651	0.157909072080993	2.81368188198066
0.0991834849093575	4.32245073281229	0.20477373143658	6.17227716604248	0.150827997165567	4.99992877403782	0.18470778226112	4.70918856104928
0.0368970080877189	3.47943711839616	0.486596881598234	5.46086806571111	0.0509894566319859	3.06530804300533	0.471138796820507	5.46435593541244
0.0679287789566442	2.46895147487521	0.150900699570775	7.30023604352027	0.100321833308236	3.00000349137841	0.13367817480438	2.66330984888305
0.0822096730333287	2.52587113715708	0.488713568076491	8.79908961826004	0.107054246319023	3.17732550665913	0.991003505593342	8.70101778256133
0.0619146940016653	3.32193420641124	0.12743206564337	6.52231939951889	0.0931014764758435	4.65176303786447	0.234323236315572	7.30086013278159
0.022135069463402	2.00385747756809	0.345956342108548	6.99481448158622	0.0455974028710409	2.25099527677951	0.499594963950154	8.48974870326257
0.0510295803644694	2.40297910105437	0.196676904894412	7.38274981849827	0.0820807280050528	3.00032558286545	0.764638783943024	8.7156439245245
0.0932830979982391	4.61014578863978	0.262372321076691	5.81639863201417	0.110540362635481	4.99921024345595	0.63101337398789	5.78261449228157
0.0662294753426686	2.96356415655464	0.370232217758894	7.00234473333694	0.153702943956237	4.6226626974355	0.176004291576718	3.72410603862158
0.0815606035995297	3.05439824610949	0.427436513546854	7.47162087704055	0.103929680081648	3.02916718385871	0.714431183930482	7.56430120574146
0.0532188570110593	4.98513604793698	0.311861717980355	8.47847797675058	0.0765470028732756	6.00008071144331	0.673679954530144	9.59054709240833
0.0213007720164023	4.24127372726798	0.404978496395051	5.58438709122129	0.0416707202775588	4.00630288563856	0.612630789347194	5.780698001758
0.0315062168501318	2.30594238545746	0.203361656330526	6.09617456793785	0.0582477910381766	3.85882275319569	0.309064136390109	6.88400553909956
0.0710360329130199	1.12325117178261	0.401161273755133	5.38235074724071	0.0928200460608925	2.00017195814304	0.538884522558433	5.58140857547687
0.0353691852123011	2.91658138670027	0.474323003180325	9.65819861274213	0.0457739205887966	3.99941004383859	0.158807937717595	3.70389492318375
0.0118567630252801	2.30833772849292	0.282773757353425	9.59714302211069	0.0221847062694831	4.85957181285608	0.477994490071834	9.78782722257265
0.0432528985044919	4.55154442507774	0.353211372159421	6.81127066607587	0.0618844138020096	4.99999026944314	0.484959779873355	7.04434221432875
0.0296727314176969	1.9636950911954	0.144165214709938	5.83332869107835	0.0661586649124802	2.13007501023535	0.310408205566997	6.85796322500177
0.0375240237493999	1.81430630385876	0.46594186136499	9.09552218974568	0.0544333792957148	3.00070079248599	0.850351765913656	8.97679290258639
0.00894048864557408	2.48057270795107	0.299049403890967	5.81187491538003	0.0244183336155507	5.04482760440106	0.431802532857474	5.75484010239464
0.085720326525392	4.80975277908146	0.405020167026669	9.81121628195979	0.229305480556611	5.79899694134109	1.13254225059287	11.9209196150978
0.0840910730788019	3.80045642424375	0.403297171648592	5.09585293475538	0.146103672598634	5.00483538146175	0.362650036866796	4.7489236097264
0.0172288261554204	4.14660095609725	0.25202117767185	6.39459151308984	0.0304962310803063	5.00002308746712	0.322963785305739	7.38766390098387
0.0145670364059042	4.44767196942121	0.152377410139889	5.95031483098865	0.0242974510171486	3.52159530266365	0.389748817049265	6.7417096989309
0.0279726357976906	4.42634327057749	0.181465686764568	5.53702469915152	0.0389413477679724	4.19706794585729	0.290321134157343	5.77156563957785
0.0975905578474049	2.75238569825888	0.130131631158292	6.02821121108718	0.126583243114803	3.16383187333522	-999.9	-999.9
0.0919930637541693	4.96832968015224	0.41500161299482	5.46872029197402	0.141275215843674	5.77057245945919	0.494353392768489	5.25754259983999
0.0309604102275334	4.72203516494483	0.256479493714869	5.58573050540872	0.0419877802352404	4.55958878610427	0.339631376487039	5.73856291482127
0.0584191099456511	3.72066638525575	0.288766585104167	8.79750204388984	0.0848339502678828	4.51082227528661	1.25090817711719	10.7687688591401
0.0199892325727269	3.02373416442424	0.193859785329551	5.79883149475791	0.0578994123913239	4.88519478815843	0.231330534256258	3.82768159865484
0.0958221933820751	2.47448150627315	0.473710701894015	9.77437717141584	0.118976282510974	1.00003895869625	-999.9	-999.9
0.0998535661755595	3.78538917377591	0.263364644162357	6.68321967124939	0.156649337108729	6.00039638266783	0.240556450236232	4.00063552997684
0.0857725110328756	4.7305060075596	0.326280087511987	6.00250345072709	0.10853534440026	5.0000142228276	0.416477118851189	5.99851505333063
0.0488195675662719	2.35333295166492	0.266675888746977	7.23952620872296	0.0852995505606672	3.02237854580568	0.125924811749238	2.68212629134104
0.0301246111039072	1.0984955271706	0.16398902265355	7.85883803851902	0.0447371709862113	2.00013341226659	0.127971807010726	2.81656731084812
0.0228897170121782	3.04309422522783	0.213006674032658	8.32894082879648	0.0471481855923458	3.39781642886471	0.592077113114588	10.7194664645181
0.0896209569410421	2.92635040357709	0.43364977305755	7.14899699552916	0.111377727127034	3.00025946468577	0.66821648752846	6.21636423761449
0.0835472527870443	1.98177925497293	0.353709508292377	7.85907223005779	0.214810895317893	3.6594927467733	0.0250928373522227	1.43267092615602
0.0457170402447227	4.34256100375205	0.45271495943889	7.26086511742324	0.0965401417846995	5.54152271349259	1.35553005819097	8.7691700602527
0.0756870083899703	1.71472505945712	0.229112652968615	8.95545878098346	0.116827917130847	2.47917653735229	0.0573123341562993	1.44685846968077
0.0734956201575696	4.71410115156323	0.429931291658431	8.61435113940388	0.111460627810917	4.19770075452101	-999.9	-999.9
0.0614287121631205	3.18485201895237	0.248684216756374	9.94508409989066	0.0875874572607901	4.32478777319592	0.0914110839268418	3.35995766852208
0.053987262460636	4.94247682206333	0.279925126489252	5.29318041983061	0.105359496938617	4.99950397517566	0.478136205003718	6.61083138432144
0.0329881474939175	4.77308573015034	0.401740282401443	7.31093116337433	0.055365235829602	4.8467564428411	0.417132305984784	7.65522731914385
0.00928573198057711	1.97314788028598	0.36929945377633	8.20322119747289	0.0208889592357771	7.66018610057771	0.143218702581749	2.83096728326183
0.0383320604339242	2.00432229787111	0.492473103757948	6.47600369993597	0.0559805667586825	1.83605502899903	0.360366993639501	4.76871630136174
0.0336628378157038	1.74475151952356	0.183250152599067	9.71388367470354	0.0620064430362503	3.01143677613379	0.289533533664713	10.990371911379
0.0141471459723543	1.76950199808925	0.337526863347739	5.48738187062554	0.0209305939371354	0.00392875030333672	0.30315965783065	5.11369638451976
0.0298317615264095	3.87984283734113	0.45446699578315	7.10368055268191	0.0625177805878039	6.00030276077454	0.30172567026809	4.86243533853396
0.0545937379898969	2.890076585114	0.35158851435408	5.76368400128558	0.0996870626173925	2.99997791566065	0.466148256919903	5.83840172210835
0.00195243358286098	1.63507207576185	0.456838953401893	7.76051424210891	-999.9	-999.9	-999.9	-999.9
0.0220657870532013	1.75729039683938	0.259369168616831	7.8797297726851	0.0396138456297085	1.62170997470422	0.369140881545573	8.77678619460922
0.0645689010540955	1.44731374457479	0.255870449449867	7.98417380661704	0.0975917766185951	1.54905828325822	0.980221064844313	12.0622008026304
0.0568666177189443	4.73433884885162	0.210552419163287	7.07179234595969	0.0927772973752278	4.48345097209078	0.517623617544967	8.40819564422545
0.0970688481235411	3.08148712664843	0.41953493822366	5.45568190864287	0.145274057343356	3.45193209923991	-999.9	-999.9
0.0997830079579726	3.53941517695785	0.219372814707458	7.77708659763448	0.162073582874884	4.47399518364276	0.0964841650643266	3.33400861873796
0.0889204163353425	1.04533525370061	0.145568155031651	8.51070247823372	0.185204775125337	1.77823354104368	-999.9	-999.9
0.0793070324750152	2.7704581161961	0.216870153229684	6.52278363588266	0.07745179620639	1.99966672426053	-999.9	-999.9
0.0154157997646835	1.53044148441404	0.236544486135244	6.59876356716268	-999.9	-999.9	-999.9	-999.9
0.0222000116067939	2.03749571461231	0.303943135030568	5.65263325348496	0.0351217080523773	2.88943903307909	0.658469145404565	6.44064482518521
0.0135956719196402	3.50490708835423	0.249176149256527	7.53728328738362	0.0234000881979546	3.87888762237846	0.3292982888789	8.04293653858802
0.0183676235978492	2.82268529571593	0.377758746221662	7.06125592929311	0.041408706306115	3.21761219093941	0.637738974691788	7.66038665264979
0.00220846539083868	2.21677873469889	0.183633895870298	5.44285689713433	0.00931198169801224	5.99962463499502	0.290607727842587	6.00083821614944
0.0438367442593444	2.70358328148723	0.159185870457441	8.14552664756775	0.05620534502421	2.07552450103295	0.370193989425435	8.73946678116086
0.00286780623928644	4.07857390400022	0.245899520348758	8.22314188233577	0.00830905402988325	4.59835041841321	0.346569170410291	8.99995750213891
0.0681236011686269	3.15317687671632	0.433729556202889	9.48554913047701	0.100787321404451	3.63227819171253	0.50700423250042	9.88462071926119
0.0281565281881485	3.35504511557519	0.183314449619502	7.9122516780626	0.0399522961612395	3.07263058100035	0.52305609759638	10.5658965870315
0.0109896336782258	4.93964002560824	0.124707754142582	5.41801851359196	0.0274798200962384	5.99973004663826	0.14261878904204	5.65442613621428
0.0850155595671386	3.93009030167013	0.247546034771949	5.1918467192445	0.128422356067775	5.51935241300013	0.409488813371733	5.61950509579645
0.042948071495397	1.66012881137431	0.180528855230659	8.42225592816249	0.106137500415863	4.00028858160959	0.0644506372322481	2.99944096635043
0.0389837817971129	2.27953232638538	0.34034966295585	6.8107285478618	0.0863256338043861	2.14906724074893	0.643326619554383	7.80148709393412
0.0949033546850551	1.23574047069997	0.179703923501074	9.62322877021506	0.121876518663046	1.0000232247323	0.096188776971502	4.00018860485106
0.0776872414029203	2.88142328523099	0.306723390799016	7.61881930986419	0.0999648159244737	3.65229813677176	0.956189920721266	8.12979975700719
0.0706834523428697	4.50757494196296	0.298337834887207	9.52840093406849	0.103843112657882	4.49806098267122	0.387247798100171	9.66692829816897
0.0643195717239287	3.81522463075817	0.355832081940025	8.68900927715003	0.16787329914688	4.46275958532722	0.0472467641254079	3.00021789882103
0.0862081754098181	4.618323254399	0.214840085152537	7.84629608155228	0.116983933177004	5.42031731463617	1.33513601186385	8.82924567857626
0.00782816345151514	1.43761679530144	0.449154445063323	9.42770759225823	0.0191257847848995	8.65726777113845	0.153367906085995	3.83325152417933
0.0406283255240414	2.080312224105	0.163196972198784	9.20163995819166	-999.9	-999.9	-999.9	-999.9
0.0698308626222424	3.9471818190068	0.483226467017084	5.266409071628	0.0926555503630879	5.20481929398926	0.520062814062075	5.49082171446863
0.0453682018339168	3.42185073252767	0.139600452594459	5.58085569646209	0.0998416500603527	4.48650521350401	0.362036317045041	8.15341617077915
0.0847499975708779	1.46297647058964	0.42749695237726	8.25624522636645	0.142740377065996	2.09963367057265	0.200496033545092	5.83388208518088
0.0199128848509863	4.5956582762301	0.385416426695883	7.03108449466527	0.0377378236766988	5.05550176991984	0.566743298030817	7.30951882621345
0.052118652390549	1.4431599099189	0.430327024031431	8.02556813461706	0.077613827123486	1.9994348452331	0.118589523275257	1.69993857264497
0.0252207369680982	4.85873580817133	0.452922616899014	8.96743816439994	0.0494361550203648	5.99978211040917	0.188027551279429	5.8091676589514
0.0483178079579957	2.90494976751506	0.162706375960261	9.60427251178771	0.090126047844604	4.99992116716737	0.117564700897553	4.00031465831153
0.0205208044082392	1.81735883280635	0.493020824808627	6.35256255511194	0.041287471938862	3.99949583880342	-999.9	-999.9
0.0545786190880463	2.09216037299484	0.495804125070572	8.6642707651481	0.084969162226488	2.99999463734686	0.626492346252461	8.90619407404969
0.0467835906941909	4.30217641592026	0.258658911567181	8.37841109489091	0.0762515496505701	3.82934559931034	0.933702121869891	11.892227737297
0.0222156018628739	3.02830657549202	0.116844723559916	5.97879349486902	0.0447191234726657	2.99999077434786	0.19741266239062	8.72513035319649
0.0735142659526318	3.03087292704731	0.152447157539427	5.19904213142581	0.14577692415783	5.15297233370182	0.142559551719306	4.51356468956881
0.0801322112265043	4.24351719487458	0.480744429025799	8.15645091701299	0.216094609701785	6.00069518974053	0.107347810167731	5.6089960779267
0.0203264015952591	4.24114486481994	0.201871250476688	8.36458980804309	0.0397216424436139	7.99997987774496	0.217511171825284	7.41774554433309
0.0319779152425472	3.69265380594879	0.419189346302301	7.76203498360701	0.0735246395641419	4.72840334338954	0.604413764560978	8.42172950809773
0.0305094934648369	2.83321343269199	0.15913079502061	6.98681521695107	0.0580601575573165	5.48605342869963	0.164121090945722	4.80494103543781
0.0201897003862541	1.98103440646082	0.199441885575652	5.41061956202611	0.0534316811424421	5.00026481666209	0.157152210296509	3.79789724476369
0.020516287968494	1.94866435974836	0.332632247172296	9.50551916845143	0.0254613366131708	1.457277010243	0.481306414987057	10.1901013423767
0.0942159742184449	2.49547755811363	0.185605921782553	6.20953680598177	0.141529184224474	4.00031882550952	0.208151614292073	3.14266390984379
0.0636470861339476	2.25102541316301	0.158209955878556	9.94780583889224	0.118041657613072	3.73228729171081	0.0237924587343761	2.99996810183196
0.0175288088121451	1.96387390233576	0.149871950037777	6.1078009288758	0.039650473884724	2.57930153907974	0.136809938968634	6.2843687904403
0.089302638053894	3.68581436295062	0.458778002392501	8.72329921345226	0.129829236858817	4.15044745698255	-999.9	-999.9
0.079270711553283	1.64474487770349	0.189928718563169	6.17852661758661	0.148181368330734	3.43681162271602	0.907971868184935	9.5659338251764
0.095379365891451	2.26947200950235	0.412545525841415	8.4003806556575	0.145281890534834	2.09700681366532	0.93251084098442	9.04705743996225
0.0754689751919359	4.30159772839397	0.413307238277048	9.22541821957566	0.121489018347273	4.19821425237315	4.98062482801958	10.0000076765782
0.079920923725469	1.58783957734704	0.307524928357452	7.13349600788206	0.210640828311645	2.11294523291975	7.17137851323721	9.00026141236968
0.0503648342131637	4.66712548397481	0.205047988798469	8.33344610407948	0.0756071269883391	5.16924940950692	0.171518724026433	7.10397680446107
0.0563196654766798	1.86466428358108	0.100797466095537	7.18830233439803	0.0928815870789182	2.03753251085219	0.241853859486471	10.840456373902
0.0700174702610821	3.34304421115667	0.281650848593563	7.82356233219616	0.171018119289795	5.99988269763336	0.130976749684006	4.00015723258399
0.0728418719412293	4.10367871075869	0.290564147103578	9.85388865461573	0.108966497060091	4.0000016176536	6.83033419298544	13.0001348311629
0.0787107428670861	1.96447485219687	0.460456281621009	8.70406609261408	0.114821568646083	3.31911311571731	0.219276483150342	5.89014911720027
0.0389691968769766	3.32648098375648	0.206477660499513	7.62370612937957	0.0839924615139086	6.99988667456858	0.130888216639524	3.76826441853059
0.0668785908769351	4.5474312286824	0.467577744927257	5.5123291129712	0.0974553189502822	3.99999756380943	0.72541148996898	6.45259379362368
0.0850230496483855	4.80093379039317	0.249430283345282	7.01752334018238	0.132646826040799	5.3523323847598	0.315026395733199	7.45681526716028
0.0199617543891072	4.89395856112242	0.391829385515302	5.91931374627165	0.0531098282298357	6.33794130086056	0.524510353812977	5.69880861762932
0.0898085108150262	4.12988370098174	0.451280924584717	6.79302785429172	0.165960061291979	5.16333827188088	0.634426012279763	6.75492871213212
0.011698144524591	3.61927753686905	0.247155599948019	7.94469700194895	0.0154329586843599	2.99971112005252	0.304346221968898	8.82713888027482
0.0496392963204999	3.92975848726928	0.214815996773541	8.43503780546598	0.106145699804662	5.85986121597342	0.117174881856193	5.00026966453476
0.0103011582563631	1.32208966836333	0.160420660302043	6.24766575288959	0.0185506552648004	1.31375408195086	0.223268689789068	6.54065079285579
0.0503362826723605	2.44767980836332	0.334569909144193	6.0356386040803	0.0896327075576756	3.44449552717462	0.124422586660521	2.72089766347653
0.0823597564704251	2.23493460193276	0.340202162228525	6.6507352120243	0.14143493996187	2.58943236307855	-999.9	-999.9
0.0429036942864768	4.39958055038005	0.483565860521048	9.27588000078686	0.0846038272626969	6.24963374154847	0.378845151882637	7.85799245331476
0.0595429918123409	2.87938906718045	0.389198608882725	5.24037156719714	0.112839092052055	3.51162390639668	0.207898688231781	2.81049223201974
0.0669841440976597	3.23128464631736	0.138823916576803	5.79434339422733	0.122532874214178	3.99940262918252	0.198475554019802	6.53120463333978
0.0827831970087718	2.87369317933917	0.390774360019714	8.36208430468105	0.102721662773613	3.49853265087179	0.613176160966477	10.7404630330926
0.0761363746786956	4.15670750942081	0.488056948687881	8.53229382890277	0.124646091987346	5.99921504313399	0.187812433435438	4.78109952712831
0.0386426059063524	2.27792793046683	0.433141095470637	5.66640800912865	0.0885915914432824	4.99921552981464	0.337529400540613	3.84370649826481
0.0524231460932642	4.83376729022712	0.279796933289617	7.80364534934051	0.10051507127162	4.5645115545668	0.220229268521615	7.55217617071814
0.00191000531730242	2.41029011365026	0.432651070132852	7.18658189405687	-999.9	-999.9	-999.9	-999.9
0.0589522002844606	4.97786481305957	0.299401422031224	7.52130280365236	0.11764283653322	6.19746292446137	0.265470022620341	5.82395208388883
0.00840763159818016	3.3281221697107	0.380225982796401	5.49145642900839	0.0232683114870519	7.00030570172034	0.413003926624247	5.17855635204369
0.0633650771274697	2.53263186383992	0.341993023175746	7.11472864961252	0.101418077730655	2.61750984580254	0.314164689219155	7.48257835035985
0.0842754163087811	4.03628045413643	0.235509465076029	5.89158469461836	0.0821501234642367	3.00035753173585	0.680456355081171	6.74207248643471
0.0338873303576838	3.89065151754767	0.299750928208232	7.33948550885543	0.0490525442447064	4.00041137043254	0.353998819553699	7.47390400307318
0.0983139351264108	2.97250965610147	0.186254385393113	5.84293151274323	0.159907453103491	3.4252525063612	0.180572858192383	3.46784672754961
0.0990837555376347	2.08192662429065	0.362333299499005	6.36233650380746	0.149674276308905	2.6694184142762	0.142570619112389	2.01012961509368
0.0291795909141656	1.75841586012393	0.42988564139232	9.77141546434723	0.0444239069523018	1.09643889587534	1.05364130478655	11.5869096934635
0.0844926784995478	3.85449400544167	0.317454703897238	8.99429854587652	0.126259297818903	5.40883360293814	0.220590697394953	4.68208564849677
0.084776697763009	2.63027957547456	0.300550815090537	6.58511145622469	0.11485781614545	3.17960451277902	0.168288363168822	2.6843829156878
0.0625471021733247	2.02270344365388	0.317416377179325	9.43521024077199	0.106426680725801	3.13809741864235	0.0692259023648879	2.48345860400099
0.0276156406006776	4.86204351577908	0.16106270654127	6.14216558635235	0.0392153483196595	4.67958785865246	0.22537524405413	7.27604843060549
0.076192911877064	3.04210971016437	0.132640664931387	7.97545720473863	0.132630857745165	3.55701864424566	0.32054541496321	9.9999590202047
0.0650850233321544	2.53587099630386	0.437970468960702	5.16645046649501	0.110459687805887	3.00003127682257	0.794369151101749	6.58181174742111
0.0292881828241516	3.64491739403456	0.470493808574975	7.06481323461048	0.0347800813176907	2.90187169226942	0.491654200004754	7.45232431360424
0.0623520479837898	3.8465820280835	0.246701484918594	6.25491172424518	0.0825125431797557	3.72811165275118	0.735846513494746	8.46605928788616
0.0951272716626991	3.69304810650647	0.137725185975432	6.02917594485916	0.168623444575202	3.9993206426743	0.610969901093307	8.79394427132157
0.0914464841419831	2.71794295310974	0.334342197328806	7.34091073391028	0.150115671029182	2.70839576753051	-999.9	-999.9
0.0516690549771301	1.48039334174246	0.22325614662841	5.70747247431427	0.102450784437729	1.99961688527341	0.764653889454063	6.67804889460132
0.0213351440869737	1.39583489764482	0.300195666402578	7.75682787061669	-999.9	-999.9	-999.9	-999.9
0.0236422529520933	1.56220754887909	0.329889460094273	5.57631436851807	0.0410381070658753	0.999678975133198	0.911532152384477	6.64133907125984
0.0901754625143949	3.10178834758699	0.163098147977144	7.43281577131711	0.12868561705095	3.59433062102113	0.477985565486732	8.51934119732711
0.0126780010857619	2.74952307995409	0.146141226496547	6.07078956672922	0.0250054445338531	2.99834191235672	0.186240894329958	5.5369667455428
0.0507855814469513	1.57942616194487	0.390976747684181	5.64164409297518	0.102151096231858	3.0002259427795	0.184180929434736	2.75245486239363
0.0594598510714714	1.42968987580389	0.354365469235927	5.92119533568621	0.11905772309859	2.99936930723397	0.298901202942411	6.000016903385
0.0622002251069061	1.10209336224943	0.112875865772367	5.46359476400539	0.0920819202538706	2.60887503227318	0.142277009835328	5.11127926175643
0.0122024360166397	1.12763267196715	0.42791958367452	7.18356092460454	-999.9	-999.9	-999.9	-999.9
0.0785732745693531	4.7335525918752	0.240101942885667	6.87666292767972	0.133682889818682	4.50548252746645	0.166356017507567	6.56979224241495
0.00477887776726857	2.14543612580746	0.335505625233054	9.02068988420069	0.0114051390798097	2.96337978593027	0.455223198660507	9.00019176918505
0.0763932864293456	3.80625440459698	0.439896430633962	7.71163585595787	0.126725203061805	4.61521946138004	0.906821073052362	8.52596197115893
0.011833651016932	1.04712538886815	0.422581098321825	6.10299451742321	0.0264192184982671	3.99935625191029	0.757932874772146	6.86001973211685
0.0557590954790358	4.61153482459486	0.196100365370512	8.28372726100497	0.0860716274218973	4.21161830314236	-999.9	-999.9
0.075174462816678	4.12132464908063	0.30648714741692	8.70524145895615	0.135637579216309	5.4084204369122	0.112144340941582	4.04458048033036
0.0538994307436515	3.00852815341204	0.126667880453169	7.72766823181883	0.0874818530859753	4.00011376469226	0.202209982643885	5.56543927498337
0.0111601845703553	3.41799217369407	0.422831244207919	6.49418929824606	0.0203669537743987	1.78200642926336	0.867811550250935	6.81665347398227
0.094585143488599	2.70605579018593	0.289474320970476	8.67449901648797	0.156409033551046	3.69181339034592	0.105994341029955	3.37879983223415
0.0258432468853425	4.56455956678838	0.401255117263645	6.96150286123157	0.0470379821303008	7.60763436752695	0.343515833233455	5.85871135157048
0.0907429378549568	2.95183737389743	0.452945170644671	5.05930899176747	0.115961812523566	4.00037495330423	0.303944462086625	3.59259709479958
0.00236000850703567	2.89076220989227	0.354877230059356	6.00732538034208	0.00689796056298244	2.70028500996172	0.519829946521612	6.69537990819814
0.075255968834972	4.55407602339983	0.407082461379468	9.47036963189021	0.122143614741861	4.72914870144204	0.435610772977833	9.6917700196971
0.0349937703891192	2.41121945716441	0.176899848971516	8.6419885372743	0.0581346092648495	3.0858186942055	-999.9	-999.9
0.0193714237737004	4.33914352674037	0.453353920485824	9.25507463049144	0.0411251581621889	7.0000988975859	-999.9	-999.9
0.00814947884599678	3.25882294215262	0.30321999033913	8.48061613389291	0.019967927273206	4.99997095711555	0.372990365650786	8.59687997800923
0.00981484702997841	4.9726043138653	0.400776511710137	8.15885784919374	0.0218847934472277	7.84685252105498	0.866289052769818	8.72277558831062
0.0487432033405639	2.93817448616028	0.167928405571729	9.18750566081144	0.0687390860877891	3.00008578283607	0.183883017603115	7.88488400146162
0.0187090397411957	1.7685930384323	0.124428596254438	9.39431808656082	0.0261331185206453	1.71229959401329	0.222407290378003	10.4269355681046
0.004287105133757	3.81508711725473	0.448760253097862	6.44650826347061	0.0148279552912337	1.99757560973228	0.673938454180423	6.74633848339358
0.0349289204005618	2.31538257002831	0.353135993517935	6.17962699499913	0.0692256478583153	3.51838116696406	0.29970581305619	4.81873970739516
0.0201745144543238	1.25212658848614	0.206157563440502	5.90831448556855	0.0497867186486207	4.21215908239501	0.163509785318535	2.79060516878003
0.00384471465251409	1.54651267174631	0.290582779608667	9.82078246655874	0.0115801338170423	1.99799389532731	0.401691173377394	10.4414609569232
0.0938580654254183	2.39753699488938	0.183141841925681	5.22665731608868	0.148627069504857	3.88261596496084	0.112642816835614	2.62879265813713
0.0732841044361703	4.72805114835501	0.163245572522283	5.25848984834738	0.123832862520257	5.62250626055664	0.27477829566885	5.15868476753129
0.0844216519473121	3.68139843083918	0.422394582442939	7.8039025538601	0.114937956736177	3.99991296217835	1.09838716935068	9.98375683386668
0.00633237007446587	3.48460110835731	0.368760306667537	5.42411090456881	0.0146601118809658	3.49723981505571	0.451351857444096	5.26816131109118
0.0829908834178932	2.8466338282451	0.301763578131795	5.7342934247572	0.158478760139142	4.66644715245832	0.156089033181694	2.66968556788728
0.0624212278435007	4.74059742596	0.340343837626278	6.5555579692591	0.121417604731005	5.61732166482965	0.625265042127864	7.36121271929207
0.0539090097292792	2.52134035527706	0.277611924149096	6.29871468991041	0.0672290270753572	2.06421418518421	0.324274175072089	6.00713416479992
0.0502093472019769	2.13714379072189	0.173153979424387	7.06299046403728	0.108531612929213	4.00385259267901	0.103021228673151	3.59583827529661
0.0769063558652997	2.67568000499159	0.251379714068025	6.03289568913169	0.135101955507271	3.96048386795147	0.12849571191441	3.58061180964306
0.00600022436631843	3.58117452822626	0.280333772487938	5.06667103851214	0.0178780140255116	7.73117877251595	0.490125345030313	5.42298792196454
0.0566436023972929	2.03948315884918	0.13724998831749	6.38810103642754	0.0886095679256965	4.239192615161	0.160799286727614	2.41889133709006
0.0772189228893258	3.63822316471487	0.299219021014869	6.67831900762394	0.104312764088289	3.56878534978645	0.357944905363266	7.51869162825932
0.0886774231225718	1.43711531814188	0.14911446115002	8.8725865224842	0.255258224483624	4.08289315217596	-999.9	-999.9
0.00989198631979525	3.33981577306986	0.20469939596951	5.97607017378323	0.021698100821235	1.00098443628363	0.458308120680219	8.78644095694587
0.0910299900451209	1.98505983687937	0.251658088434488	5.88471955736168	0.115990919058185	1.99997715617698	0.220654302237225	4.0003784404142
0.00101172148180194	4.80945189110935	0.289963551145047	5.69770666887052	-999.9	-999.9	-999.9	-999.9
0.0114766838720534	3.33390736114234	0.444484741892666	6.48698119213805	0.0224807860654627	2.03738245261902	8.70634756740459	7.93576745539809
0.0912130995113403	2.41674242354929	0.345004377793521	9.85250421683304	0.128699573036434	3.38082340182769	0.843471099545893	11.920976408708
0.0558803654555231	1.7608376275748	0.42127991579473	6.50859812740237	0.0732445664155205	2.00003579410541	0.468647604498121	5.85825857380082
0.011583788419608	4.23442451748997	0.393880567885935	7.37314261496067	0.0321911628212244	2.99999650401112	0.392700571189137	7.55618142727452
0.0107182654433418	3.67676102463156	0.278783276677132	6.97879280894995	0.0332179945663028	6.45082575293885	1.06480485090399	10.278225143
0.0479343841467053	4.3305669138208	0.40966436592862	9.78691946947947	0.064832437476133	3.24429646510694	0.448433660128099	10.6456432062096
0.0995780027981382	2.80868556164205	0.100880650617182	8.10107332654297	0.128378504043344	3.00000519037804	0.399937854807939	10.4356709280863
0.0486667819733266	4.7760445009917	0.183104112371802	6.78724445402622	0.0696033138455903	5.00035992222048	0.245856318353524	7.35817166232116
0.00938102084002457	4.24798258394003	0.454493433237076	9.27302712691016	0.0214420127812583	6.26113361378567	0.344407737630367	8.84969603859935
0.0172677927829791	4.11828075814992	0.116398419532925	6.01645747898147	0.0319355398013643	4.77002134254471	0.163476395669325	7.4409377948644
0.0878211155836471	4.97079816833138	0.216088670026511	6.1904844478704	0.143074874187634	5.60637320221191	0.427422072216123	7.80703035955133
0.0894289051597007	2.79522986803204	0.247626612801105	6.8739523855038	0.123105757597542	3.12903555601816	8.62893842924684	9.91147384444851
0.0117232457911596	2.42228752467781	0.378993129916489	7.47190200607292	0.0314827602322122	3.00043349566545	0.564821005463144	8.71422514735861
0.0744287796190474	4.81737130973488	0.182837155554444	6.58523157937452	0.121676864703244	4.99997233180455	0.253173645414276	7.00194160749924
0.0459146088459529	2.89181780815125	0.139703621156514	6.99497101129964	0.0905250014977479	4.35869076433031	0.0961179085283813	3.62223535109003
0.00904734667087905	1.46424358617514	0.295335021615028	9.85067072208039	-999.9	-999.9	-999.9	-999.9
0.0382607723537367	4.08416110184044	0.167773392237723	6.91008141147904	0.0532706870990547	3.99991595431448	0.854422382467019	10.7794347330384
0.0448189148334786	4.76424291171134	0.418293551448733	8.11994087183848	0.0641245729466634	4.30085934125818	0.607679266958348	8.71419136655601
0.0451318617945071	3.85876872576773	0.140694262180477	6.79290171246976	0.138469443252594	5.99965781309428	0.0761120978440718	4.47080122267575
0.0477827053568326	1.77052616979927	0.274133215285838	7.32281639706343	0.0767183605784872	3.10684935368512	0.41295443819669	7.45734158792006
0.00562128018354997	1.11697406321764	0.239336958434433	5.08780764997937	0.012016030060354	3.00400797997716	0.259265692336662	4.86036622645362
0.0254035695549101	1.80369772948325	0.219562344346195	6.0897654411383	0.0429637633939175	2.07644791890431	0.579897959655097	7.82273312966583
0.0567028099882882	3.84937466029078	0.487120589334518	6.81926966062747	0.0914178433973651	2.99986759874358	0.89161301975654	8.66833875544411
0.00957090493128635	1.50248263217509	0.135870659723878	8.75780862756073	0.0159105431404885	1.00057067354395	0.320012426460733	11.8989407170834
0.0176846548537724	3.85774845909327	0.388640630338341	8.06795796728693	0.0368875228486723	6.01425183383248	0.306768769777483	6.77702495490937
0.0444350316771306	1.07747795805335	0.189512332249433	9.79636798263527	0.0912209992256749	1.56981265796255	0.570951137710762	11.4558357424182
0.0384260696365964	3.67696245480329	0.144266911316663	7.55555572803132	0.074606582730209	4.0007551566517	0.380026151238092	10.1473889400635
0.0611783492143732	2.21498126257211	0.326761741284281	5.15992489876226	0.0890863833239575	2.19523109415439	1.36304911985324	6.83953865152167
0.00914556180359796	1.39026205800474	0.253458994161338	7.44360635988414	0.0342791983328557	6.00038726139598	0.125505900672096	2.68991751832492
0.00517077486752532	1.94638423155993	0.188545477204025	6.21035712189041	0.0154439660714271	5.35997237574066	0.260428625439847	6.32415998264295
0.0149472232959233	1.86664955224842	0.317881610803306	8.00132989417762	0.0301674237250903	0.62987766129138	0.661781408903044	7.98613830097175
0.05278574233572	3.33684303890914	0.251768936403096	6.64485484710895	0.0932523145142049	3.00008041320353	0.350818707564853	8.21113199689581
0.0244788469399791	2.84053566027433	0.138326597679406	8.74469115864486	0.0401122331150544	4.00811069256968	0.168523692691006	5.76599851485228
0.0708625793971587	4.35178966075182	0.423572251107544	9.32386136148125	0.0953693140038316	4.57596429631817	0.512412911389559	10.8290028611187
0.0789874221985228	4.72275439929217	0.347489013429731	7.14951397618279	0.134830912499279	4.9996786384817	0.244149110202978	4.77929891711189
0.0456321554540191	2.03997924923897	0.321700123790652	9.14516523014754	0.100122103921818	3.69527165579147	0.0898743631558138	2.63832262940999
0.0338144134096801	1.32895173877478	0.181119404546916	5.36596175516024	0.0512169097456754	1.91392843150513	0.241184755983723	6.33737440395432
0.0849212925015017	2.40581650473177	0.209019672404975	7.80934915994294	0.155468598002401	2.93182035356347	0.372374705552593	10.9993705362667
0.0222395420891698	3.39458713494241	0.47650855127722	5.68404607125558	0.0488321586455303	5.08155898655083	0.458059209089712	5.35521287799213
0.0698558518185746	1.16263649705797	0.203842368815094	9.67721703927964	0.112634025432738	2.65920929632782	8.30841724767948	13.8765918841056
0.015270371299237	3.09839206188917	0.346122769732028	9.03574002557434	0.0314443773915482	4.60213339089752	0.76222648339041	10.5880807491011
0.0323831123737618	2.63085372839123	0.269481644686312	7.67317869700491	0.0489344785170279	1.44177232826044	0.429146855125134	8.61218221368996
0.00527996550733224	4.30019867047668	0.155490507278591	5.8594868297223	0.0164769625488855	8.64053707655059	0.333959260874871	6.77113982761836
0.0913538534815889	1.17284737620503	0.324530997592956	5.50831479951739	0.161078405571651	3.00024536645447	0.214758756107821	2.69340512926793
0.00265656479261816	4.97322172112763	0.181813218537718	7.54347309703007	0.0187380263115082	10.9946813382728	0.299860944288964	8.29687558450824
0.066531618290348	3.30957945436239	0.174756091181189	8.47915758495219	0.117326917068942	4.99962379770473	0.129302635392566	4.63785300704507
0.0551934266774915	2.19145382754505	0.307625545561314	7.78513058554381	0.122149875720035	5.00025065712664	0.139904880301785	3.74957385642392
0.0263327948255464	1.96368444524705	0.259180051088333	5.20082104718313	0.0570456417076419	3.999787697447	0.223560571375551	3.78484435918871
0.0912676686807536	3.51960419956595	0.290064076613635	6.71085553825833	0.139954244730215	3.80439736156699	0.435445669579853	7.00018769648526
0.00381622822862118	1.62612193636596	0.486368031613529	6.55904349288903	0.0165269840792024	3.09743919202589	0.460337184932806	6.0007398712788
0.0758498222175986	2.86497962567955	0.492185766901821	5.20397446933202	0.0840226995398883	1.99965255886235	0.37451135131548	5.0004776084999
0.0687622855962254	3.25702096801251	0.22009147927165	8.5275999433361	0.0791368746210017	3.99990396333126	0.220009663554472	8.45614348027683
0.0583738558366895	4.96799857728183	0.392833250109106	8.43247192562558	0.0805875504130933	6.12264091102353	0.480912213990982	7.8421891782894
0.031664417311782	2.17461813800037	0.258229928091168	8.44514745054767	0.0556694099203932	2.0001234970248	1.16802660283376	10.9082414387565
0.0897961548294406	3.63509744871408	0.473569880705327	7.67726246267557	0.133929945351542	3.28866058254525	0.688936385265894	7.91512723211482
0.0207844391053077	3.67433633841574	0.453173984866589	7.29556611273438	0.036058970006409	3.00056390480666	1.03802541305064	8.57533294015228
0.0764554896748159	3.6782963629812	0.123625444527715	5.39108323166147	0.120331947416312	5.25146806871149	0.133365145492832	3.54677486500297
0.037609968873905	4.91413509938866	0.370329792611301	7.90458900737576	0.0690131149903413	6.84511931735791	0.34344388223397	7.72172037807154
0.0361323954849504	4.31114864908159	0.152385933417827	9.23258695402183	0.0416715774100355	3.00054241077832	0.271192376442011	10.4614831081228
0.00971317860344425	3.00599550269544	0.313929728511721	7.60611852747388	0.0236249183972295	3.99444545107719	0.337771160057526	7.36558813537727
0.0658155253923032	2.79704647511244	0.476471158396453	7.5121048069559	0.101202112170225	2.9997347652946	0.232948844124878	4.39642789853408
0.0622853618597146	1.48036182206124	0.30891593368724	8.4313376864884	0.141701443201033	3.53175938032089	0.830478387060586	9.68768233245842
0.0989661090809386	1.73151615355164	0.395150206144899	8.65340566611849	0.160725752954411	3.0004135961834	0.0945936799097394	2.27627684650925
0.0940653475334402	3.62759948614985	0.490049419179559	7.19890922075137	0.131683796439517	4.00329975851416	0.164261848274595	3.77355135692356
0.0332190115584526	3.69469627551734	0.380377968586981	8.58501019887626	0.0624952647038419	6.00009340924558	0.241224742935469	6.68664730951295
0.0942986112886574	1.37560125347227	0.165721214562654	9.51293839374557	0.174774396635552	1.99911631656542	0.0443486711681706	2.52988835718835
0.0967245348424185	3.29588592704386	0.355894434079528	7.77410774724558	0.185522557348744	3.99978395824345	0.254862013646577	8.13887248032894
0.0751975946021266	1.04091041814536	0.317952780239284	9.6931736683473	0.120592182494907	1.72435469631069	0.0456072696830014	1.90291415892613
0.0442095525851473	4.78035310655832	0.165958921052516	5.95368615351617	0.0649934163446477	5.00005330883527	0.29326436774376	7.00011280406739
0.0590665792783257	3.5242903875187	0.129463129304349	9.71262224134989	0.086282602216681	5.99989395956353	0.0938267752193838	4.55668568706472
