# Supplementary material for: Analyzing pathogen suppressiveness in bioassays with natural soils using integrative maximum likelihood methods in R
Source: PeerJ. 2016 Nov 3;4:e2615. doi: 10.7717/peerj.2615 (PMC5101589; doi:10.7717/peerj.2615)
Supplement: Supplemental Information 1 — The folder “data” containsthe data to reproduce Figs. 4, 6, and 7: “data scenario01.csv” to “data scenario06.csv”, “real.data.1.csv” and “real.data.2.csv”. The folder “script” contains the script files “scenario01.r” to “scenario06.r” thatallow for reproducing the data shown in Figs. 4 & 6. The folder “script” contains the scriptfiles “figure07.r” & “figure08.r” allowing to reproduce the statistics shown in Figs. 7 & 8. The folder “source” contains the R-source files “infections.models.r” and “infection.nll.r” that are required to run the script files. [file peerj-04-2615-s001.zip › MainSources/data/data_scenario04.csv]

r.control	t0.control	r.treat.pathogen	t0.treat.pathogen	r.control.est	t0.control.est	r.two.pathogen.est	t0.two.pathogen.est
0.0276387259922922	8.62926534726284	0.0706060564913787	3.34297639876604	0.0642521382686203	8.70268723811214	0.112609028717528	3.00009955160859
0.0530298142135143	7.74830798036419	0.0406677175918594	4.0414828825742	0.128288198666495	9.08114976553028	0.0177109947268957	2.83476449943839
0.0801608455344103	6.64986812742427	0.0433988256449811	3.84128695260733	0.119373330959815	7.16850454697489	0.0605198761159195	2.99990857929762
0.073480763246771	6.25382645404898	0.0667950103082694	1.21359194535762	0.109773924593116	6.34529605995819	0.073282748544348	1.1115896777137
0.0948029047902674	5.96644259872846	0.0177587580820546	3.25897854287177	0.17389652950929	6.32238105543909	0.0102274244154847	0.999748359389505
0.0915735444775783	5.27274327352643	0.0723478113394231	4.85382183920592	0.139602916321527	5.3066480577338	0.124068250680281	5.00042134341762
0.0764223297615536	5.00344604137354	0.068958548810333	1.9529918609187	0.148621205204764	6.11428618493031	0.119642304281337	2.59926195788466
0.0868055503442884	7.83908997080289	0.0874675207026303	1.72734422236681	0.196219332020642	10.0000295596337	0.151612161466512	2.00001320489338
0.0386652288935147	9.64483258780092	0.0756137877237052	4.41756530851126	0.0440532854938332	9.99998741654476	0.142824816112027	4.76168361516752
0.054286772061605	6.88616928528063	0.0362917504343204	2.83511615730822	0.111367751763047	8.00001131279503	0.0269503067644717	5.11008379145377
0.063439137970563	9.54640952171758	0.0273270584596321	1.04015023540705	0.0886779204646372	9.00025127219763	0.0475156009154687	1.99999182362474
0.0906070218165405	6.15357007598504	0.0911864009872079	3.52055804617703	0.12228090240021	6.18098425380892	0.269695759105368	5.75321526673369
0.0556929707014933	7.18697446282022	0.0552910182741471	4.61699067149311	0.0844149657487766	9.42543250596504	0.111422653531233	5.3276201527889
0.0154565846198238	5.07244991022162	0.0947093075141311	3.79320781305432	0.0424739489670511	7.64712270992622	0.108889901617875	4.00014598438114
0.0290427424455993	6.2483205308672	0.0894416318181902	2.17687516100705	0.0523055976909595	6.76541833198524	0.159520228600113	2.30487255427151
0.0541374983498827	9.03033351409249	0.0391117831668817	3.31180082447827	0.114612912171796	9.45828135477339	0.0402154185851127	4.00017469058788
0.0693781186779961	9.86389637575485	0.041428786541801	3.86925808247179	0.0897186997325849	9.26256052745411	0.0873689361815202	5.87863202760246
0.0881097334693186	5.89831088436767	0.043262407425791	4.71246324200183	0.136081889261882	5.00050893835487	-999.9	-999.9
0.05394794795895	7.12161422241479	0.0152367710950784	3.12886912561953	0.0696901927520425	8.74855310467861	0.0285200150566149	2.99990547116081
0.0722645726706833	6.99186517507769	0.0677284617931582	3.43716017529368	0.11313494094902	8.00031796585805	0.139980087372091	5.00054153162664
0.0335868471022695	6.39475011848845	0.0155352654610761	3.18538151495159	0.0436817033430356	6.16549639945354	0.0295786023379916	8.0002613809393
0.0396574638597667	6.96947987889871	0.0131750100827776	3.31524648424238	0.0710794336694378	7.33340902862499	0.0241881071944713	2.99921755267319
0.0623411720851436	7.83244725083932	0.0814828575751744	3.77172739803791	0.119494638065101	8.21740603783239	0.124091055681905	3.73664019277344
0.0936857352731749	7.03826055629179	0.0288499693805352	3.35063611250371	0.156250168207563	7.99995620263199	0.0420660137661092	3.88680649281517
0.0639124598097987	7.83049967954867	0.0560741723235697	1.573176715523	0.127619287583397	10.1513240053062	0.0759322600989223	2.00028445366428
0.0480510680214502	9.28229358047247	0.0498297235067003	2.41631830483675	0.102348700445079	12.310989581811	0.127410048981257	2.73988572328865
0.0402620369149372	7.37770675099455	0.0246393848839216	1.68426922149956	0.0808638896086267	9.00001379659354	0.0345805915423427	4.06147548535311
0.0795039530168287	8.09549649013206	0.0331777536706068	4.13378663361073	0.109319013292833	8.62288838145031	0.0917974901092567	5.0000555216891
0.0930490655847825	8.96837964537553	0.0208650855510496	4.29883844684809	0.162191729119143	9.63348723244648	0.0361469019424534	4.00009794886688
0.0891923434985802	7.45194786926731	0.048105633771047	4.95504302997142	0.127188173785803	8.02070225876226	0.133832790870131	7.10419398211725
0.0166841866332106	9.94500144734047	0.0456275413860567	3.00444048363715	0.0544614956407296	10.9999933644646	0.0413587488108372	2.91199109045042
0.0779776326729916	8.36414590245113	0.0570054229302332	3.7089533386752	0.114182020093587	9.00026146382234	0.0959222218754216	4.87132292693018
0.0400223531876691	7.47980931191705	0.0673258232022636	1.23908005654812	0.0619912694030485	8.76236331131681	0.0847084868990968	1.00044023524477
0.0652306337351911	6.92171583068557	0.0986090843146667	1.17301117163152	0.111871949679806	6.92955852074556	0.0849861969619451	1.01141861767147
0.0238245452078991	9.58089751540683	0.0284820198407397	3.31366612948477	0.046143764411005	11.9996952160978	0.0542433342895092	3.91199442135576
0.0602643207344227	8.32597348256968	0.0240192390489392	1.97104072198272	0.144318374751255	10.2374868196785	0.0492787737700875	0.999461923128479
0.0159127046563663	7.95445749070495	0.0402570245158859	4.38554553966969	0.0362000801085086	9.67638417669399	0.105250412930295	5.69760259655962
0.0268996407627128	8.78080579102971	0.0485943264490925	4.89013636019081	0.0520069792894825	10.9999738067818	0.0934588780285148	6.04773436176227
0.0835103990277275	8.98016275838017	0.0393301841104403	3.09115087706596	0.160512915807303	9.35661561197194	0.0484820295319701	2.99987605632016
0.0933414650917985	6.90290143247694	0.0646739028859884	3.10243907757103	0.12035357679176	6.84199586989349	0.0937837155683388	3.95590784716791
0.0874290554365143	6.10789355123416	0.0775426287250593	3.21388692129403	0.129323943329226	6.73121750233642	0.122820457394232	3.63927065934849
0.0632456231489778	5.88860917603597	0.0538763880473562	1.67066441383213	0.0939385632360008	5.9293959047872	0.135300957890847	2.95954927136084
0.0888146288110875	6.89110118313693	0.0459236971382052	3.30790273007005	0.130180874437696	6.52390313902673	0.072631827940916	4.21918800575755
0.0698978419369087	6.96365355164744	0.0766383368545212	1.16477984096855	0.0973280697564031	6.99997628471029	0.145757311448539	1.66375303893092
0.0291082681831904	8.68595066014677	0.0247701420704834	2.39072836283594	0.0396096077764348	8.9911728966592	0.0275205967386988	3.00065862345909
0.0314177333144471	9.78607850614935	0.041510719624348	1.2801521839574	0.0499861973336782	10.0004146811299	0.0585407359750669	0.565887856689329
0.0989063058258034	7.5207735656295	0.0468846868630499	3.18398449663073	0.156507766219964	7.73629699906354	0.0759044565942134	3.56006629464461
0.0238884103856981	7.36545952619053	0.0267000901326537	4.8801697101444	0.0649730215696411	11.0389041491068	0.0391639586264898	4.69750221875599
0.0215616206149571	9.54528749105521	0.064034589943476	3.06647289264947	0.0280145731096604	9.86497971152819	0.158740000706727	5.73659300089383
0.0659855900984258	9.11778923356906	0.0937715581455268	3.9191910577938	0.0932611979173403	10.212336883595	0.0922812063820948	3.76841178977052
0.0516883983812295	5.12639998807572	0.0734671697276644	2.42507100012153	0.09816032068858	5.52264669535926	0.084898693054611	2.42269594004956
0.0405389903346077	6.64082719711587	0.0314283871953376	1.1322918869555	0.0626297163478094	7.00030676025659	0.0447324505938011	1.00008807239351
0.0614080933853984	8.72371983481571	0.0519748838688247	2.99339560139924	0.092538475520638	10.0004382672432	0.0725810192762289	4.16856289371223
0.0626190382940695	9.2027921078261	0.0208321104105562	4.95008260197937	0.062774330382939	9.06380491951624	0.0407847790990821	6.60318514290023
0.039429343030788	5.23075974779204	0.0176076368312351	2.58013695292175	0.0781224251157321	5.24862216961432	-999.9	-999.9
0.0972793658892624	5.34906098386273	0.0999377092998475	2.59783588908613	0.153879031945542	5.70527753024031	0.17420114898014	3.05250303441336
0.0630689637060277	8.33560655941255	0.0798210500110872	1.09891040995717	0.10326264755268	8.64776825490939	0.0912628487564526	2.00077634412394
0.0121965687326156	5.80792502383702	0.0532646190654486	2.50677379779518	0.0209553347127179	6.63243991442253	0.0671131462444864	1.86832607396265
0.0542215392715298	5.26308088446967	0.0781332608102821	1.75837708823383	0.0786751653321489	4.14543261844576	0.102259121413367	2.521098070877
0.0308971976814792	9.36419395729899	0.0209137748531066	1.49918802175671	0.061275574677181	11.1926904892498	0.0316659395362542	3.99955056910333
0.0119894242449664	5.28202484478243	0.0802423816919327	3.34436882473528	0.0209235877697194	6.22311573818455	0.176900901478241	3.50724414400122
0.0878788401163183	7.36277378862724	0.0947972476552241	3.63624153006822	0.125477205598209	7.68797687243053	0.202410622187571	4.44875745743219
0.0903756127459928	9.89842885523103	0.0506088809389621	2.9809600058943	0.157580742066735	10.3807871642687	0.110633561756624	4.99991879780077
0.0861803938285448	5.35535941715352	0.068187135271728	3.33827362209558	0.147506474000843	5.65710868523084	0.0340017778325969	2.00618013082478
0.0934926896286197	6.88701984006912	0.025008596633561	1.83372879400849	0.130323116266901	7.44829947343577	0.0334240019633653	1.65604764657486
0.0101473871758208	7.93966065277345	0.0527446075947955	1.51746012177318	0.0434226106481333	14.7319118892542	0.0867016856592311	2.15410223622163
0.0885467491578311	6.99326229048893	0.046858084986452	1.21233863104135	0.132153943509892	7.62148638560029	0.0642912008873937	1.51130343768184
0.0721305437968113	9.96871126117185	0.0940247876569629	2.5082847494632	0.0965808447628575	9.87957250132119	0.123077817970688	2.00076178677084
0.030386964622885	8.19224279373884	0.0887280308641493	2.24336638208479	0.0382221833854473	7.57020883714554	0.178197003415454	2.6460887213652
0.0488572571543045	8.30600831657648	0.0637417064444162	4.32401139754802	0.134642096486674	9.65630989274817	0.0739734826706328	5.09800097978068
0.0132237460510805	9.6474496787414	0.0802793186646886	4.99601536244154	0.0258793937012225	9.42097517032959	0.0859196846043437	4.00007282770791
0.0235960324620828	6.14386819535866	0.0432135592447594	2.18899180088192	0.0302149833668059	7.00001085339159	0.132322526062703	3.52069449040718
0.0445496351760812	6.82472288492136	0.0202265523560345	3.50169440265745	0.0628666975053898	6.62704125774152	0.0634183630728233	10.8085682197669
0.0927753149741329	8.19871355895884	0.0503404070716351	4.52550920844078	0.214403582579794	8.68160054160406	0.0263420358761054	3.00029827690825
0.0921195799973793	7.04149106750265	0.0665959415119141	2.89046426862478	0.176336720781204	7.63124806171033	0.0649863043778151	2.87508952571639
0.0888542471127585	5.87622667662799	0.0791863064421341	1.72883230168372	0.10792626952291	5.60870103591751	0.166217845219098	2.66215262131533
0.0800554706784897	5.54553192225285	0.0330827614990994	1.48136890493333	0.131503279092002	6.40034708785656	0.0558878262794474	2.1774140316454
0.0571243949304335	7.3089201527182	0.0947834835015237	2.37355844955891	0.0626667559448591	7.04660144087691	0.0985008968807426	2.36004872391893
0.0697455969662406	7.08133110543713	0.0309632856561802	2.12101373728365	0.0988802808875724	8.30715418435086	0.0634087161066727	2.99974217308753
0.0580228111706674	6.10171029577032	0.0100653501995839	2.24904722440988	0.120546316950171	8.31600542226215	0.0298267364451968	3.77781652164494
0.0625992272468284	5.74233461869881	0.0468048961739987	1.44334184192121	0.0988058653771504	5.97314692040244	0.0909844991211487	3.52792023012168
0.0870591189875267	6.42787666176446	0.0559349117171951	1.6650684196502	0.156372707428397	6.9995436151424	0.0698379107815384	2.00044149314915
0.088900818915572	7.40515919867903	0.0473181182821281	1.38035986665636	0.135676198306035	7.69169406481587	0.0709366429919937	1.00010672205089
0.061493021720089	9.94261729763821	0.0602169665228576	3.1194549491629	0.111551983728793	10.640648542729	0.101222185211502	3.2429752838494
0.0805578289390542	9.31338405818678	0.0937320331553929	2.65089200995862	0.189778392676605	11.5517216771729	0.152395152292237	2.72913161427908
0.0403823936684057	7.2454061859753	0.069975822197739	2.18822076916695	0.0421587882632056	6.00030927505084	0.111920840196087	2.57144037967794
0.0234063252876513	5.70737952832133	0.0282738120877184	2.08816123474389	0.0388242867116077	7.65264442977657	0.0596134525526669	1.99992821018529
0.0516036809352227	8.23643462499604	0.0274688768037595	1.74350146017969	0.0971682097630266	8.00017269679601	0.0217980793961957	1.00020670553312
0.0727496082196012	5.10080920648761	0.036422514829319	2.22720461245626	0.132733720730777	5.3758181198334	0.0391879652121166	3.08078044369196
0.0549947890755721	7.26251235697418	0.0844066920271143	2.69280432257801	0.0790971529552911	7.12108386624201	0.149419716835307	2.23637554393812
0.0914991530752741	8.3530941803474	0.0397552386764437	2.90322035457939	0.113470313305086	8.21159367620701	0.0732112363587712	7.00049836309349
0.0210081410640851	9.16959424735978	0.0427174168149941	3.37570516671985	0.0309056710945482	9.68515588399915	0.0811780684314783	3.52512654471136
0.034821358632762	7.56719310185872	0.0924146872572601	3.99599705915898	0.0673594718180902	7.99939963069191	0.0910945452620402	3.65925118533101
0.0832396199274808	8.92947404179722	0.0453870190284215	1.43888165708631	0.177523690182558	10.0572459408627	0.0663452215093933	1.00038492475417
0.0807898581656627	6.10855260281824	0.0555957377329469	4.94430710561574	0.171359611968093	6.77541949295988	-999.9	-999.9
0.0455704547371715	6.65269032004289	0.055676974740345	2.3949857018888	0.111390448644126	7.48649439335028	0.0923362044912728	2.53159370010996
0.0753517469041981	7.71176035981625	0.0894984318898059	4.70019609108567	0.247089300882916	10.662094880982	0.146036490643757	5.26534868516612
0.0175708058685996	6.86351988115348	0.083207472038921	4.04035525023937	0.0503421864363639	9.99923608439015	0.181551532356873	5.14253363907083
0.0460455391649157	9.2177445825655	0.0452798331156373	2.7353238100186	0.0770592426778689	9.50338839351628	0.0447866116826122	2.3633289293649
0.017734379505273	9.65740406536497	0.0233060166426003	2.00941685587168	0.031310730741335	8.00029886778117	0.0396241423807421	2.99933112901732
0.0154581816657446	7.68871628679335	0.0956485996558331	1.72347511537373	0.0420207595000886	8.0006727220865	0.163613206306234	2.63376982947186
0.0852004579431377	6.63628804148175	0.0640281629306264	2.50556791014969	0.159016341582849	8.59692918508251	0.108279546768767	3.16339297152456
0.0714497212180868	8.06052379310131	0.0862261855485849	4.05600514542311	0.100088569800682	8.06570525055142	0.153508117534403	5.32129625968327
0.0346614641696215	9.74485243670642	0.0507318103709258	2.01155586726964	0.0502029998477297	9.02358304942886	0.0823699758132976	3.99944176834624
0.0484181785117835	8.77424063859507	0.0257893910934217	4.40183232910931	0.0697047895305241	8.35707018610253	0.0775121382901073	6.99978716613569
0.0506005056784488	9.54188480274752	0.0789120388776064	3.58256525080651	0.129953962105992	11.9999401492813	0.171734371738212	4.7963767718154
0.0527427338203415	6.38355483883061	0.0134357738564722	3.90559954382479	0.116889985273286	7.79238246227023	-999.9	-999.9
0.0242201457871124	8.06726824841462	0.074595236829482	3.09690910484642	0.0542774106412581	7.99907060222504	0.130380768455276	4.99994334482589
0.0576582564273849	7.63707991922274	0.0126315323635936	1.44198789913207	0.0910447961780576	7.99940866083484	0.0342811213380091	2.54271509475891
0.0167192679783329	8.08291552704759	0.0721557594533078	4.51432090159506	0.0244159107371581	4.99984284296126	0.119630637623527	7.00038280173208
0.093899737582542	5.40191676351242	0.0561205826909281	2.18511682469398	0.137037004669747	6.66689601759817	0.169923388036042	3.26468735476209
0.0850418173708022	6.86628188705072	0.0291058273310773	1.70203521009535	0.110451051493605	6.95673593514639	0.0384794347968649	0.999675211024142
0.0127620458253659	8.62560921348631	0.062822739474941	4.18716538883746	0.0476109285804691	12.8817451324709	0.089277435474794	3.81500606991187
0.04880081968382	8.64524459815584	0.0455811234121211	4.95146920904517	0.0868976371254096	9.32147814826365	0.0631979089161722	6.00066350203574
0.057936069725547	8.29060802934691	0.0751539927255362	4.33940528612584	0.0790630861658003	8.19328111363062	0.112815766993197	5.43472854726016
0.0665859905374236	7.30710988980718	0.0978272594255395	3.784014955163	0.078146375533323	5.99997424522252	0.126577243449892	4.00015384811819
0.0989956563059241	9.97366067254916	0.0398658831510693	2.76574487611651	0.172753422889562	10.6669365116363	0.0729296745079676	3.00058620927488
0.0277327448991127	5.27463408419862	0.0609578527929261	3.69305414054543	0.0573783282680284	6.99953566880309	0.116359696280039	6.46124665616714
0.0893051288160495	6.65211311425082	0.0450271079223603	1.89825970306993	0.125687105585999	7.99936573513084	0.0866034425578873	1.99999468160851
0.0550000995770097	7.41728957742453	0.0676484825531952	3.20024519879371	0.118636602986044	8.31040157012968	0.0808895709856196	3.00078007156573
0.0390572214615531	8.42994221835397	0.0858909810031764	1.18014060799032	0.06217562096189	11.0004701347265	0.118574470882744	1.66524468473454
0.0795122525468469	9.90017375908792	0.0400888228113763	4.46824627090245	0.120989694209979	11.146301958175	0.07133626456019	5.08454611035416
0.0913676755269989	7.51731615047902	0.0480447113327682	3.15538596361876	0.192479436772691	8.12612465749552	0.0614020967980626	4.00022533745579
0.0847882777499035	8.33016503485851	0.0892053388222121	3.96505551133305	0.112579638856001	8.459997403418	0.17697590182005	4.29517244297037
0.0589318803697825	7.84865182591602	0.0906357768573798	2.44106403272599	0.0873135486409497	8.99983466445738	0.103698864519753	1.95766465510723
0.0827044732542709	7.00549332541414	0.0252999426191673	1.82561765331775	0.149253752762963	7.67727788495257	0.0302503584182723	2.59584984837175
0.0856578859756701	5.53196341264993	0.0442838610569015	4.29822353646159	0.132073269890014	5.96947075810432	0.0626739105845198	5.27116228027157
0.0162792147300206	6.03505158564076	0.0393770038709044	3.11433103308082	0.0470832374461859	8.31910263167899	0.0377418104551149	3.99972767622661
0.0337251268373802	9.01346263824962	0.0218040615483187	3.82165971864015	0.0442174272350783	10.0909479903969	0.0325075196464998	2.22225094404088
0.0410245663695969	8.60796452034265	0.0700358615186997	3.23219171352684	0.0683812761982686	9.00016816679777	0.0895930013973709	3.35468337966691
0.0825337276421487	7.69622218911536	0.0174722099187784	4.55051330197603	0.11161868686206	7.29889707272332	-999.9	-999.9
0.0738643038179725	5.02621524035931	0.0547430408978835	3.37345549184829	0.167079500375314	7.48381689070337	0.137851769590156	7.00000667534831
0.0538287120964378	8.47617133404128	0.0456603054283187	3.69474980328232	0.0702169799107694	8.4638902358564	0.0578660301928157	4.73537928614085
0.065803248542361	6.84600779204629	0.0512319600628689	3.76000759284943	0.115388434233063	7.96825880591034	0.148323280138066	6.47939147748668
0.0986669291066937	8.07748983963393	0.0517066258564591	2.82601909525692	0.132895461014497	8.00042380826434	0.111890390974384	3.41006664845011
0.030662372733932	9.42712045973167	0.0787733378261328	2.00399019662291	0.0690508307156859	14.9999953144194	0.156950049610731	3.00047935196244
0.021019635880366	7.00475831748918	0.0184080254775472	3.86655971966684	0.0516749357444479	8.999592013504	0.0467245854816374	4.37761463497571
0.0323765936377458	5.95444623031653	0.0190941238775849	1.82162925601006	0.0629947132445057	6.15413545345528	0.0264219682880855	3.00001349799161
0.0804906042315997	5.67632543039508	0.023164144444745	4.6965406825766	0.105320755656241	5.97264121434158	0.282906106439811	14.3637545873246
0.0122913207206875	5.02424028585665	0.085083296559751	1.94380346965045	0.0285740537515695	5.87251546966637	0.175026722362134	4.21713686655615
0.0152674743416719	6.75842990167439	0.0454116460448131	2.14958358276635	0.0354558390536829	7.66724229402043	0.0581931819007123	3.21964777103357
0.0444124300638214	9.97936149593443	0.0850103095034137	2.52582127135247	0.0464184060926091	9.69959099645635	0.176088257915419	5.00077919877701
0.0264432179089636	9.31255700765178	0.095087638522964	3.9224588284269	0.0318604145918714	7.99939522711801	0.136610113111266	4.99999963840081
0.0105263901827857	6.95258085848764	0.0392081132368185	3.19386592321098	0.0231850093333448	8.12334518340555	0.106914410253515	4.74754794516436
0.0775245264335536	9.69196503865533	0.0399176838574931	3.38997973129153	0.118978669896729	10.3567995089672	0.086905546584445	6.99934106917241
0.0968423679913394	6.66066539357416	0.0350585727160797	1.25523732509464	0.26909157146117	6.87256248656075	0.0308201145376801	1.04059296129417
0.0990694789960981	9.80219797929749	0.0436481683002785	4.80302374903113	0.189431486207751	10.7729752704267	0.118568480017308	9.29775166341839
0.0794085216755047	7.71742997341789	0.0211623983411118	3.24452647380531	0.08552007492564	7.43654381553053	0.0567775239287965	8.00041824394766
0.043923988151364	6.87382067088038	0.0561732044257224	1.25530385319144	0.0655836445549331	7.84423075140767	0.142230274175517	4.17786407185609
0.0214865706046112	9.10619769943878	0.0172960442118347	3.4616609159857	0.0434916732731462	8.99551120599179	0.00919207424534386	1.00035383210683
0.0984015509695746	8.95613464177586	0.0557109554368071	4.86841867584735	0.176725519715332	9.00028714130279	0.0389087927792338	5.99967961114196
0.0903434892906807	9.24046823056415	0.0609393102838658	2.1135823065415	0.133660919560879	9.0000580144348	0.0624932430410671	3.36563019364853
0.0953463994408958	7.44936824194156	0.0819850248959847	2.21864479314536	0.168169166371795	9.99966322204645	0.139726476279196	3.30536565479668
0.0211348051787354	5.48545475816354	0.0734033866086975	4.33493291959167	0.0572637250907174	6.2238177861315	0.142128327935087	5.66808048154688
0.0861035016016103	5.90243021142669	0.0393658720329404	2.68915143981576	0.143863441411018	7.29581166421602	0.0241523906776324	2.0000092555883
0.0103830206836574	7.00643848744221	0.0361836748453788	4.14817799348384	0.0140570786767021	5.65520035319911	0.0570990429000107	4.39331858572741
0.0989946876303293	8.39107100968249	0.0482339448458515	4.900270675309	0.177491652585176	8.69955613662034	0.111633960901469	5.85268164604549
0.0959073420707136	7.27545394562185	0.0304671828937717	2.45726900268346	0.165781467553248	8.18325399578407	0.0156612449044273	0.494042386749262
0.0234741772757843	6.75460655591451	0.0587866505072452	1.28271192591637	0.0560982743513429	7.99854171283091	0.0783991569745108	0.668648499526061
0.0900365110766143	5.78230432001874	0.0561480102268979	2.06371166929603	0.122405772425502	5.68518216127851	0.0601440811867259	2.00020815615014
0.0171365701640025	6.55975745525211	0.0872229309636168	4.37329157907516	0.0459922232165532	7.56768488883786	0.120227882842609	4.00042423543304
0.0532748851366341	6.03974783443846	0.059572840440087	4.29603152349591	0.0753425336203726	6.00052014705377	0.120069026552456	4.52831155836134
0.0575394662516192	7.85116766113788	0.0464390541799367	4.0418450795114	0.0944546625356383	8.00013105614632	0.0545293200593197	4.33768651001869
0.0675740422005765	7.06695618107915	0.0870582958427258	1.18327922094613	0.105425475823769	7.73781949064583	0.168910526431449	1.68012548056661
0.0838871853146702	9.8121703567449	0.0709197585005313	3.692726733163	0.158959001861714	11.2403262179063	0.184646272965823	3.76302724996996
0.0217842354555614	9.37315373099409	0.0555205355701037	2.90980055276304	0.0427838549755347	10.9870979819936	0.111230947317192	3.70078308739695
0.0599737248662859	8.05575503734872	0.0302172240009531	2.91537672933191	0.102309687200036	8.17932019739293	0.0371218068602551	2.21140072609656
0.0282351787434891	6.6187561803963	0.0335885440814309	1.99123830068856	0.052081563957785	7.9487952205812	0.07212679438092	1.99994159944331
0.07141133826226	6.58345532254316	0.0428756805998273	1.83979966584593	0.120719765540165	7.55085262191113	0.111384349104093	2.99941421535556
0.0179428395116702	5.24293003138155	0.0454879510146566	4.39394234959036	0.0290205733451166	5.99986487345171	0.144142747613139	9.21357447635588
0.0211411045771092	7.82400953699835	0.0466060314141214	2.33086572401226	0.0364993886637014	8.05031036507133	0.0539288864439011	3.29848595004444
0.0391409622691572	7.25742702605203	0.0687357239611447	2.1228373721242	0.0741569706425714	7.75727727084246	0.0809447762700758	2.09988800446036
0.031588017125614	5.0265871535521	0.0982987053948455	3.64553199894726	0.0574456651712673	5.99972845525247	0.207049336952572	4.71440109801981
0.044431330752559	6.73189864377491	0.0987261018855497	3.00759853422642	0.142707953382888	10.0007365668919	0.122707411077845	3.13976351064983
0.0489749355963431	8.12344588921405	0.0648111753258854	3.1809099484235	0.0880738582524486	8.99980023945132	0.134051612794781	4.58551393510829
0.0589746639085934	5.50844761310145	0.023485741536133	2.0066046603024	0.0974022914038856	5.80848114172476	0.0711592226468438	3.87854421719564
0.0342618905263953	9.14449462667108	0.0647604343644343	4.15150169469416	0.0546144338454196	9.76525788545596	0.105428646592053	4.38381891186469
0.0502047152700834	7.68828529631719	0.0723625011486001	4.17320357169956	0.0866628741382278	9.00007879715471	0.0979078013352819	3.99449654250456
0.0206239587953314	8.79105313681066	0.0982384011847898	1.56677085999399	0.0336906464776601	8.26859286331976	0.13950928230067	1.00980548097482
0.0544007156114094	7.63310868875124	0.0897994442633353	3.10922836512327	0.0705309455802169	8.16702235674892	0.262649161387978	4.27024150200958
0.0355129816080444	8.78492876305245	0.095284784049727	2.44854619819671	0.0409380527633433	7.00028704025815	0.189340463475358	3.49774097875668
0.0880308700702153	9.31597113260068	0.0657882927334867	4.00295164715499	0.127074320513928	9.50683206765175	0.165311250830478	6.99985905463501
0.0490932764601894	7.56920474115759	0.0594972142786719	2.06933616474271	0.0731811695441782	8.9406689137064	0.159559804944935	3.99952496311847
0.0738042166363448	5.21374446339905	0.0615099767805077	4.09702899493277	0.164640122369874	6.68894989764187	0.0671835966873972	6.00012711814869
0.0600387143925764	6.88272043480538	0.0732908877218142	4.34423719905317	0.0962178235567654	6.45639007319299	0.095625143140564	3.99942035494448
0.0552302053035237	5.38772533764131	0.0720086764567532	4.43401467241347	0.0810020970119714	5.00030345833544	0.203558648667111	6.59824696760759
0.0817491959221661	9.8082021868322	0.0605963484547101	3.69842701405287	0.105166719250209	10.0146826317335	0.0912602292428305	5.84978441122965
0.0476584181026556	9.43942812737077	0.0729152043466456	2.81348233763129	0.0598626225818744	10.0228425362081	0.102098375217168	2.99944970183497
0.0899459797120653	6.36474667233415	0.0477224178100005	4.06029923725873	0.153384908920208	6.76813573227705	0.0610655229915853	4.10980890487128
0.0880849420838058	7.8207753947936	0.0293812960851938	2.66304674930871	0.124897384576878	7.93990552254596	0.0290825402040653	1.00061950354121
0.0163145855651237	6.35068094823509	0.0311650716979057	4.43835243862122	0.0228949067803059	6.25031035357549	0.0651834631832103	5.58586459836732
0.0224161509494297	8.43709773733281	0.0265124348690733	1.03190574515611	0.0321058256624736	8.00056763539116	0.064434124009605	3.99997422194579
0.0813453184440732	8.21297051734291	0.0276450856146403	3.79196260031313	0.127570993581423	8.95683801902918	0.0360811949466147	4.38284944403744
0.0918446365999989	6.1895649204962	0.0381533847283572	4.41395885497332	0.180551615575841	6.78806343501236	0.0363364148913066	6.00028564598262
0.0634478386584669	5.67555117537268	0.0876661545201205	2.67772708740085	0.105461051493676	7.44454115694564	0.135763125255608	3.61413016333231
0.0664842983963899	5.63809810206294	0.0846021835738793	1.83200870640576	0.0836817492111651	5.17316611648804	0.134291391842532	2.4492905587564
0.0789385299873538	6.01638559950516	0.0720795830199495	2.87981619779021	0.165079280002349	6.99972574124545	0.0476819948172594	2.70457947136227
0.0718001575465314	8.56653330964036	0.0991256256983616	1.22838795091957	0.0953745810426436	8.09911835663354	0.17988540022863	1.99916664026568
0.0139675332559273	7.65362668200396	0.0291765528242104	4.23821417242289	0.0170219659936461	5.9994538928481	0.0465778434507084	7.99989484541288
0.0658392532588914	8.34779720520601	0.0260375370644033	1.76984057761729	0.0935519119246735	9.00006509165878	0.0393013267274052	1.00001062498818
0.0152150580473244	9.74212218774483	0.0200611067679711	4.76613831240684	0.0255434554681251	6.99872310536724	0.022739129237165	3.40147518664336
0.0476274420460686	7.94129026937298	0.0654603675147519	4.37022096198052	0.0551935527534642	9.17006518263995	0.113439163162002	4.52651324497221
0.0833234493527562	6.18973519653082	0.0572249138355255	2.83922069240361	0.132557154553219	7.44818105770919	0.100743213168914	5.00000108476732
0.0890163079416379	7.67255044309422	0.0868777073407546	3.27567672822624	0.157212692901628	8.03856935783004	0.145826247348057	4.84940620156296
0.0152623717323877	6.1765106045641	0.0892816112283617	3.28268661722541	0.0363657016138649	5.99999158869149	0.164970390978889	4.22676563087713
0.0733272659988143	7.13321474846452	0.080353809602093	2.69209297280759	0.108452739511807	7.00027195906148	0.127104117373743	3.00024697940919
0.0115895983274095	6.70084312092513	0.0822475811815821	2.26182806678116	0.0295292416286415	7.99943244348024	0.131297381221182	2.62613639459003
0.0479749242565595	8.06502602878027	0.0613173122610897	1.40705532860011	0.0780375192721054	9.69057263482864	0.0861307470481565	1.34238143584994
0.099865654730238	5.29601740185171	0.0297802279260941	4.0458105513826	0.199457161351149	6.17490706492334	0.0941401919395484	4.99999490066358
0.0736307434691116	9.283852315275	0.0974969710339792	2.00466917827725	0.112301597310046	9.52259626026627	0.114886023860476	1.30242925019243
0.0512721675913781	7.76859056088142	0.0722939609643072	3.826027860865	0.0869567598372947	8.66770579554042	0.0947948394788943	4.05518864721939
0.0895323252677918	5.25594019447453	0.0877256358368322	2.13193284906447	0.1235978222268	5.3741467902852	0.106006832216753	2.38987525249836
0.0654033696092665	8.95587661419995	0.0693454132042825	2.07213155552745	0.0832902365231483	9.00076473152334	0.134569510094407	2.00014780918375
0.0326758576720022	6.2473699846305	0.0186285959091038	4.47030638437718	0.0517107757457	6.00075774377912	0.0729365511286326	8.12876737015292
0.0811172230541706	7.60240090196021	0.0711930559645407	2.86918813083321	0.172431982297113	8.00046610532152	0.1278541329377	4.0001935135973
0.0444269262091257	9.15483361692168	0.0215244319546036	4.64221427030861	0.0605251869494973	9.50454154776669	0.0443168898175414	6.99972298271011
0.0728439782233909	8.69282366591506	0.0921356052323245	4.16336876526475	0.109227933625973	10.662206086412	0.145597922885184	5.1714243461831
0.0391988887009211	5.09555410826579	0.0811614285618998	4.95724827703089	0.0517987911398597	5.00069824919565	0.219518970301955	7.71460837355745
0.0348432268504985	6.69340420165099	0.0846378738852218	3.39436757750809	0.0470996213895726	6.92422013201454	0.193736640482338	4.00028464512277
0.0407282910915092	9.78772850823589	0.0300338636036031	1.69808366429061	0.0608168848663338	10.192210938787	0.0559279794532746	3.10838296192304
0.0350713306223042	6.97907307301648	0.0439546717423946	1.05309091787785	0.0522516725340485	7.30915806304314	0.0840684582123204	2.99935243675752
0.0300785499601625	7.232027357677	0.0873502117348835	4.40695628710091	0.0496420768989195	6.11676379663335	0.145536647588965	7.4532858636793
0.0473936806153506	7.77500122669153	0.0489483669959009	2.29959705471992	0.0996054752235269	7.66387987751825	0.0670458685254606	2.7448559785868
0.0663194580026902	6.554872704437	0.0411634606029838	1.66016295738518	0.113838896383223	7.99986893350627	0.0409901903585042	2.74459966320041
0.0534031851054169	5.0228003715165	0.0152775238035247	4.78231144975871	0.0791018081738481	4.99991835686464	0.0566144906431086	12.5447376377259
0.0322469125827774	5.27683017076924	0.0704314058134332	4.90928849298507	0.0500988110707263	5.00008499456529	0.103155765822726	5.00032406844913
0.066589416556526	7.40452948026359	0.095737931758631	2.34682359453291	0.104566418226024	7.08777360967594	0.104717286055096	2.2910872263734
0.0854650365095586	5.54492453229614	0.012943808150012	3.79316242132336	0.113722881171285	5.72016390309812	0.246951634102889	13.7571980186883
0.0813715258263983	9.83652997529134	0.0239190032845363	4.94603368174285	0.124512072454647	10.0000008406246	0.0390449160264592	6.99987754281091
0.03089776287321	6.59414325491525	0.0526814150018618	3.10315466672182	0.0323987955353128	5.18380474850229	0.120178080878619	3.38621559418286
0.070953992351424	6.85654189554043	0.0155885350541212	1.28833535593003	0.123391623960634	6.39364420538151	-999.9	-999.9
0.0298139624041505	6.66642371914349	0.0292480367748067	3.08157243393362	0.0479417414529966	7.00014205243967	0.0423536521092677	3.90224865447848
0.0542309522954747	5.22631468600594	0.0979237764119171	2.537533339113	0.0879877767334118	5.75899786666855	0.153178135478074	3.40514125931458
0.0961515914835036	9.25064831506461	0.0949047801387496	3.9828382646665	0.140111456672548	9.30860917407424	0.103689829642241	4.49110936978516
0.0245288757560775	7.29612777358852	0.0505430983798578	4.15422042552382	0.0374846514390512	8.17005159483763	0.0932168978415918	6.21556628298572
0.0246081765857525	8.710696042981	0.0942426745593548	3.77592396270484	0.0539789234395929	10.9751241094538	0.110372350330771	4.99904733550642
0.0943432261957787	6.00404468481429	0.0458238711650483	3.68294316530228	0.194734972012562	7.48855666565074	0.153048886223419	4.99992367200209
0.0737724737403914	8.65925480029546	0.060191155038774	3.13422598876059	0.124137916424531	8.15446752776309	0.114264976386217	4.00001448264203
0.0518064536107704	8.36102450615726	0.0385028246999718	2.85362702887505	0.0646557018912906	7.44374544224003	0.0771054150825446	3.99945763951221
0.0321666416944936	8.69722673320211	0.0237213440099731	4.33109008707106	0.0623209321655466	8.0000019837737	0.0156542078206125	2.60139284979606
0.0954251502081752	5.13596599688753	0.0373022569646128	3.70853114593774	0.1479619232297	5.99993701308681	0.0349341347163475	3.66282280731205
0.0815209764381871	5.53977962350473	0.0207897869334556	2.22633540816605	0.124040157480126	7.05748872706058	0.0873738405429157	4.08241031013529
0.0398752237763256	8.38022258481942	0.0156206994131207	4.79783674702048	0.0764250563453189	9.00016666525744	0.0419922397639675	6.67795172995867
0.0873335479665548	6.01904000155628	0.0806643399200402	4.9661719687283	0.102637141382546	6.00009454715072	0.1913401308359	6.70104966833804
0.0183042306522839	8.59588039107621	0.0910733302449808	3.80379934236407	0.0402233101546685	8.664182232855	0.147375811686001	4.31654573421555
0.0645639827544801	6.22505104751326	0.0398603148432449	4.26090699341148	0.13870576152725	7.61803310381483	0.0194755838827868	5.00035076528663
0.07135028651217	7.38821338745765	0.0234690060815774	4.47288151457906	0.111147047387567	7.99639081724756	0.0630802709821399	6.99951658247966
0.0436892933328636	5.99410998402163	0.0340694965538569	1.46869128011167	0.0726444554977647	6.00080595395492	0.0553687697625102	2.00000557403772
0.0554755258397199	9.14038787945174	0.0710082465666346	3.84086621087044	0.14369375032574	11.0000114436636	0.0998660687502655	3.99998057269319
0.0110269523691386	9.61584911332466	0.0746609832835384	4.98447542265058	0.0247477256910207	11.41661288204	0.15460611695712	4.9996433358151
0.0798879926465452	7.20393567695282	0.0882306751958095	1.87759357504547	0.132055318142211	9.03347070976038	0.135337540533847	2.96891497146702
0.0812246599420905	5.71137471706606	0.0408622667612508	3.53134744986892	0.137743984452284	6.31807393168288	0.133583416206225	4.99983815227418
0.0922662549838424	9.05736787710339	0.0469339829101227	2.74909187108278	0.11800943976763	9.00002461363617	0.0662036014284508	4.00000557972531
0.0819399384292774	9.48245192063041	0.0958128983061761	4.47023699618876	0.106705142551026	10.4321613763722	0.105364389038708	4.47117827136012
0.0164531786367297	8.14860379439779	0.090272029186599	3.66817772760987	0.0398917909160918	7.89238003646864	0.0833781561117857	2.81044432256523
0.0716895908350125	7.5780497759115	0.080063730457332	4.36063649412245	0.121341687623178	8.75543835327299	0.113056864556171	3.76317584276983
0.0656914510740899	6.89213482895866	0.0284751937654801	1.7950643254444	0.0952760452834387	7.00024716076719	0.0318907726339255	1.13412485885836
0.058332854625769	8.98982674931176	0.0783881775778718	1.61887955013663	0.0875103646913635	11.0839223367261	0.142435540217419	2.51652952079161
0.0209835149697028	6.44710183260031	0.0452668481436558	4.93601551093161	0.0394761478254173	6.26875810467783	0.0680465495847666	5.80327818411746
0.0136960832262412	7.43261262541637	0.0336570620955899	4.49266998842359	0.0272872144116544	7.00020644270823	0.0520078191555762	2.99931816229179
0.0708643722045235	8.16304296255112	0.0430343614472076	2.09684059675783	0.139333210204451	10.036984451697	0.0600016050371724	4.67329176507337
0.0674403777299449	8.52621910977177	0.0537265920173377	2.79752837959677	0.102474111171832	9.12314754693171	0.0947735044603332	3.52833297155892
0.0932796985958703	9.57809515413828	0.0259219428035431	4.87348585389555	0.207189848711248	12.0001975837779	0.0801770676963152	5.30695838452094
0.0407279591052793	8.61552488640882	0.0563968881894834	3.70816848333925	0.095081092936177	8.99987255916769	0.0553215639919834	4.21662486180245
0.0657097956025973	6.2103413278237	0.0578098394372501	4.27676556911319	0.087980091867806	8.38784487877664	0.201209477256315	7.43536760201376
0.079728627584409	7.11887352867052	0.0749486938281916	4.8929560566321	0.0775077120330897	6.00019410588961	0.227003731283001	5.73752597222244
0.0521095196343958	5.46590058133006	0.0971774214529432	2.78509449958801	0.087208613476909	6.62709546623526	0.141982479093357	2.41313854631005
0.076059284452349	7.92717349599116	0.0253282150928862	3.79985879920423	0.0967114346748287	8.46535374920591	0.0515559746709235	4.12841698615855
0.0344718738179654	6.421130906092	0.0543251356552355	3.1201145555824	0.0540943526150727	5.72903443255454	0.0958156687687265	3.85016864522333
0.0414854606962763	5.96075643785298	0.0138602180941962	4.45655669737607	0.0708983214633483	6.963240032834	-999.9	-999.9
0.0145175687456504	9.1254840628244	0.0139397620409727	1.34042442124337	0.0202765322073766	9.0014421126472	0.0236917852367379	0.999965038607664
0.0630629788385704	7.21080832299776	0.0578585018333979	2.88677983172238	0.0841117181950443	7.01909454946708	0.0663470534814632	2.04565181987717
0.0491559191374108	6.47323707351461	0.0868335383571684	4.03786503709853	0.133003882248007	9.1342152683745	0.0672055450675345	4.00006459308711
0.0244590221066028	9.88803955260664	0.0390850839973427	3.3534223716706	0.0404905701876112	10.1328464585311	0.0654121077480526	4.45104486674737
0.029270429071039	6.06305296882056	0.0747969734179787	1.99958768859506	0.0679435564711399	10.0002317717837	0.125598273470681	2.15740609059415
0.0233514317218214	6.57295729033649	0.0857305771508254	3.2272582333535	0.0380021045275874	5.99794616959611	0.0958067180782765	3.26685492081487
0.0724956806842238	7.06578142242506	0.021379970209673	1.81103297509253	0.16341874831357	7.48621125498875	0.0156867323641653	1.00051435950729
0.0748030661395751	8.46817764337175	0.060419723209925	1.57941490318626	0.122139761910641	9.52732832880607	0.131615467272053	2.61434344820592
0.0245978752267547	9.17990103247575	0.0239103502687067	4.38049845863134	0.0333931171485417	9.00000153927808	0.0421534104570313	3.00017853721309
0.0613825036026538	8.51842453586869	0.0193612752482295	4.68869925756007	0.0986470711157497	8.4712295751646	0.295606206369496	14.8482321676917
0.0142696089367382	9.09420653129928	0.0785570368426852	1.15332639217377	0.0229617576970264	10.0846072306314	0.174807102771772	1.38958033334296
0.0367106244992465	9.0968193334993	0.0625763071211986	4.33475505001843	0.0587415392164707	10.9999769511733	0.100344511124189	4.33174179517166
0.065865460683126	6.94040317437612	0.0196513330400921	2.04085689783096	0.118225397156373	9.44334921213023	0.026710891764078	1.88350873220216
0.0674969786265865	6.31656356155872	0.0244853481976315	4.14971264451742	0.0829225032206427	6.14205102867843	0.0556157465883289	6.00003704169617
0.0280174026498571	8.49726161919534	0.0643678592331707	3.800846288912	0.0452479201968168	9.86800803013972	0.129983259235307	4.70650298212618
0.0379575400729664	9.05222656321712	0.0224246011651121	2.29133631009609	0.0616115399219721	10.1099261931436	0.0268936017198971	1.31513435503205
0.0791596857691184	5.46686404850334	0.0804917428293265	3.98653941880912	0.177321930268975	5.39177433086416	0.094486687683953	5.00011960475385
0.0879967272258364	6.37889955192804	0.0682504469505511	3.04307269304991	0.1167854483157	7.00047323033638	0.191341927781522	4.53954446195235
0.06880949675804	5.98287129891105	0.0280880335113034	1.1301747970283	0.0969166558618256	5.99952995754836	0.0425619889957094	0.782451474020223
0.0361087665730156	5.33060035202652	0.076265298598446	1.90752484370023	0.0551449037545537	6.37507770659565	0.126015121196546	2.4603571011168
0.0771736550424248	8.28127619344741	0.0729595130565576	2.10112470109016	0.138017027403692	10.7170738623803	0.126058644739648	2.00001072412544
0.0151738273398951	8.94863851019181	0.0134314049989916	4.6303190998733	0.0212028769197499	8.00121521106606	0.0309251012960655	10.9999912119569
0.0122480581561103	9.75267384550534	0.0251923992391676	1.72157631255686	0.0137979967898465	9.00019133399385	0.0535835266860777	2.68363851639237
0.0478896643337794	5.9714780561626	0.0961934793740511	4.2378986030817	0.0916027689492647	7.23568618279112	0.114787687649442	4.46866339714525
0.0993194256303832	9.64835297549143	0.0123149793338962	1.21616494748741	0.191592860980019	10.0003987364689	0.0263977259633141	1.99932559767468
0.0780517932167277	9.95622213114984	0.0646052084327675	4.23010833654553	0.138575800675611	11.3316851073381	0.130439417873224	5.00115928877805
0.0758979858737439	7.30729023809545	0.0605851956200786	3.98433540854603	0.101575517608565	7.42642625901263	0.0835225143059885	4.31507808062549
0.0950581292365678	5.42413339368068	0.0409439580258913	4.32947571389377	0.111028095478477	5.08684283635688	0.526096020064224	10.9668755340107
0.077920162405353	9.62563548935577	0.0682892178627662	4.59657015744597	0.0986506776621129	9.00017752819326	0.128669002316201	5.58346103946976
0.0916291114245541	6.66864928905852	0.0930246307235211	2.6134226648137	0.115213631887529	6.16818384909215	0.165884979804392	4.44429939753145
0.0614022319833748	7.08728883764707	0.0920904587511905	4.66870579030365	0.101994380772237	7.9996046620959	0.154407335926638	5.68065330268251
0.0332675224286504	8.35323120350949	0.0355626211455092	1.90127874817699	0.0627790997380558	11.9992591117228	0.0644780240847061	3.00023259278434
0.0430700226733461	6.8633250973653	0.0537109511555173	1.97233661543578	0.0689206639836245	7.7948852535336	0.0816717732174443	1.84900761126056
0.0431413025036454	7.63061164645478	0.0371026315260679	4.06486215163022	0.0624831829985368	8.01854700837766	0.0834315331418897	5.00094785848811
0.0532052619475871	7.59708574623801	0.0390502870082855	3.8887787014246	0.0744214109581702	8.00026192210275	0.0682586304429855	5.99966100256325
0.0963130632531829	7.53900340758264	0.0232026679231785	1.33504968415946	0.200884078875862	7.8006037495006	0.0264804158240136	1.00026484738225
0.0336690872348845	6.41580938827246	0.0529625922930427	2.79951220005751	0.0495666132184266	6.99690775093471	0.0946131271805063	2.98752574640233
0.0985647991579026	7.78705196804367	0.0772943067131564	3.23084651958197	0.116134897449943	7.00075363611632	0.0632941976766872	2.95522308522074
0.0105731214513071	6.03898058063351	0.0720921561052092	1.86558901239187	0.0383694440217391	13.9405561543854	0.0929950279985394	2.20273298607932
0.0296100683137775	7.01351660885848	0.0843933693063445	4.5092952363193	0.048816717432591	6.00034897547246	0.173483389122468	7.78067206756765
0.0229052020167001	7.39001295296475	0.0329023505258374	3.48321722261608	0.021443377531474	6.04902165619557	0.104377311852999	6.99952564769865
0.0707311555161141	8.25734768761322	0.0123303661192767	2.72250735666603	0.102661320586208	8.00006779298066	-999.9	-999.9
0.0619042853731662	8.16346593550406	0.0675897900573909	3.05963185057044	0.0873747053827925	7.49956986188308	0.0789259441245494	3.20014642910503
0.077132565821521	7.00408537406474	0.0476621546293609	1.32650031149387	0.181399584008194	8.63572016864424	0.0703393650033618	1.17779963660558
0.0942642447794788	8.89444325934164	0.0285209181159735	1.6088034324348	0.116742180669429	8.99917370392538	0.0694937421474667	3.42205050802563
0.0450090072443709	6.57773416605778	0.0872829032083973	4.21697292849422	0.0656148618286829	7.00051522604585	0.118516357048608	4.00072349698607
0.0283672341192141	9.77931303554215	0.0129913870804012	3.9837732585147	0.0548869708692985	10.9998538333168	0.0475767604990247	5.25078499280767
0.082839712202549	5.11713779415004	0.054298257175833	2.9026144919917	0.12082946507275	5.36030389086634	0.114983060382046	5.66611228311727
0.0303846104396507	9.18504750006832	0.0286130546359345	1.39432217087597	0.0739684821078308	10.0201135617735	-999.9	-999.9
0.0413853359082714	8.80648371181451	0.0249284578650259	4.81672052294016	0.0527884856502142	9.00000008745457	0.0340722294280771	5.61647918087983
0.062721782384906	5.1837828871794	0.0870843056216836	4.97830464784056	0.109190239260844	6.00001926834786	0.120341394886601	4.05949639438402
0.0913960124156438	8.92384764854796	0.0604960977495648	3.18150407634676	0.181187872403311	9.46667204369197	0.070163655039309	3.99940484577091
0.0483964976295829	5.98475205246359	0.0207008571829647	3.27117684390396	0.0709353684566043	7.04377637090256	0.0607705636942729	3.9090832555547
0.0271657822607085	9.25254170550033	0.0652728174440563	1.9274558769539	0.0364146656256182	8.63772008432972	0.109522411411581	2.41845568871185
0.0161147294775583	8.43710578628816	0.0297163656819612	3.89715586975217	0.0318218043110701	8.00066882175702	0.0379599007933288	3.81605159862769
0.0740462787495926	9.62266864255071	0.0304990007658489	1.19339324906468	0.120141709237547	11.9997777348481	0.0745494803508951	2.00001112512783
0.0849865290592425	5.84342282847501	0.0969167689909227	1.0547650642693	0.141119104058544	7.99994294277042	0.134497025802689	1.52565515235289
0.0837806082842872	7.35440918128006	0.031916416969616	1.50209027715027	0.123083693510791	7.62553294905835	0.0318063977018503	0.363743826039794
0.0273916312167421	7.04908043029718	0.0245480149937794	1.89291478134692	0.0539179600293442	8.05925640832996	0.0436026591934104	3.23397675965047
0.0954525662399828	6.41304261866026	0.0457396922982298	2.81985059101135	0.156482429929059	7.00061174471408	0.0669824777757878	3.02111363699161
0.0976617900119163	7.83924933872186	0.0305488740745932	4.34827063046396	0.186150509303033	9.2933016810853	0.0566604027995632	5.00000059785156
0.0750232942961156	8.63787984009832	0.0426735872565769	3.88551332335919	0.120197147338669	9.77010654884377	0.0798070150092014	5.99978288861717
0.0964493516786024	6.0060157708358	0.0868327091773972	4.09162621758878	0.150485408873993	7.59548116320561	0.277116977193579	5.00007968265719
0.0740551441418938	7.53161445143633	0.0367265663761646	2.10313751269132	0.109794857430393	8.42638248481856	0.0551516344522995	1.26729971670476
0.0406517806602642	6.62475593970157	0.0411073091439903	3.97869662474841	0.0598060045611474	7.23138142891094	0.0552142547778351	4.18436104561694
0.015444118110463	9.24273082870059	0.0983847737731412	3.93835550639778	0.0303997842486247	6.99950015092718	0.11783551039969	4.00020257969784
0.0645447511901148	6.64249712717719	0.0459292549476959	3.97278142720461	0.114638223983239	6.85212750189135	0.0472537812203596	3.99994503634707
0.0555417611682788	9.21284221345559	0.05046504431637	2.71399751119316	0.101787184866575	9.50901754580361	0.0674901861035983	3.55775765603798
0.0794308605999686	6.96660923422314	0.0754493959294632	3.06112532317638	0.106417776298396	6.99990078213645	0.154905154326562	4.98723323865471
0.0451134581002407	6.38098030467518	0.0326340599078685	3.94183864817023	0.0702230259331683	8.80186538380959	0.0672955065612711	5.65426318889275
0.0275562270265073	5.21668632049114	0.0859213283541612	3.64522104617208	0.0698634564465964	9.06343936302887	0.156329925208718	3.70735534303168
0.0782164309569635	8.13206334714778	0.0106773913209327	1.70281512103975	0.102531044446858	8.00000155026054	0.0187686554132072	1.00000441987578
0.0464679488213733	8.44691989012063	0.066423902802635	4.10189372953027	0.0719178768621301	8.3990423905036	0.139881087222806	6.19777593061814
0.0684316371264868	8.04871368920431	0.0177251413906924	4.41249369829893	0.0825284396378654	8.00042328298822	0.0680026968822878	7.0000306776727
0.0530904367892072	5.56195813813247	0.0123337675374933	3.43393611907959	0.0718915200852352	4.99990028067538	-999.9	-999.9
0.0604020912689157	9.24596121185459	0.076722972241696	4.41551206819713	0.0908165702696537	9.99976743796203	0.108645585298565	5.0254678615375
0.0649255877383985	8.29248824506067	0.0226311226468533	2.71428225748241	0.130105565600972	8.20337617469126	0.0121432069939264	2.8947480290675
0.0785575765953399	9.60284291650169	0.0562924082484096	4.03591295145452	0.134165278840544	9.76425660320872	0.0635603702873919	4.69243628411808
0.0461169393802993	9.17420159559697	0.020443088284228	1.42024039104581	0.0868246203034239	12.8763416646162	0.0465812283767225	1.00795482016018
0.0578141922852956	8.9366408647038	0.0836284080520272	2.92501262202859	0.0794339010805839	9.16146730260678	0.148396038115075	3.99975936714638
0.0656854395312257	7.28318319423124	0.0957777836848982	4.294259945862	0.101660853066105	9.00004473551536	0.126395612574303	4.24821801780342
0.0477611790201627	8.98961586528458	0.036311062045861	4.01220717281103	0.0764175727852466	9.00007613558404	0.0617970997988141	5.3013748140545
0.0362084787618369	7.76774242753163	0.0401656525512226	4.66934651695192	0.101748660538888	9.00048087815378	0.0265514886069594	3.26757046738672
0.0991012919438072	7.7309624501504	0.0516687601897866	4.55581847485155	0.159326808975603	8.30146031413186	0.135243678118408	6.9999565783196
0.0325232535786927	6.49637370137498	0.0811514882952906	4.9843968283385	0.0390532298509487	5.95299073414492	0.100379956229054	5.4067472389963
0.0838088241801597	5.6636463792529	0.0480854341597296	4.82224072888494	0.141756949624441	6.05995361257892	0.031785269179109	4.99919151727172
0.0355955950706266	9.47361943079159	0.0727639643242583	4.14475334156305	0.0378225083590255	8.99995675705761	0.142016870882968	5.5049254718611
0.0722544443560764	5.14794126618654	0.0174937563762069	4.37343930732459	0.0956960510714287	5.35970204605831	0.0989254030573562	8.64582112216996
0.0665025011030957	9.15069500217214	0.0858830493339337	2.64044353365898	0.118241907995341	10.7215528174105	0.146145526684827	3.00000013680995
0.0933790457528085	7.25021718419157	0.0918197797727771	4.21747334580868	0.208941607359964	8.71483692317725	0.134896744552562	4.99954222923011
0.0536196479643695	7.66755355987698	0.0303278010431677	2.12248239200562	0.087715444507433	7.99916493710407	0.0678251776829789	2.40864472310774
0.0702371540549211	7.4543793417979	0.079120117968414	1.35648411698639	0.101924674599422	7.57822601939245	0.149859856301675	2.64886984936986
0.0842944342666306	8.44086421187967	0.0658239691099152	1.05295319110155	0.11441124707557	9.51473939782426	0.0914110834593732	1.9992669410995
0.0134258894762024	9.6980277588591	0.0552192118926905	1.62045868393034	0.0188980747096212	9.999620652728	0.0814292488508375	1.67808463033748
0.0842972323764116	7.74823904852383	0.0347832770063542	2.10105178132653	0.123769866456273	9.00044239034377	0.0649649568439167	2.00002391776815
0.0631777522386983	7.25849057780579	0.0698258278728463	1.91311691701412	0.0989055791695103	7.01242216954678	0.0754929428008344	1.54846049203531
0.0846546241967008	9.71656929817982	0.0102690542931668	4.3376404158771	0.128791793337215	10.1843242087763	-999.9	-999.9
0.054534466478508	6.1759050632827	0.0447717352630571	1.96728458534926	0.0846298513826304	8.00046886721026	0.0997683042422551	4.14412206681778
0.0120793311996385	6.61179724964313	0.0680595436366275	1.02211382240057	0.0209777216454391	4.99914073219858	0.104418465662837	0.999975102833779
0.0493998795212247	8.67900565965101	0.0763872689311393	4.88292907457799	0.0913310745928998	9.99948737904482	0.102046857098696	6.99983094257463
0.0606091022538021	8.22010191041045	0.0562062525516376	2.73195020481944	0.1451647987427	10.4760576687608	0.0761341579646205	2.41802574889793
0.0641956222709268	8.56833333265968	0.0111823157430626	2.77754953689873	0.0986495220930558	9.00055270942954	0.011823254678311	4.00006504703439
0.0270030939416029	7.07985975081101	0.0301177165401168	2.95403954293579	0.0530261271005532	7.05919289796335	0.0570749705099299	2.55988700576886
0.0574466794636101	6.12591389450245	0.0136190028046258	2.43780198134482	0.0729712377694335	6.88816940580003	0.0430481972427716	5.99939429691512
0.0233546710549854	8.96841289126314	0.0612218905799091	4.68610237631947	0.0492201430416092	11.9832706353752	0.0970824470165824	4.9996478355501
0.097099100027699	7.45807209750637	0.0493733899411745	1.19528868701309	0.113891016308451	7.39502328990496	0.063084614660642	0.629058792635946
0.0326842967816629	6.44867812283337	0.0572204907680862	4.64321147836745	0.0606576585951159	8.29129554747002	0.093287735829645	5.14344281984585
0.094847881202586	6.62545895320363	0.0609533192729578	2.42646920587867	0.124037849129453	6.55518662896488	0.129260842803677	2.64710357302805
0.0141296491329558	8.51938280742615	0.0557035081996583	2.03631355520338	0.0181618694685192	7.52323504974868	0.122613684284587	2.41424178919569
0.0476084379246458	8.39279771782458	0.0841307761403732	2.34469292964786	0.062751006213006	7.92118700149403	0.106986720274745	2.46264007931272
0.0413138294313103	9.58258869475685	0.0785262293252163	1.67704425193369	0.0623961142283985	9.47275622888226	0.121543513020054	2.84226547191817
0.0577636603475548	7.05289327306673	0.0273964878171682	3.67723189108074	0.132294438920546	9.99931583723928	0.0255374556540446	1.99930764095684
0.0663061423227191	5.02496225410141	0.0536772727104835	1.0932968230918	0.0973183319183597	5.44936816596705	0.0759183075231411	1.00038527600602
0.0434985296404921	5.09318538708612	0.0451503266347572	4.01381307747215	0.0663009614838427	6.10684246654722	0.0795231976052845	5.09705897539809
0.0325657348451205	8.34121874300763	0.040673145481851	4.20111045148224	0.0458801593932514	9.00016451601498	0.073567854531533	4.00015063069011
0.0906877222144976	7.13266450213268	0.0435431430954486	1.2815368687734	0.128616467734907	7.40958056749175	0.0534073104219659	1.00057147202842
0.0853153759310953	5.00094771501608	0.0682495500869118	1.80131616536528	0.124544294533639	5.22614679611366	0.105255178883706	1.99946458482756
0.0372716737678275	8.13890104182065	0.0211473195068538	3.82903086580336	0.0552663926402152	11.1703775239271	0.0602592024746184	4.99930348247764
0.052476541318465	7.57483034627512	0.0473372343857773	2.13207084964961	0.0892718903605548	8.00009195400394	0.0512201770087606	2.00020617116258
0.0199994699819945	9.68790345476009	0.0816339767933823	4.65349499415606	0.0483236541108765	11.0002255252856	0.166477669442617	5.48533480069451
0.0716594600724056	6.8552925135009	0.0324362462176941	1.69700660835952	0.118003633414372	7.52066125607665	0.0455242346902541	1.99984601626915
0.0244962810701691	7.90853325277567	0.073200965365395	2.59452020190656	0.0351892353146688	8.9994608013907	0.10909435321402	3.27277814400147
0.0561446050368249	9.16238367790356	0.0906636576866731	4.68100019171834	0.090487303358947	9.3046413803337	0.133318186645037	4.38652476925583
0.0125230144406669	5.4966495570261	0.021098828332033	4.9703362621367	0.0322077842634374	6.51082687804452	0.0424002209436101	13.000364452367
0.0425899853371084	9.30135251139291	0.0300239131529816	1.41610191762447	0.0569071094214492	9.41071727418122	0.0667854201931133	2.39933200203587
0.0378856316837482	5.60847215587273	0.0726650790311396	1.15822569932789	0.0577513504244817	5.1642643544767	0.071692376940983	1.29828033625838
0.0945263509359211	6.78673890302889	0.0269559253682382	3.21297627128661	0.138623172996669	7.2058577018881	0.0770156229643546	4.64377569252647
0.0362149986880831	6.67496304260567	0.0736180081940256	3.96162422187626	0.0618373605305975	8.0000935497004	0.107823203172446	4.061014069424
0.0148601341317408	7.10493922815658	0.0845010922267102	4.34444545395672	0.0681927229845336	11.9999099429225	0.113216204593356	4.15503675587672
0.0118404515692964	8.3919170522131	0.0884313711081632	4.18380442354828	0.0152004809623764	4.99669887485129	0.150350220447166	5.46832778067606
0.067986880436074	8.40625741984695	0.0737896314961836	3.86866311449558	0.11103451691643	10.0473319747528	0.123822518886666	4.00046922989024
0.0209641502378508	5.48035884276032	0.080268520321697	2.19328542239964	0.0435098303652268	8.00025094440803	0.144931019208606	2.99940693750752
0.0806287185288966	7.23202638444491	0.0649936694954522	2.16887596715242	0.107988869236942	7.00017627859421	0.0909655689928529	4.05069032409932
0.0891300859907642	6.02262270287611	0.0207836593431421	2.10817232262343	0.207321224409706	6.80654859378394	-999.9	-999.9
0.0711373272677884	5.72498159017414	0.0597831876529381	3.91018504276872	0.139719753081028	7.41207959879959	0.154751667259181	4.48335892601524
0.061150551259052	8.541595506249	0.0513699421356432	4.17777020391077	0.124450772553435	10.3603310842791	0.064035030066877	4.00046239914959
0.0902101619611494	5.13089432846755	0.0893101115012541	4.90404554456472	0.128844134593424	5.0012071403896	0.195954651796314	8.00093631757839
0.0657326961774379	5.74845023569651	0.0110846887412481	2.88945890590549	0.069472105540802	5.64730321063883	0.0482143761049234	4.59334008757955
0.059096329852473	6.6456521814689	0.033164848703891	3.37507564295083	0.127372899641396	7.20244346673013	-999.9	-999.9
0.0854154758877121	9.32071745046414	0.0481141954450868	4.23319664690644	0.162752728707739	9.99971543944871	0.104605374348754	6.0001772718142
0.0511618735012598	7.87133035017177	0.0297714589885436	3.97232756018639	0.0722750808716845	9.00000406641085	0.0421259021838486	3.00009568514757
0.0671916508092545	7.69501192378812	0.0326258341176435	2.93450517486781	0.113602325251549	7.22376054124097	0.0242714311327852	0.999464536590558
0.0827117730118334	6.71142609207891	0.0396864248649217	2.06690925359726	0.118047038826161	7.6240138396453	0.0792438281516389	2.99954454579257
0.0410196450189687	7.65374606591649	0.0954222205444239	1.98383488226682	0.0519028493904409	7.16080991836415	0.128112377695273	2.5905328494492
0.0996641631657258	8.36177016724832	0.0519808580074459	2.3264638017863	0.191158038129392	9.62791766733748	0.0887317136834165	3.17324047125437
0.0328048636484891	6.47318640723825	0.0759519644919783	4.8628968084231	0.050805388541271	6.32781186868477	0.108438555373618	3.99906958072427
0.0780785556486808	6.34045820333995	0.0463533788709901	2.83581789769232	0.13930695251615	8.34239768320308	0.0942853460794036	4.9172931274555
0.0801762382709421	6.77891679457389	0.091907072244212	4.52688136696815	0.17791683013423	8.31202947128578	0.161439508725986	4.99984735965982
0.0464046901999973	9.60597564349882	0.086086122081615	3.79403832368553	0.0640892339011081	9.18700783363355	0.10368301884712	3.0001708529971
0.0130291696195491	7.115943179233	0.0108962336974218	2.62747616879642	0.0241950879652034	8.0049626648973	0.0404055186892178	8.47911433144216
0.0560104403970763	6.09938020119444	0.0644465299742296	2.86075202561915	0.082929503551034	6.78312534678657	0.179151042773661	5.4994543130392
0.0848452262021601	7.55548775312491	0.0190295189339668	2.53572826925665	0.160632552276717	8.69004115266053	0.0275034338814037	2.85040579837393
0.0104509110609069	5.52329161670059	0.021970962129999	4.33019461296499	0.026523968354934	4.99997178451235	0.0273697261218849	4.00002575825146
0.0557353017642163	6.63589048548602	0.0458307224698365	1.72169749904424	0.0791818500591283	7.21258942527818	0.0709014540460844	3.00007957791626
0.0515762956859544	7.25158544722944	0.0223805644270033	2.79321746248752	0.0711938236258935	8.59063153996581	0.0501643741660719	3.55314130374949
0.0723170253424905	6.97459180955775	0.0422200863971375	1.00805436540395	0.094390950728294	7.10246602239602	0.0673088471481365	2.92788396974628
0.0750773779395968	5.32397878356278	0.0828985963296145	3.15135811828077	0.105161113676384	6.37078551482918	0.137503096327276	3.49693628159168
0.0153091978421435	9.9089700228069	0.0436441343417391	1.16819235589355	0.0312368061616091	10.7246977442797	0.0905598036075456	1.25992917757175
0.0779611078347079	7.1794428024441	0.0215005496283993	3.4951568832621	0.118409647414637	7.47546501870917	0.0318845804263098	4.7823610363496
0.0625142666837201	6.99919364531524	0.0716765824146569	3.61148107517511	0.096182760844826	7.45988833584125	0.0677697712822185	4.99901890769093
0.0876466531632468	5.02945004147477	0.0825144411344081	1.93949011713266	0.113800577038472	4.99931471441263	0.179977011420158	3.31239318246873
0.0401096864580177	6.13750354154035	0.0124723211931996	2.94496469013393	0.0813148084668813	8.000229047278	0.0187664553565625	1.9997667245443
0.0672310760337859	5.94695021980442	0.0862549936887808	4.4978860784322	0.0881957718359291	5.71635628851975	0.199035121621163	4.48144560309665
0.0904258490540087	8.85985985514708	0.0450637994310819	3.9355754237622	0.194380654661793	8.55830681752216	0.0223913263337841	1.62205984610263
0.0101359001547098	7.01416321098804	0.0877107671787962	2.04787141922861	0.0368164530524249	12.5771561649589	0.130485206067884	2.42911889450985
0.0268682113499381	5.87361785117537	0.0466182710044086	2.38664475642145	0.041208871825507	7.64667038026728	0.0896979266823985	4.00029113316798
0.0791112801106647	7.26032567443326	0.0484023073781282	1.20642130821943	0.116097303590822	8.20143353408449	0.0943926409587631	2.29844598872604
0.0657537176762708	9.44549525971524	0.0883174370508641	4.50084625463933	0.102118688336212	10.0002674561696	0.13330465367324	4.99942860390952
0.0843546336400323	5.15633684699424	0.0886177525529638	3.26257316768169	0.188567593785108	6.00014524558688	0.101387130498996	3.10020356295927
0.074712734662462	5.0074462138582	0.093377947639674	3.5860395450145	0.151305624957921	5.74285354883723	0.0781775821782751	3.03125736488197
0.0936042519216426	9.45919387741014	0.0797421267442405	4.81119968369603	0.124345845649664	11.4192262647713	0.163959681945164	5.00085132100892
0.0400744425249286	6.68586398940533	0.0871207485650666	3.18277649953961	0.0970849487291033	9.11231994670391	0.118168652189305	3.68247267848937
0.0361789522087202	6.04279620805755	0.0134101620921865	1.94520383886993	0.0646814337816978	7.62862560566462	0.0181930542439808	1.38489200693999
0.0227819388173521	7.3731416859664	0.0644027611217462	3.02340547740459	0.064644788851972	9.06187972824762	0.0837676254072479	2.99963237849944
0.0260761793353595	8.81435467745177	0.0670315019553527	1.280134039931	0.0464425598354472	9.95818477254912	0.111043525520626	1.6798527370825
0.0707156630768441	6.87516526086256	0.0433740523853339	1.97792771365494	0.113658772412517	6.99999888736599	0.0683261331714681	1.87232304132359
0.0422633168799803	9.39620865974575	0.0133293221984059	2.9940147716552	0.0750934676994629	11.0428066003178	0.0302694993715897	5.01403375332559
0.0457443756028079	7.94354539480992	0.0392063313280232	4.10800853278488	0.0943098699517199	9.26192730351994	0.0711203192715377	5.0006183329593
0.02140445609577	5.01454281387851	0.0727712110872381	1.7140507446602	0.0356516331949891	6.00009784643369	0.106704398203995	1.81912372286299
0.0860969780921005	7.67226331285201	0.0606343319499865	3.45956852193922	0.0998588594404584	7.43908765238915	0.0991024835397497	4.00084745541518
0.0778115020529367	7.64024976175278	0.0554452133993618	2.87318512238562	0.152463465491354	8.41006029839027	0.0965279163058038	3.00063894355667
0.0526972700841725	7.36583951395005	0.0537166248029098	3.97089608106762	0.10999333446368	8.08959993993894	0.0605262554518733	5.22911072820395
0.0476503243483603	5.73482098407112	0.0680499622202478	2.67914298921824	0.0747708356582903	7.58069312417924	0.132321096926869	1.99958239795577
0.0241928043332882	9.16044508572668	0.0798796388227493	1.03565506264567	0.048265026513188	10.9998372873026	0.137515207966015	2.93552952009596
0.0865537456097081	7.19559834571555	0.0952561597665772	3.93884593620896	0.114452351568162	7.32207859983299	0.176540319515505	3.99999493743669
0.0877658213418908	6.4286261878442	0.0370262900949456	2.64788760244846	0.114924034606487	6.99955770989719	0.0674177773459162	4.0000995545901
0.0195210765884258	8.14976677997038	0.0510213329573162	4.18949954211712	0.0357587826939934	8.28957326723474	0.120840736572785	5.55571260614497
0.0755509418901056	5.41831853450276	0.0731815659324639	3.64063549321145	0.129516618722007	6.51343588397174	0.131625123933761	5.44656304926877
0.0996619981830008	5.47145615098998	0.0907474468788132	1.15724300406873	0.173622236737531	6.77242769812168	0.0975488177688224	1.00052196770198
0.0481819185195491	5.33879880676977	0.03227517608786	2.27325597498566	0.0729611739319071	5.33858515442839	0.0556507468177145	4.00000384559773
0.0934796803910285	5.94142232672311	0.0595343272713944	2.26699301134795	0.157924757813299	7.73253551963355	0.102621115723999	1.99999916425085
0.0445221254345961	8.01978654111736	0.0267722039623186	4.15907812863588	0.0642770292997442	8.34547326583913	0.0630236328966206	4.31703569845776
0.0931844409485348	8.98314003599808	0.0924799341289327	4.51033891551197	0.130502792372225	8.99991230766059	0.14492699542877	4.6468641417169
0.018247319101356	7.61211454751901	0.0850103646982461	1.7684829775244	0.0476489879927476	9.00043095441525	0.137550567399487	1.99939881593083
0.018664083420299	9.28417605347931	0.066705030745361	1.11147358082235	0.0438479238287759	11.9999684399444	0.10746584007547	2.15689445597725
0.0404111826769076	8.99548981338739	0.0304233539011329	3.38256077840924	0.0678530249175492	9.99945476739626	0.0626686445737633	5.00005251138033
0.0604755489691161	9.30094156297855	0.0698590257205069	4.27833638526499	0.0679870912497351	10.0002812038609	0.108031591861703	4.99952101136055
0.0144179582293145	8.26917942496948	0.0132150631956756	4.73035893216729	0.0395271705329478	13.0002637464178	0.0220081289555804	1.00002256002674
0.0929421467822976	9.79539900785312	0.0702822489035316	2.50625473819673	0.165812658042292	12.4581178940507	0.130273328229559	3.99956007859592
0.0784648297470994	7.90509013924748	0.0750642055063508	2.49898728076369	0.108271218820548	8.37803357809405	0.101652191764461	3.13605297480973
0.016939983710181	9.48861603741534	0.0262920883810148	2.30409620143473	0.0290383439937594	10.8855136972124	0.0412173907475021	2.05914904455864
0.0785765050491318	5.11408373946324	0.0757944075320847	1.56970112212002	0.146955473079854	6.57041484661274	0.0931703523690213	0.999790767399696
0.0602611539466307	7.08298420766369	0.059733471442014	1.46942009124905	0.109789623142746	9.00018595668964	0.0892779249432415	2.99920463972443
0.0543884202395566	6.46818889654242	0.0979698090697639	4.60503770969808	0.0987176679798986	7.18038967625267	0.187821556302733	5.68023953773866
0.0233953387080692	5.39725239272229	0.0266643643449061	1.22461616713554	0.045098353097922	7.55334148272801	0.0300324955902637	1.00005093861132
0.0320790595444851	8.33675692440011	0.0151933638378978	4.08722564764321	0.0513557895855116	7.97214741820029	0.0193837548734618	3.99986210086944
0.0580547815933824	8.11799915274605	0.0373774836864322	4.98916080594063	0.119283034471679	9.78627662703805	0.0305892745171174	4.15573050216046
0.0918980721966364	5.6287655478809	0.0489182325033471	3.16444438882172	0.117900053408256	5.81148055417965	0.130413781644712	4.42003601222244
0.0617551882471889	8.52668502833694	0.0880633420869708	3.33607007097453	0.0839358130568819	10.9999478229356	0.183726652498263	4.46427262560928
0.066564159032423	9.87058704718947	0.0298417087877169	1.05781716573983	0.174998833352063	10.0001019957978	-999.9	-999.9
0.0195868905168027	6.22937641106546	0.0920636780047789	1.7731282543391	0.0254336667209863	5.99954876311749	0.135207335623071	1.65261645167559
0.0694117613323033	8.09960187529214	0.0601242805900984	2.45652684662491	0.12163226960886	8.30588315540076	0.0518915561511583	2.08460080199413
0.0442216837848537	9.53857771470211	0.0703976033371873	2.70362690649927	0.070689473518058	10.1130361324297	0.160751104936464	4.1697072387189
0.0255520101892762	5.39298216463067	0.0701624492532574	2.64136833883822	0.0331403066021889	4.99531873897258	0.11642454287223	3.00046575589101
0.0692199211101979	7.60428305133246	0.0957512130308896	1.73726300336421	0.102610491997734	8.21489940908462	0.190308228742453	2.74170404279969
0.073890082591679	8.23173372307792	0.0685779620637186	2.79345112573355	0.129600632224839	8.87540149387113	0.157534702048174	3.72096332491908
0.0965558487875387	7.22147792228498	0.0788230951502919	3.78312460891902	0.154539861275171	8.99993009261178	0.095846930323526	4.22215979004764
0.0533325639041141	9.57680323044769	0.0895099222217687	3.47793095279485	0.100067721092852	9.99977809601524	0.120463959124445	4.0000205654231
0.0186748643917963	5.69100044085644	0.0946868683630601	2.52397409360856	0.0387821999198303	5.77265673359184	0.139474816870823	2.99999522738958
0.0948494849749841	6.35060430853628	0.0627038782415912	1.53852071240544	0.167411697954579	6.78067039023633	0.152931537919537	3.19963060486577
0.0165893771662377	7.7809117117431	0.0570886401413009	3.84952023159713	0.0279759771378923	8.00427317443519	0.108424431160552	4.55220702771398
0.0358135743415915	8.94093670649454	0.0532569358986802	1.4673944786191	0.0680672001361855	9.99996683225148	0.111005349007559	3.53804000512713
0.0469975050375797	5.24208150221966	0.0116514909709804	1.17333472240716	0.0614358936509234	5.10153792782257	0.0172858816483172	0.493481616307795
0.0297123402520083	5.40850653429516	0.0642526497854851	3.00676685012877	0.045775318916662	5.00037835331516	0.13102828611727	4.07753889590842
0.0323349691694602	8.32301208865829	0.0371148545201868	2.47950187977403	0.071814213589237	8.99954038566903	0.0568058179246444	4.99987004316467
0.0995094264857471	6.84026396134868	0.0971689085615799	1.45123913045973	0.171901991864294	7.91974441702119	0.149925947112144	0.999957603670508
0.0429923425475136	9.23179737408645	0.0826058108569123	3.41776657290757	0.0686378023892611	9.00003999275775	0.117305244793427	4.00062285953064
0.0930099002830684	8.56815176084638	0.0179920276417397	4.07761635724455	0.151827627080872	9.48324285516295	0.020765447865858	3.00008445305598
0.0151133929588832	7.39956428180449	0.0333148209005594	3.49038497824222	0.0318857070138284	8.00047226547332	0.0501723447747682	3.00036789056912
0.0158316985494457	9.0091849421151	0.0799126071319915	4.87916152738035	0.0363726157966943	13.3704010834897	0.128323019126829	5.00001795179323
0.0998965628934093	5.96352083375677	0.0600240177311935	1.52303375676274	0.121306536986727	5.99913658282145	0.112114103368746	3.47417881157239
0.0388167688203976	5.14674247358926	0.0587722815992311	4.74108888208866	0.0620975809001723	5.99438413006639	0.0697746287910398	6.00010720451656
0.0604881406622008	9.02496190159582	0.0459425154537894	1.61491197254509	0.113836746966769	9.00077526960279	0.0862407443075942	3.9992108649881
0.0792958914651535	9.37749685370363	0.0277884559519589	1.42700400482863	0.129107804017593	9.99978068105194	0.0388060388405494	0.999942160786667
0.0283926762128249	5.30430541024543	0.0455644574016333	3.22589068580419	0.0520471142139863	7.99994638729411	0.0746789103015581	3.08412155083547
0.0719574416754767	6.94286951911636	0.0407915070909076	3.48861949611455	0.115303402393985	8.47388554297213	0.0978868450019653	5.136765794723
0.0301410620263778	6.13669195678085	0.0299795572319999	4.90298192389309	0.0602928687931536	6.83317194365183	0.064307011913501	9.66797416360741
0.0216149232746102	6.46346544614062	0.0998918703058735	3.44757518544793	0.0304188675707903	6.75345827148176	0.208746801744032	5.79030651450987
0.0827851042081602	9.82674384023994	0.0971927946386859	1.69333118293434	0.143780446382785	11.5358863146561	0.139605475091662	1.61673620593159
0.0581137549038976	7.27453428553417	0.0519172583264299	1.57043476030231	0.0914707239866113	7.15007967788668	0.0852575013679109	1.99953403774836
0.061418981498573	7.81458378420211	0.074270717764739	4.37483826186508	0.0897728431752481	8.00036116535658	0.137036553302279	5.98637102144249
0.0301466836221516	6.59730947343633	0.0241106403921731	3.07201600074768	0.0693592431840194	6.99995908397711	0.010120985900598	0.153317415266487
0.0115430224593729	6.88298913650215	0.0932865988719277	2.79782979935408	0.0267910934028634	8.99948043732146	0.144400552150694	2.66979978332304
0.0783124598232098	8.91213395283557	0.0682803907128982	2.46135905291885	0.0717817243000863	7.99971013752765	0.118906693445085	3.00031728026914
0.088476965916343	8.5558813100215	0.073817764557898	4.82179764751345	0.119213358526909	8.58271248727198	0.166637897345372	6.01299125673406
0.0493866271455772	9.35143974958919	0.069492656190414	2.0110748577863	0.0754184913145529	9.48607849918693	0.0884937613545231	2.32244358624759
0.0412773670209572	8.85428656707518	0.0737947195000015	2.94940929301083	0.101116007681721	10.0688531691166	0.0869201291398353	3.54204258686829
0.0226158689451404	6.75646723830141	0.048779005613178	4.50849717017263	0.04387686069922	7.12079112096371	0.0806705865586447	3.99919425214381
0.0727201685658656	8.26030042138882	0.022638924040366	1.89395169075578	0.118122116691518	8.9997413733522	-999.9	-999.9
0.0499783900333568	8.14808680908754	0.0697425542306155	3.21767588984221	0.113948469016448	9.99998885979144	0.081881629976326	3.46345239172163
0.0412501576240175	5.54502332233824	0.0669630011450499	3.756068456918	0.0795715882992088	7.49635612417226	0.132835603352665	3.52875498277817
0.0932175345043652	5.19525489304215	0.0717736504483037	4.24468619376421	0.169877594420633	5.99991356686157	0.117234312506073	5.00043880340338
0.0978337458032183	9.21306893578731	0.0622726666438393	3.950294341892	0.120137814534265	9.99924035292211	0.168229311741876	4.99963035368181
0.0837460316345096	9.59846776444465	0.0920370083814487	1.05573753267527	0.0971458885315292	9.33449117793895	0.144449099614404	2.53549287053022
0.0229117769701406	7.09939945954829	0.039082041408401	2.95867015700787	0.0378051048288321	6.98864639060731	0.0591042741569752	2.99973169135001
0.0339317232952453	7.78418849105947	0.0181648888881318	4.33484404534101	0.0479395180878848	7.00023584101043	0.0346436404687956	7.19282840371114
0.0192084488458931	5.65375128993765	0.0599849432893097	4.65637235529721	0.0283464684945673	6.06512657837366	0.107032099193469	8.63297859505558
0.0891410931269638	6.74732284620404	0.0857310040411539	2.87056757323444	0.096869253331955	6.32643271577546	0.117412209225139	2.69409022589891
0.0762097775842994	5.46232245629653	0.0525865621794947	2.89324548654258	0.100751806263859	4.99974836636717	0.0611573391435145	4.99936046477314
0.0509157822700217	9.81309205410071	0.0130679679824971	4.35045967809856	0.0706515681746753	11.0830249138795	0.0155340511071584	4.00019035961306
0.0820017627184279	5.0575501692947	0.0430167415132746	2.29471554514021	0.115328113893764	5.18173912370937	0.0554105920115412	2.00083530003568
0.0831980499415658	5.98889543442056	0.0141075846110471	2.51766343973577	0.129753471273726	6.84102642594193	0.085563998696556	6.71230251085737
0.0860691559989937	5.38197186891921	0.0881365208583884	1.44329361338168	0.140577588892193	5.45840600543509	0.161080411394822	2.52721164152262
0.0112288428912871	6.80516290361993	0.0543158355355263	2.2782736774534	0.0241870608498374	8.91457901576037	0.0894926158210334	1.99906663611176
0.0212989761307836	7.31118211871944	0.0409672279073857	1.97099253069609	0.0345297255963424	7.83662376194936	0.108325487257708	3.44123936504938
0.0322057099966332	9.08213018788956	0.0878862708830275	2.89032996445894	0.0405492171718871	8.9117161883927	0.155277154666142	4.00000059955806
0.0533250426757149	6.77220905316062	0.0121341404644772	1.22731877863407	0.0969550251844946	9.27563307685572	0.0278492264207648	2.99967611292842
0.049025672073476	8.39265813818201	0.0950892561045475	3.64064427092671	0.0752574109495094	8.99945560253309	0.132594199411051	3.99971772384274
0.0852909035189077	8.83866858086549	0.0918475700146519	4.80084322579205	0.120335671929966	9.73375962602519	0.115549916846453	6.26747695027033
0.0114988574152812	9.18211798765697	0.0197910489095375	1.31020919140428	0.0252238954722114	11.0017786460531	0.0330301458500807	0.999972097034916
0.0494799319352023	6.6942878277041	0.0190100853028707	1.45000381115824	0.0871604166230764	9.12090318065656	-999.9	-999.9
0.0515137814404443	7.36587699269876	0.0277812313172035	2.1010622177273	0.0906436816761368	9.05589956959327	0.0611784112410273	4.00005757869257
0.0207108832593076	5.17601573141292	0.0163580806227401	2.14839161559939	0.0362260992936353	5.99980242243742	0.0621158207118383	5.05384765335297
0.0393943861150183	8.24636793811806	0.0999850536417216	1.67255654558539	0.0524201710119941	9.09290477289735	0.12255346317921	1.37952951008173
0.0971020246413536	7.30165915796533	0.0364261470432393	1.94026191718876	0.14488598842504	8.32920388358458	0.0530908939047188	1.3332261318194
0.0626452112267725	5.98520468105562	0.0278334443713538	4.3395647732541	0.0843855288055185	6.27690496170295	0.109877945957739	9.02948261715493
0.0665291805751622	7.11131793446839	0.0553548029856756	3.1126832999289	0.0943210272766687	7.9993165586654	0.0691154571781394	2.99999878166138
0.0751903325505555	7.49696700251661	0.0688048709742725	2.60376462712884	0.132408722706179	8.58838352657052	0.128377304984016	3.85507565335455
0.0905758832977153	8.61422956571914	0.0738109550159425	1.62560445535928	0.121672104780449	9.00011561512658	0.134275444906132	3.04649704078504
0.0398906906927005	5.82517792936414	0.0689527431270108	4.17651924770325	0.0575142726098345	7.99998827305087	0.0766947843934201	3.57870043526522
0.0364388090395369	5.10214095469564	0.0926226324262098	1.57094642147422	0.0677845784569809	6.00083077662474	0.0973321002680533	1.99914276855034
0.0402246279572137	9.86364719341509	0.0499672094546258	2.76977440342307	0.0454595539411689	8.99979961875885	0.107340261708061	3.51812495768825
0.0380696414480917	6.79885742487386	0.0995361030870117	1.26807900797576	0.0525889828178703	8.00021399408861	0.13784784291319	1.37163265886917
0.019737688980531	6.81531496462412	0.0323134373803623	1.872159964405	0.0402920841125656	9.31148705246322	0.0534185672561091	2.99998175020986
0.0389354864088818	9.18343584286049	0.0362509933882393	1.23132094182074	0.0638237008099293	8.97896427583214	0.0680486253101459	3.58263744570312
0.0304409990645945	8.79413406015374	0.0140121017419733	3.92153384443372	0.0492833694992765	7.99994970060544	0.0170136700415168	4.9997648350492
0.053721715991851	7.35849606222473	0.0857280190149322	4.49946668837219	0.0878936640840402	8.00049914086043	0.127292963137704	4.29159443628563
0.0547173081408255	5.9804668626748	0.0193382761441171	3.41449545882642	0.114101996923588	6.9997481854186	0.0241991091825061	1.99924504146018
0.0827535665221512	9.31762361549772	0.0666254110890441	2.22369402647018	0.131813141564776	9.54190766643225	0.0866107569157865	3.99995554393096
0.0111291659064591	6.97663949104026	0.0571176078100689	4.97894291952252	0.0264605441994862	10.999365522652	0.101145691343274	5.47699980927993
0.0863537797820754	9.03256442630664	0.0540724678570405	3.31604859419167	0.140099074819306	9.00002706790626	0.0560946396765061	4.04876041550799
0.0953425636934117	7.7155644854065	0.0177232798328623	4.79557153675705	0.152461479189848	10.0007188252217	0.0338164804168033	3.99988258143199
0.0593327428144403	9.58217538194731	0.0166210276517086	2.63215070869774	0.089141590910303	10.0001496730813	0.0596162672400231	5.99959491368104
0.0913286692090333	7.41934916819446	0.079877658598125	1.54880934115499	0.120000390123991	7.25556262059626	0.173893177475343	3.00018067704385
0.0595807483885437	5.51178656634875	0.016855242208112	4.93108139839023	0.101205526303963	5.99989788032935	-999.9	-999.9
0.097319382939022	7.49136086320505	0.0557043065340258	3.01110491994768	0.194487424514711	7.75285561290054	0.110050623157286	4.00000055609256
0.0730180356511846	6.40312752570026	0.0911530891456641	1.6134963305667	0.0952352704389242	6.53429461906284	0.153354176276854	1.75572239105857
0.0701832215371542	5.75439066626132	0.0373415326350369	2.17466503474861	0.137130112244779	6.12660778065775	0.0544821373336988	3.99977412163843
0.0441018667002209	6.38763909693807	0.0487995867058635	4.27616607304662	0.0684549609763307	6.71310557087693	0.172025722209877	12.5381794355854
0.0322227539680898	8.68014336447231	0.0836999458144419	2.18624243978411	0.0470673065995004	7.66565250963485	0.159438676713537	3.61806649938222
0.0571208818862215	7.93717604945414	0.0261077667050995	3.36465589795262	0.0967589657534995	8.51598420247455	0.0145799095079661	3.07051543150871
0.0163701966009103	9.66021861415356	0.0472551298933104	4.04765500221401	0.0474378281668248	13.0005176127192	0.0761137271279859	5.60271078182957
0.0416639455081895	7.46480894158594	0.0938363683200441	1.70842466503382	0.085480190253899	9.00032809817062	0.107975728951938	1.57360353836196
0.086484192723874	8.19216361269355	0.0266879003308713	3.16381678730249	0.160603903858916	9.37132465236051	0.0456340372548124	6.00007360194495
0.0143207503017038	6.46958987344988	0.047484072484076	3.71455438062549	0.0393888064984233	8.5987912069977	0.0482531771139666	2.00004466284531
0.0391935114376247	8.084063596325	0.0575950005301274	2.8664084225893	0.062343396368292	8.00034409361038	0.118418291006723	4.07402853165942
0.0778017224674113	6.40193804865703	0.0329090327466838	2.80690921097994	0.15924255400784	7.59136229695431	0.0166348715131749	1.00173447233424
0.0227966479468159	7.39598210086115	0.0242384769464843	1.01328212674707	0.0384725453431578	10.5676600309071	0.0388127961391946	0.999576499801042
0.0969897139072418	7.83787074731663	0.049871716380585	4.62369191087782	0.160661136951094	7.7875822440726	0.0431498365610342	4.99925645007235
0.0838502434594557	9.26096454961225	0.0421850856021047	3.51582076307386	0.124894452864285	9.54992160330549	0.0762179069940501	4.39373551955245
0.0189272906235419	5.00494986306876	0.0646783228521235	1.38488382846117	0.0312732170050515	4.00015046578156	0.136733140227506	3.39156444563111
0.0752026752592064	5.40051778545603	0.0683537781098858	4.63008385896683	0.211641570565446	5.76798858784866	-999.9	-999.9
0.0329407241987065	5.50994254997931	0.024105226919055	1.97822892758995	0.079389677278553	8.4436018423303	0.0291770337030224	2.5582041280681
0.0183350056689233	8.7776851747185	0.0586010453524068	1.95869527757168	0.0518820274535521	10.8576700396687	0.114543878938265	3.67763609594395
0.0519267600728199	6.93268484901637	0.0524484536866658	1.9125696355477	0.0564560804868841	6.87007792331091	0.0711088312039398	1.34824505698499
0.062911965274252	6.48562228889205	0.0592681368021295	1.33751688711345	0.093648084392172	7.00001099514907	0.0918827504952358	2.00081431551969
0.0715949750947766	8.58708462445065	0.0931937805470079	4.17727224063128	0.0946500647228829	7.96053265379996	0.10366071551634	4.49780094237918
0.0248423302057199	7.41024548304267	0.0815742028015666	3.64769560378045	0.0377299072989892	8.33142385056643	0.151355026884395	3.59216952956732
0.0739359053457156	5.12275993125513	0.0254780478356406	2.00910941604525	0.10517406134234	5.36967972631457	0.0577720070570775	4.27991607543723
0.0365785458427854	6.89891013433225	0.0711106181028299	3.32895840331912	0.0718788254140772	8.99932290695358	0.125319019893962	4.73711612018655
0.0929957373603247	7.49632486258633	0.0593897906970233	4.3866101372987	0.121459086697109	7.24362885856264	0.0916722111808416	5.00047285666476
0.0257864545146003	9.17014102684334	0.0967265638685785	1.95528205856681	0.039648460212071	8.90603592637257	0.180206295138411	3.00003321776442
0.0473186159995385	6.23435636400245	0.0704620339372195	2.87127566058189	0.0567133157890928	5.99992176012473	0.119865363194274	3.21386805375455
0.0849178231228143	9.6901757561136	0.065945923558902	1.23646837286651	0.132087032473408	10.6651899310753	0.0974084309881757	2.28480808461582
0.083628519824706	9.7754767909646	0.0789395230752416	3.3221965059638	0.154346073586647	10.3795022461968	0.123092745452008	3.50089345181888
0.0895612725894898	8.96470669540577	0.0434863729891367	1.36161149293184	0.176887283209731	9.63167814820148	0.0610269269023313	1.99994886915887
0.0688883264409378	9.97374829719774	0.0175623886147514	3.75697331130505	0.0939608915720842	9.99982381104532	0.0398734455462705	3.99987534804247
0.0688410208653659	6.61190833896399	0.0123340220749378	3.31691388972104	0.10697721772286	7.58799367756416	0.0204744784437841	4.99998810633149
0.0699766764813103	7.89154554833658	0.0789245496015064	1.03262133896351	0.150630386447353	9.24120708441377	0.125493515148137	2.99978997053193
0.0368123874883168	5.66063233651221	0.0204967476776801	1.60921944770962	0.0655908509173384	8.99976273117572	0.0364178164902842	1.00029239833803
0.0627454593335278	8.19043679977767	0.0372984424023889	4.54291483946145	0.0862924523547449	8.9991539978533	0.041449746097693	4.7903900340469
0.0544510162086226	5.4312976077199	0.0627670715679415	1.43182706274092	0.0965467279968583	6.99996990414992	0.0818393676914262	0.768797814631549
0.0168269737367518	6.81530914269388	0.0478317758510821	4.66188021469861	0.0312366496200365	9.00039489027546	0.0681954446933268	4.00027982110619
0.0696223812084645	8.73948226682842	0.0749774342845194	3.80278035346419	0.115017211162294	9.0000113052413	0.127887252713101	3.41996192143784
0.0579811245086603	7.38899309886619	0.0981786660011858	2.50087430421263	0.137650202877091	10.1066405322821	0.141192476466187	2.72219699315939
0.0984661834896542	8.4233787690755	0.0380326798115857	3.60521665681154	0.231908197060167	9.00001356659914	0.0312852481212537	1.00071348954449
0.0976442784350365	7.35489416751079	0.0695876742829569	1.25263944081962	0.142860149925451	7.72964173386686	0.103563265436995	0.999903214168824
0.0995698526944034	7.351107589202	0.0334114082530141	4.49632572568953	0.14486234541728	7.0000044673491	0.0583604464912359	5.21719187380358
0.0599883368914016	7.80858306097798	0.0329016368906014	2.80766726378351	0.10270394150366	9.56907047178146	0.0734659114544934	2.99924788887988
0.036180783319287	6.20704532368109	0.0443825986189768	3.3864316008985	0.0767421135439615	6.92386802533097	0.110920262890512	5.54647198298264
0.0918097083084285	7.82999667455442	0.0348643953050487	1.57199916988611	0.135037982222431	8.30193898376345	0.0305185053058837	0.733588485705895
0.075763223876711	9.01541002560407	0.0268919371231459	3.11536641977727	0.207490937843549	11.5550791097167	0.0347944744793965	3.99929721328917
0.0259378423937596	9.60198263404891	0.0330510071408935	4.64445597585291	0.0504356816915503	10.0003059200614	0.0419217116918693	3.00055429562784
0.0865363778243773	6.92066856427118	0.0818568207114004	2.69011444132775	0.107610611340981	6.00058857765989	0.136374455421242	2.645954252674
0.0550022818055004	5.55425582220778	0.0845437259809114	1.4593037776649	0.0830642904269702	5.5961322452485	0.120726584881096	2.00001768654628
0.0879563175677322	8.83956594625488	0.036991716818884	4.86619481164962	0.174340553815199	10.4549117970298	0.0339825756405362	4.02901065959613
0.0339719932479784	7.25811505224556	0.0375713524967432	1.08156064897776	0.0478315654011803	6.00033289780107	0.0510080001704572	1.17320485180572
0.0351008523767814	7.8917919693049	0.0725992420734838	2.91502385400236	0.049299769319033	7.16528914453225	0.112185211674547	4.52434421986948
0.0223449581651948	7.11144890403375	0.05358862754656	4.67892594914883	0.0490203482316989	7.99933525987372	0.0896455337993664	5.41556402532321
0.0311111498251557	6.02541069849394	0.0942572081717663	4.69815866276622	0.0369489177367319	5.63689438371589	0.138726606192938	4.57340178644905
0.020196631916333	7.84138854360208	0.0626456751022488	2.05215043388307	0.036410306883694	7.5609293634809	0.150674051896066	3.54609619279176
0.0383220440009609	7.24608362768777	0.0366628599725664	4.05537005327642	0.0639652741794984	8.00032062988492	0.0847161430386477	4.85810680875159
0.0732264883024618	5.79911372158676	0.0203045644471422	4.16449053958058	0.131589351930957	6.36062070577502	0.0112787475646384	3.40160441855484
0.0919663409120403	7.02825007028878	0.0114073334867135	4.80237480159849	0.157601685523558	7.43213202723776	4.01333223573958	19.0002738243016
0.030280285961926	7.08751988131553	0.0783191101718694	3.19892458058894	0.0641330233137628	7.91368132229571	0.102886953259145	3.23582901689987
0.0409212008444592	9.4485530059319	0.0221447430807166	3.26633467245847	0.0796374681581295	9.62013211313987	0.0255714584631706	5.99984077036959
0.0896692467154935	7.90963780134916	0.0499598663835786	3.81995384860784	0.109416810271516	7.26155809987577	0.0557047115059704	4.99440204010338
0.0299804349849001	8.05325513822027	0.0151431276137009	2.46681832335889	0.0569917096894154	7.99954816631797	0.00973094306425699	1.00108544136631
0.098965805163607	6.60932676866651	0.0939246950973757	3.02258941531181	0.151706372466107	6.63406457504594	0.0931409675835308	2.99993245914335
0.0957552386913449	9.46152215939946	0.0488510520104319	4.89336461015046	0.133432273462675	10.3836833943042	0.0940385145282742	6.42098625329992
0.07356159419287	6.04121232754551	0.0618391982186586	4.36460132244974	0.107043459003994	5.99988565430822	0.0871773756823888	4.2592456722222
0.0715662288339809	9.15848753997125	0.0444403499318287	2.73838680889457	0.141579340027688	8.99935127063887	0.0893985629784203	5.07376882125216
0.0805826017167419	6.80609931703657	0.0686621276452206	4.30683030653745	0.156619137973252	8.91881053072687	0.145347261206709	4.46913101740968
0.0546117688738741	9.94375414447859	0.0170396020635963	3.77795491646975	0.0781128022347338	9.66939010720344	0.00931724200119858	3.00011336059346
0.0391324931941927	8.76983175170608	0.0407624513912015	2.1181934857741	0.0576581856436652	9.22702013516481	0.13479506480738	6.18622576288206
0.0523548885760829	6.84914503595792	0.0947700381325558	4.66234654467553	0.0798681468603355	7.00062144483977	0.152109063875524	4.99999882866577
0.064293574616313	5.19775131251663	0.0553831391199492	2.7131152683869	0.113705480218921	6.62806858944212	0.108446342068602	3.00002991275893
0.0490479860198684	7.1059925085865	0.0674043662240729	4.8168097184971	0.0787782075562799	7.24492175277765	0.134020249503433	5.17464370814651
0.0403304552473128	5.03867037012242	0.086508160692174	4.42967626452446	0.0623304262869489	6.20547881890591	0.18178163660546	4.13764368824368
0.0465549882431515	7.04095128807239	0.023941987385042	4.38173649366945	0.0788185738985006	6.51124749972341	0.0160560160314661	2.28369792439107
0.0915914137521759	6.95692835259251	0.0507448755367659	2.59061618801206	0.241796195004225	8.77702625526034	0.0851318756597505	4.00181428582659
0.0663329753512517	8.26828617253341	0.0434938705386594	2.77963400352746	0.13931089454974	8.41997219176428	0.0367955503918848	2.99997661045143
0.0434253474953584	9.52920213108882	0.0396169130923227	3.7980084810406	0.0453220479679938	9.11536172129856	0.0435690988275922	3.99938362108833
0.0773692170390859	7.52627176232636	0.0414353724964894	4.65128264017403	0.101915374078264	6.93230137296865	0.0814092908079607	5.38206061367264
0.0755555565259419	8.92763770651072	0.0911041198042221	1.63532034493983	0.075378827242406	8.26919585085998	0.136372019154977	1.63768767008253
0.0832074749725871	8.81138491095044	0.0779116809251718	2.86375658772886	0.11528713574284	8.46862042953436	0.183235449054147	4.59306433949738
0.0815542593202554	5.49638983909972	0.0421501946309581	2.63857425469905	0.138575888406908	6.67973037803589	0.0737403014462172	3.28085201985962
0.0163900149404071	7.04431020189077	0.033803098758217	2.20648754760623	0.0394698059414633	7.80938062128312	0.0387299799137094	2.61811276800295
0.097229313144926	6.63793923566118	0.0171155323204584	1.16678085271269	0.133440269815165	6.72691250106446	0.0364396566727564	0.99998162885193
0.0544917379668914	5.45189022086561	0.0912154287332669	1.28014874830842	0.0759614730294522	5.48571719824276	0.156285998973833	1.68007705166189
0.0155290228081867	7.68423338071443	0.0254387924913317	2.58812890201807	0.0283845400988528	9.24971928361964	0.057576542114445	5.28029188436663
0.0355416318960488	9.30601373547688	0.0469938781042583	3.2916072588414	0.0502017643941644	11.0000006450524	0.151702667559756	4.73346741554386
0.0810567668802105	7.40133264567703	0.0820778023381718	2.5075650876388	0.132920764900658	8.00012136376449	0.143365563262297	3.99987411602509
0.0405002235295251	8.23286211583763	0.0384537035413086	3.72347946465015	0.0650398247688922	10.0000258721468	0.0816017092726167	4.99972570937837
0.073828437528573	8.44560158788227	0.025299963678699	4.21564158611	0.11252472303019	9.25753913223344	0.0620081739460418	4.61916103208668
0.0201327543752268	6.50458926800638	0.0761712235957384	1.02939383964986	0.0330577190149747	6.43080767517175	0.119568901799181	2.72248490276895
0.0753523080935702	7.28180444682948	0.0870864713587798	2.68721911404282	0.0968037009547755	7.54932078266826	0.204925087526327	4.49551981269308
0.0849367685290053	7.72088554454967	0.0111698431149125	1.06993746012449	0.23833477912234	7.81177468912221	-999.9	-999.9
0.0325895573035814	6.47843729821034	0.0162186709232628	2.67722740676254	0.0478717521480585	5.99988881623979	0.0428100744014842	5.87865212219662
0.0998566512879916	7.98576028319076	0.0688132807682268	4.21480691991746	0.186643374794454	8.48904302018435	0.188750629058064	6.37799178258537
0.0130471697775647	7.05852897604927	0.0265557118295692	4.76539625320584	0.0193705248430236	5.77035367700929	0.0404360025554502	4.90326267833111
0.0256185460509732	7.16931162867695	0.0253005873342045	2.57621745858341	0.0450317881888338	7.10760967087032	0.0497817946521309	2.99905834280062
0.0990130854467861	7.46667402214371	0.0679521964979358	4.55393828917295	0.133070031126055	8.49207956912622	0.128028382593963	5.00006941390988
0.0335823105229065	6.51956649613567	0.0694316187733784	1.60684104636312	0.0458529880440324	7.07300094016355	0.113139956721606	2.56331362964008
0.0624344654544257	5.23586850147694	0.0497030997299589	4.75482083205134	0.124841145308045	6.00057148896347	0.0884376867314276	5.42129096367473
0.0909669128898531	7.56090773269534	0.0871291099535301	3.17054565716535	0.146779540673011	8.99967945247977	0.145437281043319	4.52911882789769
0.0711099234106951	7.31326176552102	0.0639812738937326	3.24943342059851	0.0922607698224259	6.99940380405233	0.116428879395603	3.50904180832309
0.0964978152350523	7.79845866491087	0.0615274185151793	1.66272158920765	0.187285469367316	9.10366206071061	0.0786653255387845	0.838318734960567
0.0759169073076919	6.99511934421025	0.04461070348043	3.12689581234008	0.142258839454714	7.30837966569116	0.0540459841170112	4.4790438902071
0.0680360909248702	8.95034248242155	0.0181175366044045	2.02483081910759	0.11472321026397	9.69954334375166	0.0110106423761927	2.00007343045227
0.0164062930573709	7.15661255759187	0.0277222952852026	3.93265251349658	0.0378665653901999	7.99979459829639	0.0456201628119909	5.68575109414335
0.099010076217819	5.656838970026	0.0374811834399588	4.52342228963971	0.170704448463989	7.99983900169797	0.0685332018136885	4.00063506663754
0.0792086416785605	7.72468485403806	0.0133455608366057	1.91743721067905	0.172951037076512	8.12357274085919	0.0210124322366438	0.99996968559271
0.0762674739956856	9.05374673311599	0.0190935918781906	1.88709190860391	0.0968368747101187	9.0004064765009	0.0298010226511793	0.0985972085023671
0.0354006216931157	8.09216659865342	0.0157803909294307	4.99632427096367	0.0594067996114786	8.00031163058654	0.0471031425961224	13.5007736842576
0.0204069150076248	5.84320674301125	0.0101071474188939	3.38933338504285	0.0400587187158144	7.69678895707289	0.0135117118700129	4.56006490593022
0.0780426457943395	7.40944134653546	0.0787526383809745	3.07857924420387	0.0787464019687926	7.00014047590607	0.101415287093582	3.71850985496877
0.099292326560244	9.10237982287072	0.0880280082998797	2.56575329974294	0.123576858701355	10.4873375162361	0.153423527802905	2.54927822031541
0.0209587850654498	9.55765526508912	0.0626268256478943	3.50529252551496	0.0361649735056298	11.9770179499897	0.0992568716760432	3.78606201404617
0.0544958236836828	5.83017569151707	0.0629976617684588	2.00580030865967	0.0760962513365803	6.00026147196447	0.0852360357691713	3.00003029193444
0.0553283217665739	6.15576014621183	0.0978046439401805	1.34168461989611	0.0941578076798523	6.6374523400784	0.216833339712507	2.00000314851049
0.0685853610001504	8.70007814955898	0.0982228881050833	2.16981760505587	0.1022204501621	8.99937487037471	0.120075432138173	2.00256959195352
0.0656851603090763	8.98552651866339	0.0931041045975871	3.7749665863812	0.0715481189953922	9.00023095142979	0.141946390091195	3.64607887824697
0.0373454364854842	6.55271162511781	0.0291758407186717	1.07262887526304	0.0544482310435752	6.70440723715567	0.0460464741539015	0.999981712440669
0.0303343946463428	7.21876736730337	0.0331481001526117	3.13450712803751	0.0451456969111594	8.91638461756104	0.0458535266387249	3.47740504174243
0.0161105653690174	6.95302227977663	0.0909770051832311	4.44165242370218	0.0350714369977223	8.60451385546538	0.122995836899679	4.52814406387955
0.0494678369327448	7.87264826823957	0.0728043174883351	2.38632210437208	0.0698220029487853	9.00034829406989	0.134249306572716	3.59164735624814
0.012687388213817	6.19552232907154	0.0579649888211861	1.56676069460809	0.0486623108329061	13.0000292316137	0.129985584235352	2.99949166339506
0.0316742715192959	9.09760686336085	0.023558559466619	4.15215277764946	0.0540524178453557	9.437490631116	0.0255611302059664	4.00037981820932
0.0917164483200759	6.22714238590561	0.0876692646672018	1.77280196547508	0.124036824177227	6.00035203971622	0.225650970573496	2.41555697967603
0.068118339816574	5.09468573960476	0.0546164635778405	1.29181323479861	0.128043915627575	6.71720090859866	0.0940770505883878	2.26414685446536
0.0754416874912568	7.22201826167293	0.0775574440741912	3.54249650239944	0.116029840404695	7.51259643680398	0.0889541281147048	3.99968281218548
0.0548115326557308	5.36334189004265	0.0168662549601868	4.63819274678826	0.0849739331186542	5.63598723748687	8.06118235937543	14.000698190519
0.0417135147633962	6.42327379900962	0.0165441979956813	3.13084838818759	0.0708013872872357	6.54372047732613	0.00989257275349822	3.78327590270195
0.0340540928998962	7.03800697112456	0.0877732731052674	3.72515173535794	0.0951959260164638	9.90522691005662	0.101022486116769	3.9991608140497
0.0618012495292351	8.04702544235624	0.0131414093798958	2.24037311039865	0.108722011639724	9.99991954075768	0.0184184172647591	1.78210793200095
0.0861740998993628	8.85292513179593	0.0258903416036628	4.5870492560789	0.156710760937906	9.97858450350129	0.0669417461972812	7.00020514291831
0.0285652450146154	8.96190728410147	0.0326011253357865	1.70205627940595	0.0494287401957972	9.57220281139226	0.0609599490315801	4.22414966149924
0.0708388807415031	9.43193569080904	0.0289687085314654	1.17334190290421	0.119645044424656	10.0006392890137	0.0435245419138683	1.00010653231697
0.0852687896694988	6.79117626859806	0.0446370416833088	1.86409493070096	0.205730767596349	7.42255056749436	0.058225089481005	2.99942079103638
0.0669170860014856	5.80199189833365	0.0352287522982806	4.12969632353634	0.0875146523967433	6.61392671032251	0.0700372661316949	5.99987375061473
0.0399820581730455	8.0249907891266	0.0993963891873136	3.71440530382097	0.0639641504232038	7.99927333019862	0.171932339981602	3.75016523702963
0.0646284537343308	9.90185811417177	0.0371504910616204	2.64704263303429	0.0817867701748252	10.2552730581926	0.0848912285795014	3.4025075155147
0.0520115243108012	6.61849670461379	0.0109084477229044	2.04406135436147	0.10210653527642	8.00060334676835	-999.9	-999.9
0.0107443899894133	5.19304493325762	0.0880961884185672	2.2378532057628	0.0324915299785744	9.81684253464959	0.121352161245964	2.0000945478399
0.08015990590211	6.69023131602444	0.0680879504303448	1.04912563785911	0.135795278360465	6.40924428272904	0.0849772906053595	1.14016318795007
0.079365001199767	5.14191436814144	0.0624169386853464	1.24288912955672	0.119649593372001	5.59703836699764	0.134100986202214	2.41509287177482
0.0917664504377171	7.90691820904613	0.0546065365546383	2.40001096576452	0.120204281686855	8.46709522183696	0.134339799987631	4.39852964291422
0.0896136401221156	8.0989584105555	0.0810449365992099	4.28660115692765	0.160977081296735	8.73920585471355	0.0808721841718569	3.9999999632699
0.0948087747208774	8.97355291293934	0.0395120360166766	3.50579668208957	0.114629850991486	8.77778744761147	0.0787365033433434	4.91012529889555
0.0170455690356903	7.33436510199681	0.0150374423549511	3.43915257509798	0.022949280026454	4.99939990129905	0.0257507782621234	6.20435406152826
0.0952126834215596	8.92078073229641	0.0221129046729766	1.4828537274152	0.146133221681799	9.49954242329051	0.0486772812991709	1.08264532478552
0.0529004539758898	9.19134754687548	0.0880506320414133	2.67141415085644	0.0958969743008964	9.61605909322747	0.137902067775074	2.34948914887916
0.0462425511470065	9.46594880428165	0.0209446747181937	3.31791289988905	0.0663422704324308	9.99976678525142	0.0291376207592454	4.00048313751636
0.0532005647919141	8.32929572672583	0.0150508126011118	1.32073996774852	0.0695465441942159	8.21731378253453	0.0126842466612365	1.99999837204557
0.0821247764513828	9.87581877619959	0.0845461206696928	4.56918176729232	0.128174215001383	10.0003310303942	0.100284805450036	4.48903396533102
0.0366640200489201	5.46977052930743	0.0740604836447164	1.55616984330118	0.0519923592364979	5.41909357129095	0.152388630348417	2.63980934685768
0.0652655819966458	9.06748204375617	0.0891557455738075	4.73856861889362	0.0947910234807067	9.56729660492771	0.101300278938485	4.26237667021497
0.0564404044114053	6.34870852343738	0.0690877764881589	3.84053895436227	0.118236378954796	5.47895830213865	0.146583712808564	12.9999366614546
0.0522960851457901	8.62781888921745	0.0718990042200312	1.7261895891279	0.0858238327571593	8.99969163748749	0.0964630188931101	1.99947755544149
0.0404295813315548	7.68556946073659	0.079419698943384	4.18143165577203	0.0545095132546788	7.36581283719549	0.137031510281008	5.41609764554888
0.095752153522335	5.09404485346749	0.0442082923743874	1.62279756367207	0.181786213027553	6.58774981838056	0.0430701275468029	1.00003099184881
0.0681182908453047	6.8191717157606	0.0772720335866325	3.85745450202376	0.110914004600913	7.26247930112748	0.0958557121142247	4.3349987266306
0.0314375512977131	7.60115862940438	0.0569194206222892	2.54067201446742	0.0446075876153499	9.12265389728777	0.0994828966500784	3.09199491025927
0.0828411135729402	9.14653534535319	0.0706772546819411	4.44380795117468	0.121910594090832	9.00000493599422	0.112999384421873	5.82660587012891
0.0633932457515039	8.78144809161313	0.0656383827095851	1.91830837260932	0.101511804947032	11.3259376772122	0.106875119767866	2.00034840322361
0.0662634626147337	5.81565455766395	0.0384277640236542	4.28366734087467	0.0900017609359149	6.4580349150226	0.0426310128330879	3.0001627344172
0.060844807154499	6.73812043853104	0.0964295014250092	3.70228700339794	0.0957192910405529	7.00002027441205	0.127042560783193	4.52244269486029
0.0905444230185822	7.96441331156529	0.0835631481045857	4.02109190449119	0.171093949555925	8.38920986160832	0.228805683332399	5.45995735406992
0.0277621132228524	7.56434979848564	0.0792793555208482	3.02877402957529	0.0599644166504024	9.99998026624078	0.119659318437519	3.0000331520926
0.0793475651019253	5.45222106855363	0.0157750263647176	2.82139168959111	0.117760874810065	5.62507156048833	0.250728496066105	11.5609174726742
0.0620816139015369	8.91393770463765	0.0444479530723766	3.96135855372995	0.083769630022966	8.61010246388573	0.0505949973941437	4.00055772889489
0.0995364529686049	8.77832713653333	0.0904774852655828	2.01684669964015	0.221748161806504	9.66409889223221	0.114163293811341	2.00009027689255
0.0577784665394574	6.06593647971749	0.0965377649152652	1.77990349195898	0.1047290576747	8.9996380543068	0.224591383174419	2.82575116828576
0.0334351520473138	7.77560406830162	0.0172593358554877	1.3018301865086	0.0640443211228431	8.7553320770071	0.0269487303615008	0.999977612669972
0.0455524454638362	9.1189302271232	0.0114289647899568	3.55616599600762	0.0669946298279728	11.0004140292034	0.0172166859495655	2.02740820023886
0.0228904628171585	6.08186039375141	0.0810652832291089	4.27840537764132	0.0538793294086897	6.16521085748964	0.130266854395285	5.73521495528266
0.0808760970947333	9.47462354786694	0.0425093530630693	4.2532005039975	0.1042015554344	9.57307204829628	0.08716723768726	4.99967297989576
0.0678425494278781	6.52349639567547	0.0406744827516377	1.78083427716047	0.111321529330873	7.34097823210721	0.0567990997669706	1.79694860593046
0.0370600160863251	7.67286414396949	0.052968636546284	3.05494996532798	0.052386552448943	8.9999928358508	0.0950016700700047	4.3932344457434
0.0530632674158551	9.55711849383079	0.0869778187596239	1.68563065305352	0.112028168809284	10.8953339110546	0.11522283310223	1.54638960216453
0.0923062158958055	7.20757678267546	0.0104686718946323	1.03021763265133	0.135822257642978	7.40659824203981	-999.9	-999.9
0.0629591165808961	7.70665063057095	0.0841561077605002	2.21808845363557	0.0810377187242938	7.57061179979317	0.139086360267366	2.70093455639963
0.0451961986115202	9.79705311590806	0.0740442772349343	3.79191586840898	0.0560287572080292	10.2991911930036	0.140510383511116	4.77679354961589
0.0171674804436043	8.84097697795369	0.0811038436088711	1.37224537599832	0.0320859924004473	10.0007794805508	0.173066889874959	3.51760588579703
0.0162236586166546	8.45112161361612	0.0442549970932305	2.12152227107435	0.0520958700999474	12.0002314238122	0.0656228891810906	2.71653040937817
0.049366985433735	9.14439629996195	0.0196384183922783	4.96140316221863	0.0900665456067723	9.60592922163526	0.029038693349145	7.03278906989806
0.0306300469604321	8.59780570608564	0.0425127819110639	4.77777386736125	0.0638573116079901	8.99873099681971	0.0836966192275857	4.87363996964121
0.0289042473374866	6.01391265750863	0.087531097731553	2.716822325252	0.0401202056553023	5.00078483642268	0.148900513370274	4.32362681637836
0.0331073316233233	8.12487482675351	0.0311455217469484	4.88179518096149	0.0493900653511229	9.99971102214864	0.0790214731517542	5.99978652687812
0.0918011985602789	9.13147386396304	0.0454304435313679	3.23447761684656	0.10913092031307	9.00014425812606	0.0597691346378451	4.00015736015147
0.0578662608354353	9.08069762634113	0.0986222304496914	2.40061495918781	0.0822012466935265	10.4139238350475	0.188956191458944	3.14790625101308
0.0324454105086625	5.98847614484839	0.0941668822267093	2.4145838636905	0.0760071778930287	7.9997255485601	0.192834926018532	3.49894479925987
0.0924846410285682	6.60529598128051	0.0451275268942118	1.22411789186299	0.101375693913415	7.00037933011338	0.0646230556275956	0.783836894366128
0.0325665600644425	6.19766803807579	0.0970471930596978	3.36638245359063	0.0480165963944767	7.58940550839862	0.123835273127365	3.00018403063444
0.0215309459925629	9.43289881222881	0.0643653917266056	1.00008759181947	0.0292855245823364	9.67704874133046	0.118046891008302	1.84190767921258
0.0446872897259891	6.27704553073272	0.0814062073966488	3.97569954860955	0.0604384788586064	6.63179241269834	0.11527356254523	3.99963667485774
0.0339700911636464	5.31008511898108	0.0480065054236911	3.62031258456409	0.0792389882303726	7.59262135205263	0.151966430975855	5.39305979127385
0.0337445863895118	7.27137476904318	0.0414673961442895	2.15685828775167	0.0452436207537112	7.00065010077355	0.0592479666342938	1.99999946028448
0.0829819010896608	6.69361469103023	0.0271782513475046	2.15707723516971	0.089703943492528	6.07401916572902	0.0709077761136061	3.00003643270068
0.0568783597741276	5.86581506417133	0.0471287525026128	4.17342024296522	0.0915132547429838	6.29297900707564	0.099913770762929	5.99990300048383
0.0640705614676699	5.98928987281397	0.062852140928153	4.18960950430483	0.0949507553257758	7.0001314071952	0.0936820227637694	3.95921150490213
0.0130862351460382	8.95612516906112	0.0171256557106972	1.63581169582903	0.0305809728568645	9.52601745592822	0.0218702011017654	1.02782567913481
0.0862107688817196	9.12054801941849	0.0456821799115278	4.63199474476278	0.126965565268966	9.22941726369418	0.0575122163614982	4.00046735023086
0.0483490135194734	7.70073132938705	0.0193211088539101	4.4543338464573	0.0696345540573152	8.67099092182926	0.0340576628097134	4.87513020703717
0.0890673117386177	8.40395250357687	0.0102189528080635	3.62108827754855	0.129456236457168	9.44326219265893	0.0547541525530399	5.99931752730176
0.0953872487298213	7.42055126815103	0.075905491092708	4.31804032251239	0.181554871215807	8.60554308571104	0.1213974979868	5.00028793980002
0.0578763601696119	8.14636891125701	0.0135925392084755	1.57032662816346	0.0959677768315878	9.31289657092008	0.0257984446608137	0.999842539519567
0.0915561083797365	8.78646246506833	0.0175376945012249	3.64874145574868	0.148972790286302	8.56214956512847	0.0286824711809834	6.57771858853189
0.0305950423725881	7.41754250368103	0.0128343935729936	1.77312766388059	0.0454840936490692	6.99945104286153	-999.9	-999.9
0.050626347148791	9.59110495983623	0.0183549422561191	3.04916132614017	0.117171681895194	12.3146434776267	0.0264448026753696	3.04997361817947
0.0491950586857274	5.89861838147044	0.0308171680243686	1.03999472782016	0.0746293542493414	5.99998924601684	0.0474603123673626	0.998241602157023
0.0467471944401041	7.29426534380764	0.0344312348938547	2.36469715554267	0.0895024950119827	7.82312040057806	0.0473963098493422	3.72564509978992
0.085898769677151	6.93549542105757	0.0449542129412294	3.92115412652493	0.126375330934579	7.65762829663351	0.0989650291995148	4.88029283608258
0.0295212787506171	6.68803091160953	0.0697418113425374	1.56568228080869	0.0489804765123736	8.75934624067632	0.166370714518045	2.76974520340254
0.0541546809999272	9.58405942539684	0.0623065638355911	3.80271016247571	0.141083550436494	10.9993867331951	0.0863581839949215	2.8056882558483
0.0675271463533863	5.42623777291737	0.0235591023415327	3.58785624522716	0.100032890623081	4.99965737494824	0.0291034957947296	3.00046291278099
0.0798931512259878	9.35668134945445	0.0505345647432841	3.41995104961097	0.10132369657224	8.99921831060685	0.0548559190816188	3.06359811285067
0.0993345602671616	7.02154766884632	0.0671327321697027	1.94094721507281	0.138094707555395	7.2927814606097	0.0980764871142946	2.00020528930327
0.082377978512086	7.76511427713558	0.0986767650186084	4.16460722219199	0.135040928161419	8.64950735974978	0.136634580494004	5.68700340870008
0.0213834269484505	9.49405465042219	0.0695630111196078	2.40342043805867	0.0526821663273009	10.0006896900094	0.0772022073578607	2.52950005859827
0.0138911319780163	6.60240857629105	0.0591582807502709	1.75337690766901	0.0348370908720531	7.82089592351437	0.0787300980022939	2.71892527166338
0.0181387344794348	7.74933789740317	0.0759708787593991	3.26331123150885	0.0458024627411372	7.99972510361685	0.094896413779519	2.76662537980148
0.0937644880730659	9.8613361059688	0.0912888789735734	1.45629912894219	0.17595680071303	12.0000166046306	0.131785494740881	2.00196900681702
0.0663059195945971	9.63399858446792	0.0154410546505824	2.1848057936877	0.104051597228924	10.0007937816881	0.0243337165338128	1.00247561438557
0.0859232000960037	5.16794079449028	0.0259550887881778	1.32648606505245	0.133730023306703	5.99926471135638	0.0407365779378132	0.81628294441202
0.0139351752330549	6.00301747443154	0.0654503946425393	4.64942936226726	0.0307464496708048	8.00000129369054	0.118614289753769	6.17073520760068
0.0873381900950335	6.61878777318634	0.0308165304968134	1.50534437783062	0.140066732490059	7.44579000466574	0.044857338391299	1.99997590503764
0.0761777683324181	7.79303025919944	0.065767099824734	1.32974280975759	0.145271109214082	9.3558302246019	0.0906019281336202	2.30848082462642
0.0472535961936228	7.79123226529919	0.0778062848630361	3.79591182433069	0.0757172766768997	7.7341956611815	0.124772005256357	5.00066918862373
0.0214780554710887	7.76980686583556	0.0202865711832419	4.72204922884703	0.038322126366558	7.99981610435292	0.0245095782203974	3.7716984222526
0.0158618954452686	7.48103882768191	0.086158144150395	1.01620608009398	0.0227045746629658	5.99995979157713	0.13833537668633	2.9997912902058
0.0109733157535084	6.20201055775397	0.0145317673124373	2.0079106669873	0.0194476456364616	7.99992144029908	0.0369795528529461	5.00008909499064
0.0761373202223331	8.20520180510357	0.0316248835856095	1.69403119012713	0.0978610824452071	8.12354307288377	0.0404513185070007	2.99975001477323
0.0132800017180853	5.09923049830832	0.0310238904622383	4.31402810849249	0.026121778676962	4.48736269333365	0.0377252554552219	3.99988632569543
0.0196070518437773	7.73648928385228	0.0760363865597174	4.53661122359335	0.0393677246958671	8.2474433940262	0.110374126370991	4.79806394732746
0.0963216301240027	9.03357509756461	0.0580842287489213	2.47938889171928	0.179411212502846	10.7572112639038	0.059221404889079	3.00078683817283
0.0496738377935253	6.96876528905705	0.0774777145311236	2.74913895409554	0.0823646034790064	7.9995411316544	0.109054300539768	3.07862706769304
0.0414909400301985	8.65515863522887	0.0163173059327528	2.90261634904891	0.0821879675346179	8.99992913684731	0.0313698904419055	0.601500348005755
0.0822458731383085	6.25209541292861	0.0266544546512887	4.02044625300914	0.148074918966116	6.53790053688581	0.0181027854348937	2.93521218169048
0.0935361751518212	9.10120148211718	0.0865586135885678	2.39299276750535	0.136319422310094	9.01422832107193	0.140712541783071	2.36913038079228
0.0940090428804979	8.19043769268319	0.0466754552396014	1.08168435934931	0.153173039245829	8.40244819914536	0.064991452010356	0.992705126882788
0.0645747703686357	6.62465722532943	0.0432343241525814	3.92001130990684	0.0797060038917442	7.37295508060338	0.105756917154345	4.8076654697016
0.0968311001989059	5.15655287890695	0.098104677349329	2.92772195395082	0.189185858784973	6.72037046358702	0.146086367111851	3.94031638459199
0.0900772589026019	5.02225327654742	0.0778339898400009	1.93057259265333	0.144429679069028	6.15672874864496	0.136715102370545	2.34038209915929
0.0369948321208358	9.06830724445172	0.0617883544322103	4.63884789869189	0.0589692392555733	9.72984869845393	0.0667307858321217	5.4166771441551
0.0621518722712062	7.25195086211897	0.086030738488771	1.66803053487092	0.100346719866331	8.31435989185231	0.13137712241901	1.63895079283899
0.0984062843979336	6.29274258506484	0.0553371951845475	4.02947769500315	0.171466106946201	6.79614628118113	0.0618645774940349	2.99981246653743
0.0400758040393703	5.14147604582831	0.0466817578859627	2.21872673090547	0.0619903800039626	6.19621959887592	0.127645724576312	2.72893661050256
0.0811901533650234	6.03483291808516	0.0650137819140218	1.46643139608204	0.111779771393906	5.99959291597729	0.141245408205866	3.60231002301405
0.0762295343796723	8.56521135079674	0.0975355553231202	4.38829053100199	0.121231259041033	8.49246407453091	0.118281361605494	5.00002600668533
0.0785744664864615	9.95513338595629	0.0789316096995026	4.34019775036722	0.182685297842892	11.4008284080839	0.10012816839447	4.00029482823216
0.0603997645783238	6.47467765258625	0.0787363798567094	2.09632691554725	0.120057370650361	8.99983635080837	0.137660427439616	2.10119200912587
0.0155616775085218	9.55272888415493	0.0216098664724268	3.88174661062658	0.0269400290131738	8.99932222815479	0.0409089993041518	7.00000226014204
0.0811661891895346	6.14351667463779	0.0304085284098983	2.08022705931216	0.105237542852733	6.46433834995824	0.0867277410254689	3.24695326277837
0.0745527350064367	5.13199889101088	0.0552187420451082	3.07802518829703	0.108397918266559	5.99999849919768	0.0837962272639337	4.00021844239985
0.0310681295394898	9.19986524037085	0.0461717654089443	2.23083337116987	0.0678626215449919	12.9997123904889	0.0731710319744139	2.55534132817234
0.0547349048568867	8.58796611428261	0.0226717397989705	2.71925766207278	0.0866448986982615	9.32276639237401	0.0296137268266578	1.99980030786905
0.0787714775674976	6.45725599606521	0.0412493329704739	4.62521965242922	0.124896152466048	7.0006169740956	0.102252571459973	5.51461800654844
0.058006727534812	6.77851623622701	0.0315550884837285	2.29966163914651	0.0788358705879888	5.99989613257801	0.0615205381801269	4.00055195552333
0.0476169090741314	8.72387023642659	0.0364871174050495	4.64666468091309	0.0658326635187262	9.20492635022321	0.0808606988495012	5.00000238772594
0.041410755245015	6.95898119942285	0.0458587104827166	2.78852119296789	0.0741135428039891	8.68844523778876	0.0764451948705708	3.99999831375619
0.0152381822932512	7.41115204757079	0.0885332287708297	1.09811967983842	0.0304760982063753	7.99915504220264	0.149505944137567	2.11977678488374
0.0507328232820146	9.42362229689024	0.0715475224587135	3.14913411531597	0.0743214120459171	9.2251709976457	0.210317618688134	3.28499193484118
0.0676926151802763	9.62737973663025	0.0121892817993648	1.63779938500375	0.0923825952989308	9.94146863360364	0.0484818948919452	5.09013650258622
0.0783217182639055	9.4828378665261	0.0418464747769758	2.72455749567598	0.135616583610082	9.62995348390948	0.0506625284404537	1.99967456130638
0.0264552801172249	9.15600458043627	0.0372591251577251	4.59418144356459	0.0386602052451485	9.99996169410715	0.0635956586939217	5.0000726398406
0.036711870112922	6.96864675264806	0.0723159819212742	1.06265795323998	0.0545470598729653	8.99965060903613	0.109795799398185	2.56557044280903
0.057926077072043	8.56435735011473	0.0831994232954457	2.91522911097854	0.100993680539888	10.3386628717067	0.141384306003729	3.63496997300637
0.08870886067627	9.58637413219549	0.0977505986019969	3.74836568068713	0.141210612380561	10.0000563375556	0.238617443398358	5.74186428971944
0.0326415408821777	7.37520408933051	0.0658775483514182	4.47546773962677	0.0597017873642512	7.99911923041681	0.131145490011047	4.9999956980088
0.0370931654027663	9.21754446928389	0.0551581672253087	1.37846069037914	0.0483516096721524	9.5148349305678	-999.9	-999.9
0.0143402213579975	9.04433495597914	0.0952137746405788	4.85831558983773	0.0345088351956293	9.76875525676896	0.244924237325567	6.24617757573766
0.0241789915435947	6.88831524690613	0.0377193729672581	4.06737438496202	0.0397192890940813	7.00054487771832	0.0509576397609606	4.24166827881218
0.0662897369894199	8.64636361948214	0.0869767700997181	1.4847379187122	0.1055438105964	10.0007935086243	0.174710581069362	1.99922754292113
0.0284498714492656	5.14602213050239	0.0833575923857279	2.65941992867738	0.0483711956175801	7.00055287314454	0.203225598898684	3.67990465546003
0.0474185830820352	7.15188796166331	0.077824032662902	3.63579532876611	0.077660501867723	9.66590032722433	0.148734074111882	5.72596360659789
0.0811053148214705	9.72069155308418	0.0126390242762864	1.52771458216012	0.110568350385019	10.0001934385506	0.0387798061917548	4.99946672026172
0.0947691137134097	6.38897260068916	0.0670330493384972	2.8716851240024	0.157360203106926	7.37648101526814	0.203744004521843	3.73822864192638
0.0709458647551946	6.71723162638955	0.0369566758535802	4.91548389941454	0.115319564130404	7.9992474597963	0.0479964162921041	5.00016216968277
0.0428568757791072	6.33551199687645	0.025842452920042	2.66347721125931	0.052273986867027	6.00008336888654	0.049013666078662	2.1414506284535
0.0877616106299683	8.21466968744062	0.0589051604759879	1.77751782815903	0.174088482360056	9.99990990260266	0.100242744488216	1.27111661520154
0.0983911057352088	8.51952320779674	0.025507442059461	3.02641647588462	0.137302850054726	8.67953979105418	0.0525821765342836	1.12400300421463
0.0590480397385545	5.81400603870861	0.0356669694068842	1.76237583253533	0.118794376725718	6.99966403819924	0.054122062540093	2.00013120432756
0.0876699909381568	7.40509956376627	0.048073587261606	1.9612996103242	0.131479103078789	8.39195305016472	0.0920629473111045	1.99973475562143
0.059482992766425	9.58623173646629	0.0341739847720601	2.01857858803123	0.0729465698003044	9.00032045995094	0.107563351289689	5.00075464554303
0.0673065632022917	6.09135798644274	0.0781252913596109	3.99966874718666	0.103547117169968	6.16641898022453	0.157002167076769	6.1770655702962
0.0453420300642028	9.31261403718963	0.076927113221027	3.10511194448918	0.0793154061367514	8.70538113442812	0.10986567999628	3.33283695098971
0.0584929727599956	8.05589275667444	0.0420924781030044	4.97752731945366	0.103573749013388	8.29771376446144	0.0653386009374032	6.00017700118751
0.0516794052487239	9.85813506762497	0.0873978788009845	1.86427305266261	0.0972508085513489	9.99956715281313	0.193421663666927	2.57335022457582
0.0268483091495	8.34152915282175	0.0885447207372636	2.46902417484671	0.046311978844247	9.9996278350446	0.164665142167022	2.00087272459708
0.0165809656330384	5.10591394733638	0.0204618733027019	2.73433883301914	0.039230967738451	6.74906433219135	0.0201191180945283	1.91576137863504
0.0993487685569562	9.74572554347105	0.0795397192263044	2.29932952206582	0.114929853514389	9.99992931178668	0.155845616948039	3.42452057385243
0.0231396015617065	5.5217256792821	0.0804815237387083	3.92512338701636	0.0415140910389154	6.01935872192579	0.097947318099271	4.21051188246196
0.0534911367087625	8.83177349925973	0.0537402914837003	2.27064602635801	0.107581846936365	8.77338735947404	0.0778837579587028	3.25295748348533
0.0575491498433985	9.32143885875121	0.0752621699660085	2.7320778593421	0.109449568438333	10.4081816523657	0.117454778863935	3.19717192950964
0.0729785205097869	5.37110317498446	0.0790513030253351	2.67206487711519	0.107747456287472	6.42809930134395	0.131814114439601	2.42582611372839
0.0260701943212189	8.7149738019798	0.0738441237364896	1.03623071219772	0.0527492902566681	11.0000149524578	0.149008149001438	2.32676626539265
0.0147528544883244	9.10173896583728	0.0510477626696229	2.58703327458352	0.0284387955474997	10.5764042722369	0.0925842641346893	3.00021084535075
0.0406266192346811	6.91505808499642	0.048763481490314	4.34113903995603	0.104353248947401	9.21193650072649	0.0511799094149138	5.69957315916435
0.0142582694161683	8.4291956317611	0.09397393561434	1.42147551570088	0.0411923287478761	10.9993449459299	0.19398091219849	1.74939214026475
0.0733029428264126	5.48368335119449	0.097964321479667	3.12581692822278	0.0892976652251713	6.02007290333928	0.232544976794303	4.41742593151192
0.0542933854251169	9.19445916777477	0.0899451559805311	2.63469681795686	0.0835009349530183	9.82620903490149	0.216329996334331	4.45934795550112
0.0438628239370883	7.97052966197953	0.0685675201192498	4.29579074122012	0.0717416124170191	8.50761413137412	0.169874593508934	6.39181028555462
0.0427791402488947	5.69109804928303	0.0328702010237612	2.33531076367944	0.0774846037184583	5.99962358940958	0.0505583139304935	2.50814000663382
0.0542677941964939	6.37931010685861	0.0259007406118326	4.39204673934728	0.0736645379316786	5.65647907831146	0.0743100559789278	12.3636911357123
0.0146897887135856	6.96600356372073	0.0758373137610033	2.44718965422362	0.0218333845499842	4.01948925961518	0.125080335718864	3.26272331864886
0.0414360912027769	6.98830638895743	0.0179868329362944	2.89709757827222	0.0640883085407861	6.95883774546868	0.0330852628726941	4.99937180582796
0.0883916629105806	7.25268246605992	0.0304168238537386	3.02876473311335	0.116207553540787	7.3909396405845	0.0904260218220698	4.40077841802258
0.0888585492502898	7.57930141291581	0.0443361066957004	2.40661228075624	0.108691197059559	7.66100732465213	0.0839141998804629	3.31256519514033
0.0352508109947667	9.69328566803597	0.0296598982461728	4.64032222609967	0.0708991961266364	10.0021502737504	0.0248157708962028	3.99950730253285
0.0501058523147367	8.59184617293067	0.015896236395929	1.04823100380599	0.0574308026371237	7.37918608300936	0.0276350310428919	0.985726574442917
0.0756415076414123	8.39865522924811	0.0243192600738257	2.37208221200854	0.115791547914111	9.00036447898645	0.0244844069886463	2.00063917101785
0.0659604758839123	6.01385256042704	0.0329568183748052	1.69325321074575	0.118698719394775	7.20554507666061	0.0726302118176331	1.99994213910594
0.0983029392827302	8.43430121894926	0.0102796985977329	1.36052420269698	0.275833894941512	10.041686020719	-999.9	-999.9
0.0888271589390934	6.87220419640653	0.0766302182059735	3.77155114710331	0.143126474991723	7.34384299346493	0.095837166358218	3.70860888981959
0.0225644718063995	7.42696253699251	0.0555724023049697	3.81917705666274	0.044011707203064	8.99958004420091	0.107454025838664	4.0000219309459
0.0744636462721974	8.01672952715307	0.0406457336619496	3.16800877731293	0.128015262411157	7.9999897277019	0.163784681609689	4.76981582529636
0.0778895497252233	6.63329825387336	0.0299120480846614	4.52281722426414	0.19154952926285	8.43457003008666	0.0323299696404639	4.24506442206291
0.068771554438863	7.42730030440725	0.0506620370410383	1.04642266593874	0.114491867458635	8.00005203212059	0.0565887693390672	0.0508705242176331
0.0313735150871798	7.41558104171418	0.0155300344200805	4.70129501540214	0.0473442276472164	7.99968630504932	0.0488547151459021	6.00020761954723
0.0705190219730139	5.67133543663658	0.0599918880942278	3.1527524413541	0.125294763498318	5.62192457682993	0.0986638503304337	5.43107783615242
0.0930780998058617	5.27132594026625	0.091777850035578	2.14163510128856	0.184761495847793	5.45356580755318	0.0776442596407293	1.99978237990887
0.0223514024028555	6.8067942885682	0.0980059456755407	4.36753815598786	0.0310881050084778	5.99751880207356	0.141522859515898	4.00008104093233
0.0642711047246121	6.65248310775496	0.0280926039326005	4.46321901213378	0.131384801672689	6.6548972611305	-999.9	-999.9
0.0738924372568727	7.53241650993004	0.0240909428149462	1.45796102099121	0.123111422342003	7.99947573106738	0.0575438490700376	4.83496569296325
0.0736210172763094	6.58206371124834	0.035482484891545	1.41943973861635	0.12822652672994	6.80082849399348	0.0550729286231395	0.227281779059404
0.0516173987998627	7.32251229695976	0.0581939993891865	3.95953356847167	0.0738802797835445	6.99989796162277	0.0771745525247632	4.99979217372429
0.0527190016349778	7.25680759875104	0.0830582585511729	3.13122914079577	0.0630938110214306	6.99990614417892	0.132417996511152	3.73096785865004
0.0597417422849685	5.97357935854234	0.0936569233401679	2.76108846347779	0.0924659870398161	5.99976264520521	0.163409444386081	2.99996005648616
0.043916367974598	8.74364346382208	0.0221292219124734	4.27587720379233	0.0688293801701566	8.11821757160481	0.0218829678277983	6.05914637017937
0.072273694507312	7.58756855851971	0.0524398661963642	1.99484764691442	0.11125001579548	8.000087060946	0.0617236371586867	2.2130428136232
0.0258323276019655	9.81486317235976	0.0687647805409506	3.03954998590052	0.0585182676111557	9.999309490074	0.170195787306225	5.43968538087783
0.0903965882072225	9.45220642723143	0.0596509489021264	4.83603750541806	0.118843261501959	10.3441260403969	0.0576002423098428	6.36660477675798
0.0109832912031561	7.40810955525376	0.0717085511190817	3.01957001816481	0.0273957355292635	8.98751960053863	0.102864707550442	2.99974445752978
0.0960098685673438	9.25162301864475	0.0298618168476969	4.69572144933045	0.205301761538418	9.99953575675368	0.0388856921603586	4.0004617785973
0.0833577981824055	6.82440507458523	0.0973874675249681	3.8022294761613	0.135833483163817	7.72977997492721	0.0887420876850323	3.41539509599902
0.0516404765681364	8.19334554020315	0.0630602676491253	3.64987415634096	0.0849129897056592	8.98025502414765	0.0559463551729552	3.14120018041412
0.0729683583322912	7.03171969158575	0.0359661506488919	2.98492365889251	0.205735799164668	7.46303396923711	-999.9	-999.9
0.0998278217948973	6.93563119391911	0.0999323638249189	3.26912711095065	0.176414930093014	7.55228435314914	0.108445019972422	3.99999564105496
0.0620735570066609	5.21543710841797	0.0280550898239017	3.83771563135087	0.114596086364885	6.50586601684989	0.0514234001504678	5.00031720193467
0.0897109230677597	8.38076525251381	0.0393659208365716	1.17570568434894	0.112234772287786	7.99987093810861	-999.9	-999.9
0.0846133123734035	6.90226587001234	0.061691103798803	4.13045799266547	0.138894426867707	7.99924367093302	0.140470504993593	5.66064904201666
0.0985551233612932	8.63759138272144	0.0300217324122787	3.25487181171775	0.15067210228003	7.99969487613644	0.057940125791501	4.32296487055559
0.0532394329761155	6.68317155214027	0.0697716690856032	3.94893494527787	0.12366599067912	8.82687769917135	0.180631473993966	5.00005197943904
0.0722038328112103	5.8476584800519	0.0612147480249405	2.0376692507416	0.165183119291662	7.41558654231223	0.0641991264797024	1.99999928331041
0.0129067737795413	6.68589103035629	0.0769694088911638	4.12791282776743	0.0264278562876492	7.53913771761316	0.104833405749025	4.999485686434
0.0539144355384633	7.79241152922623	0.0996545733883977	3.73043262120336	0.104160664107431	8.61507677846146	0.509120706385946	6.02616802457268
0.0865756213082932	8.29515793244354	0.0576423252583481	1.94056738261133	0.161920937303269	8.99970862435135	0.104345423594058	4.00078867922048
0.0469689078489319	6.2983489362523	0.0391966312448494	1.99078648537397	0.0753485046541624	5.58774746537916	0.081101214741843	4.82133270823157
0.0495891668461263	7.55781091982499	0.0323909284314141	1.06999190058559	0.0606544365797577	8.000619006174	0.0468497102496035	1.00052617961329
0.0340870186709799	8.78084355033934	0.0575184994447045	4.40086331404746	0.0624419599237123	11.976997673303	0.140225783169158	5.47191912251477
0.0303580613899976	8.26011973200366	0.054963518185541	3.73877109214664	0.0604796083472221	11.2511691644551	0.11516065752652	4.99983625002387
0.039293516993057	9.49640114209615	0.0289222647831775	4.93639406282455	0.107512908961224	9.67256256971558	0.0182020314894218	4.00021323131034
0.0332173067820258	6.2000270257704	0.0267535393708386	1.93360018264502	0.0628412221565204	4.99964140179611	0.0256600744293288	3.00007721424444
0.0369858949584886	5.10882809059694	0.0131801938498393	2.86056759394705	0.0512583531342086	4.84214808007728	0.0271313903443823	4.62789463468773
0.0441817741282284	9.66432856861502	0.0390764251141809	1.16738355066627	0.0553175041340916	11.0002956227277	0.093571147942156	2.99929669826058
0.0581700183660723	7.09219602053054	0.0835392322507687	2.27117536589503	0.0980170557564119	7.99980892383342	0.119420422786779	2.32992226459642
0.030966745831538	5.2648449211847	0.0727759957290255	4.21275472547859	0.0501269049563032	6.00088500046344	0.0905004695910681	3.99976077563553
0.0458049990586005	8.48498121020384	0.0602449880423956	2.21688479557633	0.0813947890405765	9.00056761397742	0.0866833808182638	2.43488540053909
0.0996422612946481	7.11687950999476	0.0726077173091471	1.47772498801351	0.137638720528985	7.13670803839331	0.0778344530526259	1.00026753471534
0.0780797569220886	8.45610440708697	0.0651329607586376	3.11172479391098	0.173177732670537	10.000017402269	0.0693464182029054	1.99983070739389
0.0780091349035501	8.15082348883152	0.057681514469441	2.51888818480074	0.160010972851781	8.99999288016638	0.0993292370989932	3.57830199617376
0.0559773939894512	9.53391811461188	0.0262901439261623	1.17728901468217	0.101928906039277	11.0005471972329	0.0405968669613132	1.99955889870828
0.0142636889452115	5.22667604149319	0.0609639997663908	1.46242752019316	0.0265385760174133	7.42882191234773	0.0786457561781663	1.30794761061776
0.0122177377529442	9.03611593646929	0.024566307910718	4.54721564706415	0.0284311770756913	14.3407694698394	0.0453406450851354	7.05883179815422
0.0655730942217633	7.36025326768868	0.0339496902399696	4.89629133045673	0.113756905869056	7.98732505492081	0.0492550537815374	4.99961433025305
0.0826174956280738	5.59908521245234	0.0398884176462889	1.46961862873286	0.121624857877701	5.48751629164639	0.0593935049953205	1.47675320796027
0.0989492702670395	8.49594112718478	0.0267068087100051	1.05134482029825	0.162305340200061	8.76272354787755	0.0628553272837602	3.99999825518013
0.0607428062451072	9.38883329741657	0.027816886571236	2.60954627580941	0.0831149095549794	11.9268000598682	0.069010039460016	5.34349525813815
0.0494845489179716	6.81323240394704	0.0587403616146185	1.73843496106565	0.0852114499374369	6.99972489947151	0.130081876733713	2.61491540029191
0.0472489798604511	9.87579586100765	0.0861501235491596	2.10175862815231	0.0723987537613325	9.86703301761044	0.155206404585611	3.78438550929849
0.0802288691001013	8.44118577195331	0.0552334635588341	1.19047094509006	0.109021653420064	9.00085105125671	0.131433222562991	2.35123793961352
0.0891083265701309	5.28311544680037	0.0630046990676783	2.34233407210559	0.146719711012899	5.48983327537405	0.12645944203552	2.24489382577846
0.0488271361566149	7.56788270547986	0.0897484462079592	3.20341910235584	0.105710293126602	8.99984517164757	0.15252985766656	3.56827896248147
0.0547283250209875	9.32217249064706	0.0785692979535088	2.25873700063676	0.0836758079080845	9.0002915424332	0.114631934103033	3.00087476720504
0.073369137942791	7.37017984502017	0.0304541755630635	3.22727153077722	0.0903954257712143	8.00203663573804	0.0664754523839498	3.00044338897523
0.0515857463027351	5.77808562666178	0.0887299578008242	1.23839263617992	0.0848893677881432	6.92981181707889	0.122024257837318	0.999856564688935
0.0746076862188056	6.65007429779507	0.0695209245570004	4.59697476495057	0.095413779016757	6.34751938021605	0.0867969130306063	4.27198483601455
0.0393955499422736	6.50136861018836	0.0941778530273587	3.65130502264947	0.0580687123621937	6.74712269392567	0.164767720133853	3.99982495453084
0.0520534791098908	7.1830402163323	0.0883061320427805	4.46600277163088	0.0788932166329671	8.36862707746115	0.196343898169011	6.23254672890515
0.0896405079145916	9.37467233277857	0.0537658368214034	4.76911237929016	0.123917843483591	10.0000467651229	0.0686399235781763	5.14785150951117
0.0692089874832891	6.2516620720271	0.0534019096731208	1.37197521328926	0.119406618176107	6.14554188388851	0.0584729437324885	2.42012106012084
0.0513665077346377	8.79048532107845	0.0645563970692456	1.90752734523267	0.0574260370847765	8.99998153377485	0.159566656758773	3.99983503125287
0.0571961855120026	9.3291048402898	0.0528712691110559	1.05628751870245	0.101913316987554	9.40608567606337	0.0640989675350457	0.999751907597835
0.0979654548806138	8.68981142295524	0.0799858270795085	2.76257604639977	0.126680478287828	9.5123355864388	0.0898828450427097	3.0006541570925
0.0831119756540284	7.3301759082824	0.0528607616829686	2.39160976279527	0.105262510322557	6.99950981773929	0.0518628766045064	3.00267546283345
0.0349917791108601	6.47820141515695	0.0324211380048655	2.24866773094982	0.0710381250384899	8.95766845585828	0.062184475826191	3.28115297668672
0.090818727966398	9.5852788479533	0.0602791166584939	1.3398974686861	0.208034316187086	11.736510823265	0.0647061642335788	0.999959353354198
0.0304921657638624	5.525962022366	0.0666247167531401	4.71206774376333	0.0645923704125876	7.76452816946108	0.143611525820298	5.43876880862425
0.0184770325757563	9.86046612961218	0.076420991611667	1.33270456828177	0.0333263838491617	9.67647461184504	0.0892062172881519	1.99631427963651
0.0889395515434444	9.437464523362	0.0277347138081677	3.19627205654979	0.163449023343159	10.758853038001	0.0447273681642162	3.99952998705781
0.0477802354027517	5.18046870362014	0.0457054243120365	3.09509730990976	0.0668655552532045	5.1283875796741	0.0690541059484932	2.95242758191441
0.0194542651926167	7.33253559330478	0.0335524995508604	2.76709965988994	0.0618626360144602	9.48684816730051	0.0485418004077545	2.55035055497014
0.0124080150434747	5.94678449328057	0.0185879646753892	3.33042265474796	0.0246493229924491	4.99912685521324	0.0191954767376776	3.00031538855731
0.0620925335306674	8.55963603360578	0.0170170333283022	1.44820124004036	0.0777074790260903	8.03195207709945	0.0263572946867392	2.68736729457094
0.0206697308178991	6.62234366172925	0.08406919662375	2.95813905261457	0.0368785990901963	7.00001464549267	0.119132306077368	3.25971382818361
0.0582628253335133	7.14106044499204	0.027767336636316	3.35187893919647	0.0923960204683186	6.53588962534533	0.0554198787017438	8.53348608128176
0.0359780434379354	6.26755908248015	0.0379736903030425	4.93483924400061	0.0531306251188243	6.00322776345714	0.0889721391282036	6.24724200499003
0.0443219247250818	6.53685779776424	0.0266549340332858	1.33649546373636	0.069842383665526	7.28486469219895	0.0477982168431582	1.00038522838241
0.0702990590408444	7.31777020846494	0.0768873088411055	4.82462343946099	0.0962300233404005	8.02109258758999	0.0935714445723229	4.09869749715903
0.0349205623543821	5.65002918825485	0.0950878318515606	1.81740924995393	0.050189766344732	7.00053863445452	0.162758865790827	2.17583766807091
0.0256646660482511	5.99742440856062	0.0657839391939342	4.78275707829744	0.0468637783470269	6.00002543938353	0.0787246402718853	4.00004263451617
0.0192929266532883	7.31690998421982	0.0874300740263425	2.59310989174992	0.032877620865032	10.4087582561807	0.124044518607894	3.32053880957581
0.0500212231720798	6.30792804644443	0.0806245337589644	1.49039620440453	0.0723546812450967	7.00066280038818	0.126286427145569	2.35692212023647
0.0929375379299745	9.08736451994628	0.0164085187250748	4.41898284479976	0.14297344606002	8.99994349243646	0.0102633861268432	2.53313948792347
0.073121504818555	6.73612969345413	0.0509170775045641	3.75993816182017	0.114927535045816	5.9390797979408	0.0891907483847389	5.00028992881559
0.0980353944026865	7.71795125096105	0.0513786132144742	4.50083462055773	0.185955808086606	7.5931766180225	0.0784566652023181	5.17088716456715
0.0876362666441128	7.75802559917793	0.0703075814666227	2.02140467707068	0.124771849107338	7.8374758906876	0.122363008380821	3.70141583593165
0.0558781470591202	7.8817382606212	0.0352913651568815	1.39050841797143	0.0854736836839026	9.33217136532293	0.0680435588013641	4.00024725357733
0.0346124600642361	5.99194238893688	0.0159957164269872	2.97667480632663	0.0580230039351839	8.00036814277581	0.0183237530497542	5.2095357004367
0.0527862088661641	9.91500512463972	0.0253607404185459	2.63630115333945	0.070884394940133	10.0006379498953	0.0334284310211643	2.00007585943733
0.0757040230184794	8.12025048886426	0.0209544325526804	2.02156515140086	0.106981247346019	8.99975354130705	0.0496218504780162	3.06260524783943
0.0211691481410526	5.65774965332821	0.0762193094426766	2.41012991312891	0.0547616243900933	5.00080356801814	0.162328782746651	3.31365528534871
0.0262423985730857	8.68451144779101	0.0418726977915503	4.41914131771773	0.0589743074804568	8.40184382740366	0.0459384628359266	4.99929410527066
0.0830488590220921	7.08676588255912	0.0590433821035549	4.85808987636119	0.112919688828347	7.00000747746161	0.0894802564923409	6.00043626265879
0.0430533150886186	9.39411713625304	0.0430107665574178	2.66188785713166	0.0769331522802194	10.0002983457528	0.0652881509306255	2.35920700000354
0.0812553837453015	5.6044581765309	0.050714149302803	1.59086024295539	0.169021075044116	6.66072370465967	-999.9	-999.9
0.0929562575486489	5.39104038267396	0.025004655609373	1.12095444835722	0.222438792787651	6.73460786905326	0.0691155750383605	1.52273271376398
0.0841882637166418	5.56789114838466	0.0911738398880698	4.69066990818828	0.137841696463353	5.78979744662133	0.162312304220013	4.42046058502159
0.0628731020144187	8.88464322313666	0.0249309823056683	2.61662396322936	0.148127511358782	12.4088327795977	0.095632798768672	4.55398824447467
0.0310056838579476	7.27433582185768	0.0685860863071866	3.69356395211071	0.0420953644880315	6.86287934214906	0.0766814259194257	3.29573871978555
0.094927953586448	8.62554219434969	0.0798427064809948	2.99052713625133	0.13497233734789	8.18574859967539	0.0967507967509449	3.35166074278762
0.0653694794373587	6.54772259411402	0.0299683980899863	2.69335300195962	0.0746250294521809	6.64189279170894	0.0571610919232865	2.82676048409359
0.0698982445406728	9.63797409553081	0.0701203535753302	3.53380813635886	0.0953423130467804	9.36828892904344	0.0844599963587897	4.00033042252914
0.0903769338596612	7.9214155045338	0.0475901442114264	2.02366220485419	0.180464701275428	9.72073714973103	0.0710343487190681	3.00006536322208
0.0356620282121003	7.95982438838109	0.0733516045310535	1.32989012915641	0.0587366320865123	8.14457351201723	0.0948724757520454	2.49096634313868
0.018367949356325	9.72618533531204	0.0921241132868454	3.97843364346772	0.0321491079449125	12.0000826808325	0.246237674781499	4.99931042524637
0.0168825163133442	6.633602718357	0.0204290563496761	2.73789825197309	0.0211513390457852	3.33725351161763	0.0305235386771583	4.96970552329909
0.0430191912711598	5.92743446934037	0.0368408909882419	1.36153610236943	0.087701873759268	8.44267473695641	-999.9	-999.9
0.086160037140362	7.95221179490909	0.033427423115354	2.61337093543261	0.115947974223126	8.00031403374722	0.0622449637630645	4.14021421836441
0.0748397265514359	8.8945735397283	0.0722134874016047	3.68562270794064	0.0994309446259616	8.55792139017743	0.142243798301973	5.65952703662899
0.0909683325747028	7.62395255733281	0.0858958101738244	2.36933389492333	0.145876376840776	7.60253153335467	0.107966145609746	1.98459512651851
0.0340495199011639	7.30834935675375	0.049321883271914	3.52154232468456	0.0549369338057372	7.00068008525811	0.0820153757227355	2.99982071349651
0.0656536330585368	6.63053319323808	0.0697230694908649	2.19006372243166	0.152858448204145	7.38913375551238	0.0781445001102251	2.00036195490447
0.0506147446669638	7.96479927492328	0.0158534255740233	4.57918828725815	0.0736706781033493	7.58240041480293	0.035914994407932	7.16159529034892
0.0176963004772551	6.71670688781887	0.0575500341760926	4.76836643740535	0.022985979593386	5.19590985679365	0.120674149350273	9.56217318880215
0.0308677739114501	6.45056824781932	0.0415413432009518	2.21153053827584	0.0741635923804502	7.18770663068139	0.0588378466019959	2.00022426967905
0.0586711029335856	6.84459505602717	0.0128948609158397	2.75163773540407	0.0936084963011515	7.47255747059766	0.0162958512772917	4.37073205146017
0.0916683941986412	9.26916738506407	0.0409446383221075	2.19993592333049	0.128157165586698	9.62811815015516	0.105601605874416	4.39050690760012
0.0333192853117362	7.38045884529129	0.0625780070340261	3.41400469560176	0.0615289341280866	8.20798554676998	0.0802670775650555	3.0000021822329
0.0914353676722385	7.07002266892232	0.0379821534478106	1.61489996965975	0.155417680839815	7.88262539119246	0.0585830706035945	1.00049763680639
0.0876164363813587	6.81613099644892	0.0439303373172879	4.69930437486619	0.12549430191891	7.13788941566023	0.0979281723678116	6.32821313231739
0.0657485196599737	9.45057414122857	0.0327737388759851	3.42885980848223	0.12864420081535	10.6425743796102	0.0489678358540288	4.99977310640505
0.0133393448172137	6.43599939066917	0.0805039919121191	1.29038330726326	0.0182354572816447	2.98427216329374	0.116067203098331	1.65445417248981
0.0818086455762386	9.27094510290772	0.0633050744165666	2.54272959660739	0.142707410451497	9.63139412890471	0.105105924088768	4.56862514178861
0.0115397411957383	8.3347416925244	0.0831170888035558	4.59722669795156	0.024251759645343	7.17637208791719	0.120998513039831	5.10747826975497
0.0932235426525585	9.62409193627536	0.0477487672236748	1.3440281637013	0.134728575801124	9.33935411288304	0.0524618088176167	2.14989115258703
0.0701706138136797	7.6950816437602	0.0327025914588012	2.89060280378908	0.107829652962052	8.00069389977287	0.137215037201257	4.99977484340293
0.0246230813278817	8.35998203488998	0.0469642969430424	2.46166375465691	0.0441534878382478	10.0982476937241	0.067475635560521	2.09065001649641
0.0453077402850613	7.1513783512637	0.0328475466254167	3.4080471592024	0.0529594750209531	7.10165524397547	0.0744250037521233	6.24362684123555
0.0946414174721576	8.25698500149883	0.056397985087242	4.91569205932319	0.136679533747172	8.47135436491692	0.142031660264853	6.70508880441272
0.0759197294944897	9.63173747994006	0.010923651154153	2.14541656058282	0.0983565420257174	10.0001479025516	0.0209494074422684	2.00030665293071
0.0969901192560792	5.62625503633171	0.0782352452073246	1.05989263392985	0.240956832715601	6.66398576678193	0.112133708675006	1.33440802627376
0.0778378696553409	7.15780325932428	0.0876700818398967	3.69266945868731	0.111139196884457	7.72381427770881	0.116684416043287	3.61410596627083
0.0210960750444792	7.1881741436664	0.0948980248905718	4.23327796440572	0.0355436764429193	7.87856003914764	0.10929552872142	4.53615343125147
0.0913613723148592	8.61768028931692	0.0639619214413688	3.95527636446059	0.132677861336499	8.66591172500419	0.115701927463771	5.00030452193106
0.0146810111217201	9.99355376814492	0.0819461908889935	1.68597660306841	0.0307027726439406	12.9999520403879	0.130184802352247	1.98567212998239
0.0330070105730556	5.69022239651531	0.041579820222687	3.33316993620247	0.0437437868284458	5.00002928764358	0.0917946652248825	4.91950427422125
0.0381483386340551	6.51697857654653	0.0750980702391826	4.43780761025846	0.068748684054358	8.00008978382137	0.101252355800567	4.80773110242127
0.0296990950638428	6.94624652271159	0.0448539041494951	4.80707381479442	0.0571937144423113	6.00014036074204	0.0806197296727324	8.0584441997032
0.0217151570064016	8.31995697226375	0.0176013401779346	4.05523491464555	0.0429518091499447	9.19071416462087	0.0475255809032726	3.9999378748491
0.019786774662789	5.61331621254794	0.0159214065177366	4.64416519645602	0.0474281657987441	7.92130848389501	0.0261405219545916	3.48016632363801
0.0517181523772888	6.14480712334625	0.0584096190077253	4.46890215668827	0.0664205216023837	6.47028489132513	0.135742172741886	4.68493937159831
0.0240204259264283	6.17113029467873	0.0941839041747153	2.33237219974399	0.0449101583983313	6.98747609597933	0.19707813482693	5.00006889037348
0.063575495085679	5.140727708349	0.01511084997328	4.29611458070576	0.0909674480231735	4.13430941566471	0.07118892517623	11.8159087357038
0.0819258697819896	5.91390930931084	0.0137869613291696	1.56511724367738	0.12571379979611	7.20858248395952	0.0285482612211437	3.00051323343122
0.0222132558561862	7.02178958104923	0.0635013261809945	2.78931681066751	0.047514911679058	8.9732708234408	0.0660744482769975	3.38250048197089
0.0352624026848935	6.172034596093	0.0520615823357366	1.33305927086622	0.0694972315529755	7.23748094124324	0.0718607766140725	2.05000740404127
0.0471964179095812	7.02889228356071	0.0142975490260869	4.16114620491862	0.120407759341896	9.00061385814878	0.0115196808840181	3.00049343948388
0.0441795338131487	6.0648862272501	0.0191265829862095	1.34088643454015	0.0753597603618496	7.7814434509583	0.0330616881689395	3.88812013277716
0.0784935482637957	7.31702820863575	0.0387331170286052	4.44709908869117	0.110642887790594	9.38303276919988	0.0747766284341802	3.99967661016988
0.099434124159161	7.00350994011387	0.0936571693071164	3.5219347262755	0.1317134106778	8.14443598030466	0.155588321537063	4.63128211166409
0.022251677326858	8.31191594712436	0.0619501496804878	2.44645191635936	0.0313116819682906	9.00036238596108	0.101398072715046	2.99975418878531
0.0740648188069463	8.6480953998398	0.0915347857191227	1.22158164903522	0.128846574705952	10.6879932842866	0.117907160621218	1.64122582271289
0.0776461585145444	6.02586881374009	0.0987555346032605	1.25308196619153	0.11879528017054	7.44096567906458	0.145594314276062	0.99999705583548
0.0485836476949044	9.52093746280298	0.0249532916839235	2.95579713024199	0.0762481945471626	9.72151381271504	0.0421842855293292	4.995483375828
0.0343475276767276	6.51192567311227	0.0499153356160969	1.50507748778909	0.0474736538851155	5.99966503432925	0.123270042747369	2.69231043063682
0.0301196474162862	7.0989358657971	0.0945897756656632	2.58069373760372	0.0387984717504485	6.56010744081507	0.151619820320005	3.00076143298535
0.0482959634275176	7.84140604431741	0.07372222666163	3.14138062763959	0.0728773466950536	8.10004496704984	0.15877146841032	7.0001101778439
0.0839749528933317	7.82783407019451	0.0591191688831896	2.9265420883894	0.135798174297173	8.65490993515072	0.099919574508302	4.00016907250097
0.0123241820768453	8.09054383542389	0.0193860997213051	1.69575556367636	0.0374887164588764	12.0001758573258	0.0362944058028799	4.00158585753993
0.0453911454603076	6.95672539295629	0.0491125612496398	2.24910628516227	0.0696697831978214	8.00017431746285	0.148801774300123	4.20857548646392
0.0620791446766816	7.21044604899362	0.0248275976488367	1.11183513700962	0.116733179189684	7.48091563052658	-999.9	-999.9
0.0804671941418201	9.15827908436768	0.0919193310081027	4.32490578852594	0.111635083450468	9.00076681940986	0.117469126786381	4.49359234334064
0.0276078607863747	6.0202489583753	0.0424314412195236	3.66919387876987	0.0827000568213842	8.99978875276023	0.0393903208653938	1.97848281669834
0.0375603241752833	5.42051550117321	0.041239381597843	1.24451606348157	0.0556324824392297	6.00025362905063	0.0912294508366	2.61364738560937
0.0328770276228897	5.23535499582067	0.0904707454401068	3.21291231084615	0.0490657247870882	5.6394167462872	0.115816865411837	3.32081909389265
0.0692728766123764	7.49460188555531	0.0212333309301175	2.43824413884431	0.0647860068474102	6.51366302640106	0.0597511667355015	2.00025161395511
0.065417290860787	8.10841277707368	0.0997191737848334	3.36870538070798	0.0962280791446752	8.9998134244955	0.129194736498614	3.61803165061096
0.03668550362112	6.45188486319967	0.0114267255016603	3.07068340107799	0.0578344518230498	7.43251763976586	0.0308477664064746	4.00033117345298
0.0839017947413959	8.33279929473065	0.0152852421742864	3.33286283630878	0.161074027601979	10.6999026684877	0.0930759034824148	5.47219400031877
0.0692325274087489	6.4224250940606	0.0908323918306269	4.96029085945338	0.119139385894437	6.5442304314742	0.207148490974859	5.74289142609802
0.0643493698025122	5.67664514761418	0.061556374176871	2.94088483508676	0.108294069280757	6.25513542361427	0.206924258135599	3.78510657436948
0.0579622772545554	6.86112901312299	0.0906460700859316	2.00369068887085	0.117315887024674	6.87139418182541	0.133035559442769	1.9994539600763
0.0960954993474297	8.20318562560715	0.0948517358722165	4.6861191932112	0.170083585717311	7.99970501871179	0.0951140998101792	4.35446540135176
0.0658084649778903	9.36063967063092	0.0670959539711475	4.39491882920265	0.10466244587467	10.456454734741	0.100324111752794	5.9995930704667
0.0324479440436699	6.32110250531696	0.09095801736461	3.48189558647573	0.0616340318282107	7.92589962033734	0.130016731511984	3.18024382890341
0.0441679116338492	8.95091387676075	0.0318124781851657	3.74086860660464	0.0813411532827451	9.54074153219867	0.0257871380375265	3.0005694704583
0.0410496459668502	6.81171052739955	0.0993538592429832	4.71586572192609	0.0539019024972884	6.23307757756981	0.124712288362569	5.2353711110137
0.0407808194099925	7.44816657388583	0.0996492325444706	1.05403228197247	0.103525180583457	9.43857187799742	0.107670531004533	0.470659294671885
0.0427095255255699	7.01649333932437	0.0682523507112637	2.55036932136863	0.0517109841177264	8.23960057440305	0.135887799451502	3.0002693466351
0.0535798131162301	8.8071180076804	0.0442714693769813	4.35274380072951	0.0831594661486666	9.45137379117753	0.0741051746773214	5.00062409117626
0.0305655283923261	8.14575775526464	0.0166601450718008	1.54695694707334	0.0622509179936199	9.74691513547752	0.0258487183999484	5.31850435447483
0.0115817881119438	8.77418207121082	0.0867300367937423	4.75838002283126	0.022468632564072	6.93980419970512	0.12088730030059	5.99924564587801
0.0114002531464212	6.17938962765038	0.0487193577899598	2.35051247291267	0.0294386371995765	9.04448540856773	0.0805023310741465	4.00051234612144
0.0133807183732279	5.8475132798776	0.0723231672449037	3.0285420846194	0.0276610764432291	9.00041195028016	0.0768931263400237	3.50497868640095
0.0396791530400515	6.6769276780542	0.0362151755462401	3.5351027995348	0.0549594182712812	5.99964801443823	0.124490992829401	11.9999634346205
0.0155282841739245	7.28397610597312	0.03110090801958	3.85903429333121	0.0197130111152986	5.99964939303886	0.0477595017368496	4.53012939678875
0.080293053125497	9.66873821802437	0.0964020429598168	4.60904801078141	0.12483493031446	10.2271063366421	0.157995010405922	4.6568320489147
0.0407491150917485	6.25926326611079	0.0552147674304433	1.31412689201534	0.074200008856887	7.63545114807937	0.0651795667214205	1.18709566469582
0.0627200287440792	8.52317660814151	0.0399464985565282	2.02158396784216	0.0933649104855563	8.2253108683052	0.0608323292485176	2.9999348749711
0.0253073473810218	8.36874537169933	0.0864761115214787	1.98033528961241	0.0514900938255188	10.4218825074544	0.31876154437164	3.99998371592215
0.0588122859084979	5.90019930503331	0.0680423578433692	1.09091847669333	0.0743409858499781	5.99932081482863	0.0989733804852684	1.01055913984491
0.0155286821885966	8.29067482263781	0.0410672378214076	1.09421168267727	0.0314763122213738	8.55210774992801	0.0790750851063484	3.8101645647315
0.0810499028558843	5.01412401208654	0.0282750964048319	3.05635350942612	0.102923805106525	6.05063571813847	0.0457664103019358	3.86172309331659
0.0688364033168182	8.59509887523018	0.089433510529343	1.10332418326288	0.110395729641951	9.21634472848679	0.108594981649636	1.00000071404306
0.0721566698118113	7.61800333857536	0.0737941658124328	2.98440589103848	0.116094168440825	9.42511373226283	0.0967023216028659	2.59068301260635
0.0720748373749666	6.33257047156803	0.0235032307542861	2.25406266562641	0.114197436624724	6.57835487597309	0.040076874372844	2.99999638825224
0.0105604129564017	7.37394966068678	0.0417578834667802	3.51048528216779	0.0201455751013568	7.00039809162463	0.0510371534532712	4.57007631994566
0.0451372931734659	8.9544442249462	0.093828296023421	3.39763414859772	0.0902903223773217	10.5133529398796	0.143154219761633	4.16280652845495
0.0911442295159213	8.17372922669165	0.0489128598710522	1.12587984651327	0.115611948750979	8.04669342795036	0.0966561575477942	2.14033387821933
0.0509700890607201	8.86425643693656	0.0637211577268317	4.22032209392637	0.0577364834726271	9.32728432246345	0.140610824655679	5.75466557152796
0.0548266638768837	9.02451738482341	0.0396196039975621	4.72554932814091	0.0957282448877507	9.49199190930937	0.0480684631025435	5.80301470030725
0.0257091999379918	6.46249819663353	0.0341680430714041	4.63614336308092	0.0379721929645933	6.99994295292052	0.0626580098994083	5.00050767226338
0.0205928970547393	8.08528498397209	0.0204151990730315	1.35830296389759	0.0402423427324843	11.5035904378145	-999.9	-999.9
0.0124162204866298	8.81469904328696	0.0576433065906167	3.77955296915025	0.0332149055962123	10.6956153420699	0.0742508700310586	4.53424949965523
0.0863352954853326	6.58138212398626	0.0576478627207689	1.00164125766605	0.133021831534039	7.45384169294171	0.0909487636902432	0.203877420789874
0.0270939916372299	8.81344339693896	0.0297752525331453	1.9897121116519	0.0392284839509618	8.69452430021286	0.0391845310863183	1.888340600929
0.051585214282386	5.58736906619743	0.0196380119537935	3.37086770776659	0.0988479694975426	6.61222836059656	0.0168410376451201	4.09175405018854
0.0459548921929672	7.651864803629	0.054130183190573	1.01201085373759	0.0721384496451333	9.20253599625379	0.0921569293087344	2.91563355513288
0.0538303120969795	6.53884214814752	0.0168446692544967	2.5549130635336	0.0744241292835753	7.40056921744325	0.0672122162013745	3.9377185990314
0.063429374541156	6.2714941019658	0.0987030561151914	3.79036421794444	0.0797283416283717	7.10787054383997	0.192605809072495	4.00776889338972
0.0276563557120971	6.61627902532928	0.0434828371461481	1.7102833269164	0.0405611035281977	5.15350915526851	0.0540253348429711	1.37245784155752
0.0618467035633512	8.87240684474818	0.0269409842696041	2.21228863950819	0.120883917056767	9.110507715551	0.0201577268280537	3.00050755893056
0.0294773505581543	5.30249248957261	0.03269858708838	2.83181368745863	0.0630022864635897	7.34700910947502	0.0340743026166536	1.00015337895044
0.0442618090868928	6.82765046251006	0.0487006009765901	3.24022342078388	0.0816082019212961	8.42834643512555	0.0641246651751368	4.00053180860378
0.0834432407049462	8.01248738309368	0.0441608737059869	1.10744646843523	0.0992347632086692	8.99855497678734	0.0933705765781723	3.35819288242023
0.0495049823005684	8.22425100603141	0.0220307311764918	1.54933124314994	0.0964249797312626	7.69313293482785	0.0249390571299776	1.72993008702047
0.0981676310370676	5.14009032980539	0.0443205316737294	2.2361348066479	0.153228397491937	5.36254163205366	0.0504929734676709	2.42619202820915
