# Supplementary material for: Analyzing pathogen suppressiveness in bioassays with natural soils using integrative maximum likelihood methods in R
Source: PeerJ. 2016 Nov 3;4:e2615. doi: 10.7717/peerj.2615 (PMC5101589; doi:10.7717/peerj.2615)
Supplement: Supplemental Information 1 — The folder “data” containsthe data to reproduce Figs. 4, 6, and 7: “data scenario01.csv” to “data scenario06.csv”, “real.data.1.csv” and “real.data.2.csv”. The folder “script” contains the script files “scenario01.r” to “scenario06.r” thatallow for reproducing the data shown in Figs. 4 & 6. The folder “script” contains the scriptfiles “figure07.r” & “figure08.r” allowing to reproduce the statistics shown in Figs. 7 & 8. The folder “source” contains the R-source files “infections.models.r” and “infection.nll.r” that are required to run the script files. [file peerj-04-2615-s001.zip › MainSources/data/data_scenario05.csv]

r.control	t0.control	r.treat.pathogen	t0.treat.pathogen	r.control.est	t0.control.est	r.two.pathogen.est	t0.two.pathogen.est
0.0075187553698197	2.47033278737217	0.260690766759217	7.96050756704062	0.016838022364066	4.05696029806999	0.270176211834438	8.33003151475238
0.0798157403687947	1.86700109113008	0.226519464887679	6.48488436010666	0.125887334731259	2.56855299263199	0.186243823296025	6.56291209392752
0.0513105037740897	4.04517255909741	0.144144489895552	9.7168437729124	0.0745640349991296	4.33021066737021	0.163417363529707	10.7039551342663
0.0932821462079883	1.49578620865941	0.443971461616457	7.97066465602256	0.132374756934317	1.68027281204553	0.36043643697932	8.00005191987656
0.0235652104041073	4.12209009658545	0.158245634101331	8.67410938022658	0.0391964226757827	4.48702813431203	0.152367071498692	9.00037250410626
0.0433855855383445	3.3375902986154	0.440001148730516	8.7205764267128	0.0605385120415682	3.2727877088558	0.472572953029137	9.30861099117715
0.0634561273255385	2.24012359045446	0.246193538140506	8.74508738867007	0.104828916301659	2.53163433507427	0.307167750108186	10.74565706292
0.0924707762522157	2.64976090472192	0.375992349814624	6.71166974236257	0.131095093552587	2.90620453847795	0.524842858530694	7.26004558006517
0.0951870212338399	2.15350401960313	0.146395409107208	9.90050464635715	0.14218281701955	2.60975041947713	0.0176473130896062	2.46326102048694
0.0663228562651202	2.20920819044113	0.343840255960822	6.79969183984213	0.101495663780553	2.62197076035772	0.327322698257185	7.02667836244733
0.0137275854337495	1.01965284347534	0.231404076423496	9.03830793919042	0.024750666178982	0.684788454849332	0.220359032191656	9.27199865393605
0.0155767009761184	1.90636265091598	0.253881268016994	5.50226378953084	0.0293003014901234	2.71827499063719	0.281017982549598	5.95052543731105
0.0837727287211456	2.47358715441078	0.400021811202169	8.15946400165558	0.123455189581365	2.88500930468481	0.349107865848357	8.65124029847165
0.0632447017536033	1.40402976423502	0.422723708953708	8.75969333807006	0.101348181177832	1.72841778903316	0.296881092343553	8.81179581122948
0.0561281379268039	1.37580760195851	0.38401548974216	7.95874005765654	0.0820428089234863	1.18947849896127	0.42218663369334	8.69434308379012
0.0715223720532376	1.4647134616971	0.388287513237447	8.57004481367767	0.113427419548397	1.77323475367328	0.391684230717446	9.45832345384878
0.0156988111566752	3.80476016458124	0.183316938020289	7.63155536027625	0.0299673949472688	4.46066567347562	0.176905129786669	7.39315926144496
0.0168857447940391	3.91551611293107	0.44051112215966	6.8756463972386	0.0304987122625814	4.00048866070098	0.514562303310879	7.10972392734953
0.0633894090924878	3.08543232362717	0.442386952228844	7.08672261913307	0.102721871022042	3.35956476253279	0.498384991464631	7.39348940694473
0.0878722401030827	2.88888918235898	0.325728029105812	8.9738152641803	0.132098768904834	3.32185837667823	0.0546968445571217	2.84450139705924
0.0243179422940593	4.52717436663806	0.225012080464512	8.62583328736946	0.0358204394157184	4.27260153974294	0.229941908310063	8.64907277894937
0.0211050187132787	1.71653143875301	0.405255823489279	8.18301136954688	0.0381832484043068	2.68170845438233	0.440784080469434	8.48917977618659
0.0998218295534607	2.41918881703168	0.315057116840035	7.93060837313533	0.149509466418871	2.590742372667	0.273995559927049	8.99988681625859
0.0396345353962388	2.04083474911749	0.305363435670733	9.71401913673617	0.0649517125562687	2.21818871217395	0.443811468188907	10.2212558831819
0.0680829405102413	2.29346016142517	0.155046416632831	7.32694765552878	0.0956658124731323	2.63531910594658	0.138835148421484	7.57810696690998
0.00476228957436979	4.81878379359841	0.13724481407553	8.7460943707265	0.0115270342328506	4.45050880547406	0.146328291025564	8.78819892020956
0.0547348918356001	2.88549624569714	0.436358933802694	6.74070723354816	0.081816260096245	3.13576009470088	0.450900461480953	6.9996639231555
0.0242005096513312	4.87174166738987	0.276227392349392	5.62506881193258	0.0460644411341838	5.00016763889298	0.309255126664992	5.93378514269051
0.0767254642695189	3.17197550088167	0.343886563088745	8.1301707145758	0.119868062303015	3.29283589552282	0.331936183601988	8.82214524411599
0.00770780066307634	2.4056149199605	0.422952402569354	5.27248727739789	0.0187209984270766	3.00023553288533	0.375469235614793	5.37566718635814
0.0764624263891019	1.20351465139538	0.171741024497896	7.84001811873168	0.116827026656791	1.84100892197557	0.0703288534557242	1.59056849263874
0.0554115503476933	4.78019185550511	0.329738153051585	8.1854802230373	0.0900917214767986	5.73292931956244	0.289947286104482	7.77509022729706
0.021387725519482	3.83703916613013	0.142503791023046	8.27668047510087	0.0363138077269266	4.23823327408341	0.163439591747659	8.43311892595389
0.0535213035072666	3.67021916154772	0.302155121974647	5.39376888773404	0.0956193321059196	4.37404407137898	0.174191804162852	3.94355570522988
0.0585767121154349	3.33700951375067	0.346378096286207	5.36585407797247	0.0811736338510286	3.39904316066847	0.306207733033198	5.22283944559489
0.0322109142427798	3.1977726938203	0.420592007692903	8.3732896624133	0.0506301065327507	3.68985171169167	0.384524254907286	8.6681590132698
0.0929829019424506	2.02557984087616	0.112829656712711	9.51424545608461	0.150186976062471	2.51906538210172	-999.9	-999.9
0.048310018684715	3.88794166222215	0.395701822731644	5.9542844526004	0.0757603543926695	4.9998087656119	0.235586636116869	3.95619539015952
0.0574669427543413	1.4197886409238	0.344183414708823	9.87285504699685	0.0851718005415646	1.49975022177113	0.355036066078398	10.2098340248477
0.0949053765132558	1.78541036229581	0.130883318651468	9.9889179377351	0.134324626228143	1.80355246414837	0.15063242709658	13.0552868417528
0.058199050862575	4.11096639279276	0.26080035995692	7.47431281488389	0.0890527258459891	4.64809331559193	0.283119115287005	7.99982895120898
0.0685841428330168	1.93226918112487	0.454300344269723	9.96326310676523	0.0999481643877641	2.36425430297361	0.688907247553243	10.6955112368667
0.0133314775167964	2.45034286286682	0.380823380034417	5.56666304008104	0.0203624472059056	2.00070449942472	0.398720085378702	5.57722617694089
0.0469493542602286	4.30144372675568	0.394831875804812	8.08367212768644	0.0745121221803918	4.64536226880447	0.390703818083225	8.63113482674656
0.0127056318619288	3.52964654378593	0.292457476258278	8.3919514354784	0.0245499245279342	4.96346904431168	0.144007794967597	3.95526158898772
0.0798601863596123	1.06578659359366	0.386073989607394	7.8038326301612	0.126181659556308	1.40078329648423	0.561488973308207	8.90306848371674
0.00301872778288089	3.28519108705223	0.357785872370005	9.73020688630641	0.00758703309101799	4.75219807032651	0.386278627780466	9.52310017872529
0.0999527458683588	4.79809035081416	0.263862736150622	9.57479494740255	0.149561632109128	4.8584957360291	0.233285132506428	10.7848797169592
0.0525057570245117	4.84996694792062	0.420468822028488	6.06510957586579	0.0826983560544157	5.68557834307703	0.29847806382337	4.90040188474015
0.0534132480223198	1.53919536899775	0.475402802694589	6.92173586227	0.079591517592982	1.7664745479903	0.65970921136207	7.7023740741884
0.0751168469826225	2.4507177490741	0.211437080893666	5.45462824753486	0.109999558443921	2.67392406834748	0.185154298436581	5.19261645398461
0.0126488441536203	2.28087431471795	0.253780053928494	6.46522630471736	0.0211228419175835	1.44881027530249	0.236231100425232	6.57737965099742
0.0705838679801673	4.14732800517231	0.200124561134726	6.04321690974757	0.109819923664423	5.10323525891962	0.180346547178139	4.8629186628989
0.083783189562615	3.84696680959314	0.285988962464035	6.0619529185351	0.143398921166061	4.57024933741478	0.33933954504386	6.32302262185848
0.0832541327842046	4.15001332573593	0.168957834783941	8.6828543827869	0.150683254306165	5.22352478386257	0.0550184535901321	4.25771591810928
0.0285724612192716	2.62420577742159	0.164594358112663	5.75059448950924	0.0497474728864024	3.00002064230649	0.104698907242562	2.92250101373872
0.0128136112811044	4.98244929034263	0.446993423998356	6.72537606908008	0.0242084897314196	5.10739252250049	0.440234289656144	6.84461417833544
0.0398810783450026	1.94939447939396	0.43687159018591	8.01528150564991	0.0562177010964212	1.5832297674418	0.631806718143344	8.51347498969006
0.0917609829599969	1.83248512167484	0.12511593895033	7.40427256328985	0.134869648544661	1.92511879766756	0.194655692158673	11.9755205483857
0.0182587789190002	1.93112517241389	0.398266248777509	6.76721456926316	0.0329863505981858	2.38392461979668	0.432043193731549	6.87631411938131
0.0412159563577734	4.94484177883714	0.10794264562428	8.0999858758878	0.0699833407072298	5.49596471913801	0.0926773095087834	8.99953982224728
0.0388891733344644	2.5246257185936	0.335864945035428	9.33566343504936	0.0592713118114288	2.07930854060019	0.360607187085644	10.0006478665144
0.0079756594307255	3.09272009506822	0.260012845508754	5.34113862784579	0.0173931583165858	2.30145970014499	0.247315985179282	5.34541408329469
0.0755233471665997	3.8886285526678	0.13344951774925	5.46081888023764	0.112020971146251	4.31644806107412	0.0731489246530562	3.73382349121035
0.0659926133537665	1.88232513144612	0.137194525916129	7.96707892906852	0.109513917592078	2.58317371546487	0.10796060670117	8.36944544630803
0.0654918036686722	4.07310408260673	0.297340972628444	9.60329618654214	0.110683320757622	4.68591896253978	0.332961531347974	10.4704951812933
0.0507435978895519	2.98002974130213	0.179290298372507	6.51568793109618	0.0758219597516529	3.35316871013916	0.0843295032157554	2.91227890621995
0.00459420307492837	1.67304877005517	0.202113413158804	9.37313234782778	0.0123486609303115	3.49172916878686	0.245984707594956	10.4415948176597
0.00950861356477253	3.93023930490017	0.356863101851195	6.99736987589858	0.0301158693825042	6.87673926453626	0.351546596470822	6.91299662814088
0.0432941537667066	1.07884016539901	0.414639673940837	6.99243773357011	0.0742061872363833	1.50106293752945	0.367145627482602	7.05800470118787
0.00587686806707643	3.42498413845897	0.320967042725533	9.09351261565462	0.0124990781286026	2.00042973418268	0.344640701175508	9.83923094891949
0.0494949530370068	4.98756793513894	0.231189212109894	7.84077185322531	0.0839780704247844	6.00001529809834	0.162766636470242	5.81012316665116
0.0985125500699505	4.83522730600089	0.215145610831678	8.25492424773984	0.165180579526496	4.88901459838833	0.180179260334717	9.68422640732722
0.09333175056451	3.19021174777299	0.392786354199052	7.47670055134222	0.15844114374902	3.40135012617069	0.398671102786327	8.58242605616039
0.00706456897757016	2.9152513043955	0.211232752818614	9.39759631524794	0.0166784998846222	2.99990346353057	0.216375501871801	9.51752417307923
0.0238091198867187	3.14369437564164	0.493347696214914	9.48336004163139	0.0330607423921744	2.85276731177533	0.452756284132752	9.55664982106421
0.074799026095774	3.79251752793789	0.196202928666025	6.25252796919085	0.126355197858651	4.72181004618747	0.200462028773963	6.41980936050215
0.0879144870785531	4.28941704239696	0.343463958054781	8.37147790240124	0.126283553731872	4.40597751329094	0.540266698760019	9.48269321398719
0.0482645223177969	2.64849238935858	0.177023731544614	9.48972605983727	0.0770405476612582	3.45623511212171	0.161691089205812	10.7540521957938
0.0650700657127891	1.24789951276034	0.49920518565923	5.11806473368779	0.0981427089946467	1.69308105890662	0.658164411662287	5.73134282645909
0.0622548273764551	3.15302131697536	0.110066100023687	6.27800112357363	0.0930147581246396	2.99994605243868	0.110569774434806	7.6806195373137
0.0540690215013456	4.29086244478822	0.430780082568526	7.15517474687658	0.0987354758353526	5.32840285809757	0.234224745273757	4.9447967960849
0.0677064440317918	2.08439643122256	0.141642672382295	6.22275467496365	0.0967803907729656	2.38435875203315	0.143901818241083	7.0000009986008
0.044664731727913	2.64719319343567	0.116915837768465	6.88335785642266	0.067746800654243	2.86633265444143	0.137738937640109	9.68472125325297
0.0911966289437842	2.62988618761301	0.103847093787044	8.41543546994217	0.130149813396452	3.11343340325695	0.0269920317058457	2.05985752348143
0.0597078355818521	4.87920452561229	0.43259027376771	9.03205083799548	0.0880374863213607	5.00040516857975	0.471307765879321	9.32530497294483
0.0504021881541703	1.19206401333213	0.488721310347319	9.81910426868126	0.0826712257630165	1.99998086791398	0.406261272942036	9.63411753847683
0.0819759545200504	1.97579503152519	0.159125523176044	5.52202764898539	0.151697134695051	2.37209336621237	0.0897375431613329	6.1361169784201
0.00822707948624156	1.15963712427765	0.162969985790551	8.21763948071748	0.0210072178738224	1.57036658458618	0.170901716636144	8.77122438070272
0.0310584053688217	4.56884794868529	0.479809330683202	8.88631907524541	0.0594423381090807	6.53590994120601	0.213053887389728	5.91188483225712
0.0608131853833329	4.7630535652861	0.474275864195079	5.63928297255188	0.088863842943539	4.5442967480788	0.557486311613645	6.46529868283436
0.0388686765825842	2.23574277479202	0.496021452732384	6.58968032104895	0.0606872284091604	3.2713199488208	0.3994465935239	6.52438136758486
0.0497553435750306	1.23071173205972	0.40747375767678	5.30881884158589	0.0682719110157156	1.50543686216512	0.394629012503155	5.45852786340376
0.0411884602641221	1.89170359354466	0.289674770832062	8.56093594920821	0.0667885150430922	2.40859539576659	0.29469843280412	9.00006920641875
0.0210488993925974	1.23737987689674	0.236916912440211	6.30634298897348	0.048944172119684	4.03737309278586	0.141141151338776	2.81027670809281
0.0333657352395821	2.83297252096236	0.278243610914797	5.63420074526221	0.0493907535194648	2.62035042136745	0.325392494166799	5.95794156001019
0.045712072550552	4.32747849076986	0.124291159119457	5.52471285802312	0.0783966824156923	4.87733517546798	0.123079075806241	5.5231175188068
0.00496224062470719	2.22899817023426	0.375669108983129	6.08349557965994	0.0131005321344114	1.77158838063328	0.414545808966557	6.41488776626409
0.0865365067191888	4.90228754654527	0.238909220229834	8.56766470824368	0.116056053716343	5.28761495337604	0.220620502744478	8.73705220487644
0.0586059434306808	2.03145341947675	0.391185737587512	9.61589871440083	0.0876846106949971	2.2997906678473	0.577282973330603	10.461815907501
0.0815034726732411	1.34011208172888	0.419746432732791	5.46273069921881	0.114732812086444	1.77414633273369	0.472249534577711	5.7658806774726
0.0021607061594259	4.42844048608094	0.32764154067263	7.93107813224196	0.00910239126997934	5.58431022105805	0.392396087882212	8.160506780004
0.0326182518647984	2.48068171646446	0.188052084669471	7.64884658390656	0.0489388472346946	2.65041945342308	0.183430267723765	7.46732864202411
0.00324732347391546	3.78352653142065	0.399404280912131	9.59277766174637	0.0110379241106039	4.99946149658706	0.387734248369733	9.65467734582175
0.00353130710171536	4.5668961815536	0.312306971568614	8.02655380568467	0.0139215643722437	5.82010174514095	0.373910495603964	8.30738372039936
0.013057385182241	3.64309682976454	0.470818602852523	7.55744261085056	0.0232003913543491	3.38169605125572	0.572606276780164	8.38957998120049
0.0932607684761751	2.73565676342696	0.495314930565655	7.09695432335138	0.146395192781978	2.91638065083019	0.431404850456497	7.27165867803271
0.0683522481464315	1.88963743206114	0.48760565854609	5.19764317432418	0.0986200427765811	1.80385055152437	0.522882207211944	5.18181133861811
0.0352134709949605	1.99948740750551	0.292052991781384	5.0179751473479	0.059217422195835	2.5108821303379	0.264409592469944	4.96508988466123
0.0923048244118691	3.14657145552337	0.165630069561303	5.92725335154682	0.155090916717541	3.64412024804276	0.0926238829206166	6.00034045935192
0.0369793217170518	3.13635886088014	0.109783469792455	9.94160719332285	0.0620673094758036	3.63180031080939	0.0818193611893608	9.72712452078183
0.00866721249674447	4.81399157270789	0.13209933610633	8.45506669138558	0.0197878762623431	4.95831249565212	0.118726499870899	9.00018067267171
0.0267239263122901	3.92004478629678	0.317049483396113	8.27144719194621	0.0436498813744819	3.88005910244138	0.418701730028603	9.27227949123708
0.0851115850198548	4.52209431957453	0.429098131973296	6.61298277322203	0.129240514828065	5.17374191436943	0.227906688208527	4.9463252511066
0.00415805941447616	2.15200237650424	0.347617616597563	6.18115873890929	0.0113735265751947	1.74533487090836	0.396976371811549	6.39174179134639
0.0886023731750902	4.71889590099454	0.296859142649919	7.49302533571608	0.154655082018771	5.53476147489983	0.108223481354713	4.60373894264954
0.0803595545522403	2.86213130317628	0.1308438828215	6.96911702631041	0.107946122356604	2.45167670544361	0.0929604523230509	7.58361938246159
0.03038741484005	1.52296804822981	0.213319416437298	9.14820787496865	0.0550106765792173	2.24589977501526	0.0610989425667726	1.92148741788304
0.0526092724893242	3.29183109570295	0.356746913306415	9.40131187206134	0.0873632351113897	3.29249314815193	0.359739578691609	10.1207225433457
0.0778604358572047	3.9492967678234	0.135713236872107	8.57939023524523	0.119131734873559	4.56684094484028	0.0577974258225334	3.82184611162886
0.015179457973456	3.12008100189269	0.261456714011729	5.51558804232627	0.0326704163172792	4.00036450506509	0.191119242461304	3.94257423953821
0.0406093644709326	1.93712475150824	0.177309364266694	6.54494717950001	0.0609017303147499	2.00005634621404	0.178662478461889	6.72918698643294
0.0387506226208061	2.78632136248052	0.369110781420022	9.54843635205179	0.0535299726970921	2.32219290356483	0.369379744806175	9.94695050184378
0.0295188691713847	4.70633468870074	0.18591006686911	7.47338030836545	0.0434588778313988	5.55949574873387	0.177070476602135	7.50121434276565
0.0560906801675446	1.8169566122815	0.101527269463986	8.70901837712154	0.100038132376936	2.18058520012552	0.110604591900191	12.8848359274861
0.091896779124625	1.03854910843074	0.404433649685234	8.25366046046838	0.142633232406994	1.80863583666312	0.288856321264189	8.13947066865176
0.0702036912783515	4.96028757281601	0.497170440666378	5.91963214450516	0.100944585019004	4.90070485242545	0.548459494327174	6.38628312189504
0.0966107292692177	1.57832434587181	0.403107770718634	6.92143464810215	0.147246377902975	1.8157856875107	0.31533512142297	7.41527212960149
0.0317469480973668	3.86059617903084	0.199670272041112	5.47788570518605	0.0603815116991737	5.00000546148047	0.178729103647357	5.74745126584821
0.0825846259067766	1.01508320868015	0.300622740853578	9.78080452186987	0.128750020771089	1.71329430532789	0.294672219602693	11.2863647934922
0.0224850310198963	4.02909258194268	0.27582997456193	5.73160398635082	0.0454039457871091	4.70086338629201	0.256575300566861	5.93861999203624
0.0319418455683626	3.34077760856599	0.359532208088785	8.05966117535718	0.0548382190704386	3.36464312480241	0.421584513054199	8.33416985213407
0.0448141522402875	4.85523526370525	0.112162738665938	8.06757189915515	0.0624418939671113	5.29060154859121	0.0997587349785762	9.13277728968646
0.0852968886839226	1.55586932040751	0.228293776977807	5.28977040899917	0.146181526974946	2.39335244168817	0.0774939308975442	1.44306579700961
0.089376520046033	4.00299774203449	0.111426505353302	8.74136764439754	0.118567559695413	4.02363323173405	0.156331983768308	10.2727382633615
0.0590860171716195	4.5995069546625	0.476368263922632	8.47827610676177	0.0792975144260781	4.65372250176398	0.573335910943143	9.1521171473157
0.016894491919782	4.36956000328064	0.49138674447313	9.32393730152398	0.0321881959356652	5.69198899908863	0.176791341398145	4.96570517428401
0.0251532456763089	2.5041247876361	0.157334985677153	7.04645833233371	0.0426240354299911	3.38322634709708	0.161759773330616	7.49221964931301
0.0285108068459667	3.78468373604119	0.145084488391876	6.70391610707156	0.0435804018902405	3.81840795383118	0.171543693466194	8.38004024835614
0.0146320123409387	4.18086134735495	0.39365300796926	7.31787237105891	0.0302926885242694	4.89960613060605	0.368121252330881	7.17972867812377
0.0398542909307871	2.47828958462924	0.173496748134494	5.78619532636367	0.0569647663072216	1.9998188604217	0.168726103999	6.90981947706479
0.0877024720660411	2.77564466558397	0.416625437792391	8.17802815581672	0.167528958169846	3.36112916608388	0.0533562086779401	2.631365136278
0.0981706603134517	1.76045145932585	0.31946641234681	8.30071221571416	0.181173339557853	2.73728309413305	0.274975639133255	9.00079234118647
0.070914785571862	4.12681556213647	0.315975703671575	5.28963062097318	0.112527561934756	4.84690066402224	0.338518055763458	5.67518446617721
0.0866918534005526	3.14088505599648	0.465397466719151	7.05841740709729	0.116610460147137	3.36980391674205	0.446844982629769	7.00063436836837
0.0359045846543741	2.16493008378893	0.151717036683112	7.16933320043609	0.0585576301952218	2.77343690219028	0.173435465787661	8.19186091795229
0.0728860445101746	1.96960958093405	0.33234123038128	5.92398476786911	0.116702293299865	2.51424820509578	0.0916332831440121	1.91650427018634
0.00855240299366414	2.62802656367421	0.463596575707197	9.564459862886	0.0216726333696152	4.00000316596099	0.139126704575264	3.96259969098389
0.0737537696596701	3.31693971157074	0.323790820408613	8.43762452015653	0.108261686769531	3.61634634798532	0.300553235604678	8.44581942221645
0.0625366486387793	1.84548668377101	0.361790517996997	7.4630424217321	0.0829172679928696	1.99998140502237	0.480717677331187	7.89751382588904
0.0802298932303675	3.01396628282964	0.275454582367092	9.47918192832731	0.122438009862378	3.26342823944277	0.265360994265368	9.99988034871765
0.036372188195819	2.44292703643441	0.181154616363347	6.99749155784957	0.0554687417768979	2.53805245871045	0.174754113723838	7.41560512890966
0.049223515098216	2.39006252493709	0.187367291003466	5.03284474252723	0.072574172528839	2.71233802884829	0.198559387959176	5.68042855031089
0.0721918668984435	2.70778528228402	0.178321105986834	7.02589810709469	0.116359400702997	3.00034599161443	0.0787879929752433	2.84969847555209
0.0539271865442861	1.37004707753658	0.377110128849745	8.00913967308588	0.0945322211550371	2.47008029805881	0.349135579725227	8.32249452155338
0.0517963410185184	1.85525225661695	0.150614096783102	5.52821974735707	0.0876731400777565	2.28273871717941	0.12531136563062	6.04443907062593
0.0420345958501566	3.15923887304962	0.347123594768345	7.62406175257638	0.0605855892048108	3.08870960738569	0.439901084238798	9.32849954560399
0.0427149595720693	1.4535119952634	0.396807761397213	6.86697272700258	0.062346181595057	1.38642717384637	0.479500124571163	7.55757266705254
0.0021620574563276	2.45714287552983	0.462619258370251	6.51496272301301	0.00708916575806384	1.99982573748316	0.587848554239456	6.69866187943222
0.0117187724553514	3.64584885817021	0.318854786269367	6.64609377854504	0.024991990891105	4.08469712494143	0.360169038969712	6.83892142230289
0.0466340342545882	2.25270537938923	0.339655983820558	7.78433643863536	0.0740772949733047	2.83714573593093	0.366213715432684	8.42643946484839
0.0399143659942783	1.20288032013923	0.227356675174087	6.12099401070736	0.0709577213476431	1.99969730064323	0.190613558462073	6.63615009661169
0.0764230372277089	4.24847137369215	0.289189316891134	6.8814064108301	0.114469471877378	4.72840868769593	0.236500293331717	6.50104804962858
0.0262038537773769	4.88878463301808	0.18779572090134	8.99393150117248	0.0367447222011793	4.63590732743789	0.196908815173745	8.77898167437856
0.0404783074574079	1.2389818020165	0.335272930376232	8.99108681944199	0.0698888435658595	1.54459250930313	0.25289897675754	9.40767183471555
0.0914855306847021	3.21351500879973	0.295894145499915	9.86521923565306	0.14468895636594	3.76216938882758	0.21853815641328	10.0002447913235
0.0853387006092817	4.90408563427627	0.104653747100383	8.76430913223885	0.140904290103925	5.38607870359047	0.02470095045516	4.50930823824571
0.0180040857302956	1.49613674264401	0.307890933007002	7.90201584924944	0.0349830975431498	2.13595520397183	0.104384449343855	1.9511132208542
0.0623906058615539	4.93070469237864	0.106374530121684	5.92413637554273	0.0842934767545143	5.0308354017548	0.107595505266387	4.89914058802783
0.0339999803996179	3.55800168402493	0.445890371222049	5.44360302155837	0.0567852556859529	3.41501531313822	0.485271353472186	5.34765929432637
0.00314900717372075	1.25769579224288	0.301011669822037	5.72518602013588	0.0128390017329128	1.99960187898656	0.397398471345414	6.40769501735193
0.0958925071058329	4.21012065280229	0.369036775827408	7.65095595736057	0.15607325089513	4.61252584843775	0.332201664914312	7.95702216600717
0.081490914859809	1.98223052825779	0.258587654400617	8.40512149268761	0.139885947889922	2.71093150417307	0.151585050239993	8.3745683295269
0.0363115137340501	4.01838906109333	0.209177479613572	6.09500952530652	0.06308066312329	5.41711801275614	0.193310484975579	4.86559576053514
0.0231689877661411	1.42130262218416	0.226940989959985	5.61120833386667	0.0387625656653198	1.85692303020945	0.203215560104658	5.08826821620365
0.0233948596802074	2.97297065611929	0.159564360324293	5.430543939583	0.0408861824638956	3.39286319528909	0.191553311000468	5.94372444339906
0.0828939294326119	1.69282729923725	0.141150185000151	8.87238499009982	0.125137479389663	1.71473880771548	0.106455184106463	10.0002189475079
0.0666666536820121	4.02404712885618	0.369456107076258	5.8081582270097	0.115375254879911	4.72971326384782	0.431791233294553	6.10951537532444
0.08285769630922	2.0471527511254	0.112168211489916	5.90377554763108	0.14070560485323	2.90036185700828	0.0339851460145184	2.00022829624654
0.0754346652647946	3.44389705825597	0.42232447238639	5.107411891222	0.105500036186191	3.57137892157635	0.384303555408048	4.81725433581603
0.0198422823308501	4.2810337189585	0.222303904034197	9.67331839376129	0.0344703973262364	3.86193527730933	0.26210922662566	9.9998985387183
0.0719277822147124	1.86081347800791	0.227359364554286	8.30950338160619	0.109811760056333	1.91547011737393	0.199937876912098	9.07026321952632
0.0837883913319092	4.34261223766953	0.110187410842627	8.36923470953479	0.117545258423731	4.6819512839962	0.110106993359912	8.86940028193771
0.00753783340286464	3.99510693270713	0.497363855876029	7.49192207236774	0.0147262156264259	3.99925930156861	0.519693520995047	7.42519973757172
0.0714372775515076	2.65683396626264	0.141317758988589	8.10519603779539	0.107800155451265	2.62366823069568	0.0886211328260396	8.39246454240347
0.0689292222808581	3.43582900147885	0.144819323066622	9.20566130662337	0.101073537876235	4.29356765844831	0.0523549889920809	3.8599657330343
0.0609156617436092	1.23760329373181	0.4548713658005	6.10652605304495	0.094603396060708	1.32414602756248	0.435300682291055	6.44429187234707
0.0923301485511474	3.48339424468577	0.395541952643544	6.48877098341472	0.127282995309847	3.6314832904929	0.515236507098611	7.03768742898597
0.0240194276375696	2.14202541485429	0.146002187114209	7.71850154269487	0.0411241268130814	2.69614919610594	0.141433239702372	8.53962323635547
0.0856097367594484	3.61632127221674	0.357860370073467	5.35493109491654	0.130789626742532	3.71177312145805	0.275002594036261	5.26764423754217
0.0203110056065489	4.14775108266622	0.34779873592779	6.43722165375948	0.0363899087566511	4.62541499505219	0.376359725215333	6.63354074278716
0.0164821175220422	3.8701961664483	0.106850370950997	9.32645825087093	0.0268630534139155	5.14177732635803	0.0608053931744185	4.88156025540482
0.0577816439995077	2.58609501644969	0.423319285083562	7.8416018106509	0.0897611299476944	2.1033329246212	0.505647334882278	8.21533764527113
0.0639077464058064	2.41678620316088	0.199151195399463	5.32238484593108	0.0965395821685698	2.70472230219547	0.19244366860499	5.80472422723439
0.051541719239438	4.08150082919747	0.491633905470371	8.78855966147967	0.0822223241497059	4.76131481725888	0.472167881110244	9.0645335147764
0.00867482059518807	3.80460525956005	0.332453003805131	5.14776245341636	0.0239748058345643	6.56655360436165	0.371059373742278	5.00082012845431
0.0995681744550821	3.1251940401271	0.454450476355851	6.62516829557717	0.150582676048608	4.02983946670153	0.165778196317265	3.92283779830329
0.0842967638447881	3.66484787408262	0.339286217279732	9.56908639171161	0.132314261438033	3.79627971333602	0.276143616061264	10.4247852375833
0.0236999707373325	1.38270370848477	0.328958396054804	5.92503200867213	0.0383791688339142	2.11442753390015	0.152356258665731	1.90585485959839
0.0858995407326147	2.49455337133259	0.450072423741221	8.92889164970256	0.137588600171768	2.88798152731136	0.697462894593333	10.4575904269654
0.0946376770457719	3.00880988594145	0.360342036839575	5.58932078187354	0.146751619338656	3.81290001624877	0.254270748537936	5.33578902096093
0.00702612326224335	2.4231104850769	0.460353341139853	9.9804029695224	0.0175476884519986	3.35622262666147	0.559006388260903	10.4190721072121
0.0285482282089069	1.18621527031064	0.255961243063211	7.39166731131263	0.0489704992639734	2.8946431002107	0.0967770237038234	1.83755931817438
0.0684792100554332	3.88637274689972	0.282711721304804	9.57734726020135	0.0943747403387243	3.93061546377292	0.293403755732535	10.4758684989689
0.0681739594982937	1.90581660345197	0.427446831017733	9.88374099833891	0.107582729984759	2.45910338070508	0.383526369016718	10.2716212045032
0.0430742065003142	4.77445739321411	0.45241119004786	6.16966981440783	0.0680929133436095	4.62742674989347	0.499270741641089	6.51836357092274
0.0538249792263377	1.31626664008945	0.325457381084561	9.76968903327361	0.0781036837784433	2.11495669865471	0.336017820359613	10.6606513090359
0.042569877874339	3.43284713383764	0.474414381943643	7.96388204093091	0.0635821721325731	3.64011217183342	0.443845299891254	7.97494137962503
0.0862019487579819	2.50147763267159	0.333319270331413	6.48389613372274	0.123711107833657	2.77476054346842	0.276751928440597	6.96219442726056
0.0819466188794468	4.95266414992511	0.192161899339408	8.38033479987644	0.12862422352028	5.55592545670202	0.180996060106824	9.1405505331863
0.0187723753524479	2.68417667783797	0.189183810632676	6.26857014722191	0.0290804098493878	3.00020684728642	0.215397786866978	6.46972649772217
0.0623071486409754	1.44191057421267	0.299453715421259	7.26088838884607	0.0931286677279927	1.65097027788399	0.315116586277252	8.0007198256212
0.0632510453392752	3.47533223964274	0.300595099758357	9.38776188530028	0.0933240546120479	3.76529454455083	0.369701926767706	9.77769232810069
0.0555152077327948	3.95807022787631	0.353915067669004	8.48477302235551	0.0883293822380884	4.26733377464937	0.360781690404422	8.36754711334462
0.0404435643702745	3.15436530206352	0.181339048407972	8.83971575065516	0.0677972105486154	3.00040357038119	0.291122099800745	11.7969260291389
0.0975655738834757	1.3399138469249	0.295517898816615	8.26433558948338	0.138191273538681	1.34633208266784	0.334677061248447	9.80522654710306
0.0229399494184181	4.37483087368309	0.157299587409943	8.42664566705935	0.0542910958206868	5.73935825566008	0.0911284919495584	4.91268484405689
0.0150442871155683	1.02766535058618	0.456189345661551	5.94279623008333	0.0319231184938297	1.9996603404043	0.514003325243779	6.2955937247979
0.0331166692352854	1.71885414328426	0.209902556892484	8.4865549299866	0.0651727801998044	2.72337928934721	0.286964467902902	11.1578450891093
0.00494007517420687	2.64392268098891	0.102800671104342	5.9532803343609	0.013374174504023	3.35220619970274	0.117223883582982	6.18397751891357
0.0919325020771939	2.97540496475995	0.198083443939686	9.60575905977748	0.128206928485131	3.4582654608109	0.269555023803497	10.3712467943827
0.0803658664899413	2.55945427063853	0.146236496698111	9.69991704914719	0.133336547334992	2.88322134004609	0.113833566890575	10.0001946508542
0.0738589085985441	1.56445250939578	0.141211596690118	9.47320476989262	0.122938388916097	1.57612610705044	0.116023147641102	12.0003734266753
0.0751110708476044	1.57944879680872	0.144009646493942	9.11502120201476	0.132751783430534	2.74093938389684	0.134842763935842	10.5982442245656
0.015191016536206	3.38219958543777	0.214826825074852	8.33886925829574	0.0311686465347856	3.34808013129628	0.199872462251338	8.3965671218549
0.0639037015277427	2.2455393448472	0.476826974377036	5.61138677177951	0.0856666571190353	2.00472014573767	0.690746819013368	6.46891453437926
0.018474555084249	4.97407202329487	0.247413519397378	5.81777618615888	0.0380030301804917	4.49148122994883	0.236442530524428	5.92819336694731
0.0370112362178043	1.03963094204664	0.315437268279493	5.65199401695281	0.0710578572961563	1.00026025645243	0.36847266853106	6.00056637374163
0.0112791534189601	2.81484504137188	0.138251165859401	9.74812996690162	0.0225578484986484	1.99973581479548	0.125698551826948	9.59405246635455
0.0438495617106091	1.82959364727139	0.389071339089423	7.05835031694733	0.0642433713940174	2.13087693611634	0.416046199580037	7.42121622663729
0.0929746278766543	3.66855013463646	0.361069611180574	5.07574130548164	0.144565476431736	3.926515955332	0.352868602607402	5.28395445957805
0.0960148665746674	4.7994830487296	0.301330161560327	6.6948664363008	0.150407673493449	5.2278603639287	0.252716675764634	6.5881042846055
0.0875148682191502	3.80664788372815	0.163231016229838	8.91239997581579	0.138801263042999	4.29762539128982	0.0367242216201263	3.73034352397009
0.0534523504388053	4.81432812288404	0.4672766613774	5.91910535702482	0.0783397894959274	4.79999907979126	0.44359170882122	5.84159662470572
0.0831324351106305	3.63936926517636	0.322164604160935	7.90350916329771	0.130099935985542	4.72827048876914	0.11559862929932	3.91224837417332
0.0708291319406126	1.34455646667629	0.223993593454361	9.00459071970545	0.131660370680709	1.71778177502915	0.230640970614773	10.9530173863265
0.0968628587187268	2.37193705048412	0.106782077159733	8.96696613752283	0.156331736321332	2.6800558988022	-999.9	-999.9
0.0898412152011879	1.04772691242397	0.23280980521813	6.62748266942799	0.152053000920333	1.68119628237295	0.0662447909714606	1.78132829689554
0.090367094228277	3.15997475478798	0.269963877741247	7.08312778384425	0.14394497114272	3.8354847052883	0.273887633205228	7.00004977626005
0.0771684384748805	2.67369849327952	0.455884950142354	7.99015552271158	0.131376323492475	3.24847429051033	0.434622659184695	8.00059169979094
0.0685450583265629	2.18253351002932	0.281312866788358	8.74224295490421	0.114147348225924	3.40927408496633	0.0698594157173722	2.82307785914429
0.0378724925497081	1.15090312529355	0.222581858467311	6.1605310079176	0.0537371944283322	1.45810346495262	0.227569224290737	6.69291855792086
0.00653255531517789	3.07080393284559	0.131980226933956	7.09494731621817	0.0157180399694497	3.64105520680818	0.136044146387736	7.45661137085569
0.0410112428064458	4.03913773037493	0.123243411071599	8.3913864812348	0.0678072185269775	4.17258950373439	0.152940067164925	10.6240151191362
0.0342542236708105	4.28453489951789	0.238873940240592	8.9496337773744	0.0575728260067227	4.7655140950541	0.245589419512069	9.58631578338614
0.0731496566871647	3.75531433988363	0.131002347171307	6.98299872223288	0.115915093024842	3.90509627451657	0.166545922099288	8.55953209970616
0.089775370848598	2.06513130478561	0.301222801487893	8.96081365761347	0.142887644486618	2.42935534139889	0.294867173679293	9.68307334576227
0.00871685620001517	2.98835054691881	0.104897929821163	7.38880235468969	0.020007121424973	3.77850902599644	0.131550630990818	8.85564013918435
0.0172401133247186	4.50019039213657	0.228585739154369	7.69721454475075	0.0320770246553936	4.55604797965863	0.217861852529373	7.6685973378401
0.0681177580496296	4.27938132919371	0.449964422639459	7.71254026680253	0.100046213150354	4.82468738028789	0.414638779969705	8.00010156537549
0.0522390593662858	2.55599123425782	0.434342642873526	9.9183708592318	0.0656300887885775	2.00063138791104	0.650482182994992	10.84648898815
0.0593835576560814	4.40069775655866	0.436172088515013	8.02788608125411	0.112815457345454	4.7633571015386	0.461090319432668	8.84331868098776
0.00851829521707259	1.83628784772009	0.465849855914712	8.06728031835519	0.0212522313779755	1.99912539896777	0.481637418794707	8.42622485004223
0.0531837471025065	1.55295459832996	0.418778485991061	9.77458153734915	0.082499973026377	1.8663101660853	0.645483678937022	10.9609525462429
0.0339056397806853	3.88927330449224	0.116509705130011	5.73140535736457	0.0482181725047557	4.00066899798855	0.118582971321256	5.77939367452365
0.0762587870478164	4.13064025714993	0.308613882027566	7.61771883582696	0.117290350628497	4.82835926265832	0.392017082200325	9.00032012804852
0.0399010004776064	3.89053494762629	0.483149491902441	7.0836454606615	0.0666223945382423	3.71268999904447	0.549094077533802	7.52402459629356
0.0609326591703575	3.51925942767411	0.161605756729841	7.76911524240859	0.0885402383981411	3.72714007899666	0.14263439893113	7.39912500089723
0.0255104298621882	1.59018383547664	0.306683878600597	8.3685603318736	0.0435188997997056	2.04632504520863	0.0942657520506107	1.93564379621561
0.00252305989037268	1.45195840671659	0.248355567455292	9.70402310835198	0.00976679819670487	2.99892582699855	0.225767036074976	9.79884499403019
0.0199010454902891	4.93354899249971	0.375815623719245	8.97688843193464	0.0381667948808983	5.67262950593411	0.381934969520055	8.89008053644191
0.0821478261905722	1.89414613228291	0.481353217549622	7.38783170469105	0.147155702349182	1.90601030894589	0.564892876007503	8.32066066919493
0.00497086627571844	4.19221722148359	0.345939454529434	7.11583870579489	0.018963789880017	9.00175776599948	0.38757352317594	7.00009728795497
0.0947143988036551	2.17753155715764	0.364052151422948	7.79035614687018	0.143256125606808	2.61329208378346	0.386261574862631	7.98532665651686
0.00605259894602932	4.15041186194867	0.139292739797384	5.44928958406672	0.0195591962086921	4.95105907907787	0.145381354559729	4.85836660676122
0.0707505270247348	3.37097338121384	0.338725193589926	6.73131282790564	0.102748267078396	3.84839658616323	0.376190240600798	7.54621884474238
0.0686077720655594	1.4383312035352	0.281775682698935	6.00333982845768	0.115001290118537	1.68958003212718	0.251972406128823	6.61074346387743
0.0884505801713094	3.54880336392671	0.332077001780272	6.26175113837235	0.123660804718795	3.69547677247276	0.34742945704815	6.63181060851297
0.0947643967198674	3.19641559012234	0.42071304647252	7.89764650049619	0.151675126973577	3.92249870832833	0.312983078483625	8.14647499011071
0.0590731807961129	1.42614035774022	0.248072720691562	6.84586372342892	0.0907745944134297	1.8043473173719	0.237715063727652	7.05904658004256
0.0406006739796139	4.07760888058692	0.283719974383712	8.86730248923413	0.0751376558659726	4.84460492455271	0.36066458675002	9.86538242130397
0.0160708374341484	2.28290145471692	0.244952647015452	7.52848139731213	0.0339990867881767	3.99976503586916	0.23374808901677	7.70894916573077
0.0167199672134593	1.81960689462721	0.110167734697461	9.58528382354416	0.0384788333185222	3.45569126077661	0.0398297703822849	1.8671544919478
0.0177733620647341	2.87012662459165	0.193621384073049	9.10477131721564	0.0337052934877367	3.00003311311894	0.210639313266155	9.60277247304246
0.0885961152440868	3.69932151958346	0.312187883630395	6.26968792988919	0.119147724839591	3.73190643028402	0.31529668727195	7.29940121512274
0.0408135454927105	1.41573374532163	0.148900915402919	9.24849705654196	0.0647763880507888	1.57718243053621	0.176484671914268	10.8665045734244
0.0561596083648037	1.10777442529798	0.102831380069256	8.66150880581699	0.0867554221087094	1.31951766135192	0.115559297691931	10.0002093835856
0.0868315378399566	4.32209979277104	0.341731751151383	9.93453093688004	0.136322110861541	4.84120423746188	0.278613415943447	10.0000061261788
0.0655406919927336	2.20145023334771	0.23498807605356	5.93707049381919	0.110928226730884	3.40723846010807	0.116905040845021	2.93180102574469
0.0417289158210624	4.17256578337401	0.151704004220665	8.95573599264026	0.0735860438982724	5.21665740475634	0.0687591022336174	4.88877635093529
0.090756266514305	1.76068791840225	0.409675883874297	6.49211698677391	0.153496812776762	1.93696272892357	0.382520382667781	7.68517561667089
0.0243722364972346	2.34606562647969	0.248063543625176	8.61333386972547	0.0445628383057395	2.71071031909919	0.259763479121786	9.00479209405973
0.0769185336264782	1.37657373957336	0.420564996544272	9.59398719947785	0.142050953664271	2.65196103304575	0.0375318651451438	1.46775709107879
0.071827929017134	4.90985765028745	0.251515997294337	9.79265538509935	0.122831075012972	5.77551010658987	0.266775775803998	10.3960268009737
0.0823666977947578	1.02694726642221	0.264990776684135	9.09865696332417	0.129776080829688	1.22380152385152	0.271522612048957	11.0006308574766
0.088093624182744	3.98034674394876	0.388740060012788	5.62567113200203	0.171044953037815	4.656373517541	0.193140708720975	3.94080670911316
0.0788961373029742	4.73229523003101	0.304195320606232	8.27870066510513	0.111542137310588	4.7280103114402	0.304026974201924	8.76181934667121
0.0516399587132037	4.05246691405773	0.383928014617413	5.69363168207929	0.0751639534450048	4.0000444936475	0.393680693113675	5.76940454346367
0.0222964355058502	3.89377017784864	0.352003449108452	8.4670949971769	0.0424056408622978	4.05019799296293	0.137564877896318	3.95278408421723
0.0195717566742096	1.62109374906868	0.179310300480574	7.19664494739845	0.0348197267007698	1.53788853968956	0.197358817971286	8.21923824801817
0.0609745144993067	3.9594277953729	0.248126486875117	5.69167743204162	0.0953688688324703	4.52209090007455	0.310023364030388	6.98071985182699
0.0394898185376078	2.29669365566224	0.36743871094659	5.41366399731487	0.0691131089755434	3.17685238603567	0.189316335574474	2.90165825953684
0.0826951732141897	3.92078496515751	0.362675188854337	7.35394864459522	0.124962365226687	4.17026535064589	0.435317194050186	7.7549494050885
0.0999358883795794	4.65825093444437	0.102511489484459	9.61606716969982	0.154296864429281	4.82310925400718	0.0727499093566298	10.9401841770964
0.0315029456070624	3.27728250715882	0.466994898207486	8.24602504260838	0.0510934959839713	3.55425079396796	0.485830624265694	8.44512032756106
0.0604314086495433	4.65084516815841	0.244400192610919	7.68507273867726	0.0917566531987229	4.47465662726398	0.286876510856859	8.52527196490154
0.00577475956548005	2.78677421715111	0.113710524048656	6.81976203923114	0.0111948807856257	1.9867416330189	0.136898350707619	7.38871797012953
0.0929008637403604	3.42995003052056	0.447906866949052	5.01616993104108	0.158842860742864	3.88365205020471	0.405009003115879	5.00060130035973
0.089383738134522	1.28026381228119	0.213599910959601	7.26274532615207	0.136572795628779	1.69110697010908	0.21091198050951	7.99993170478488
0.0150496242588852	1.30655841622502	0.428842352423817	5.16813682159409	0.0239113285132949	1.00000602558944	0.453710855068209	5.39476664520889
0.0493069565985352	1.74352291785181	0.466122024971992	6.20626249467023	0.0672007961325993	1.66985552952256	0.510004495054444	6.2471477317467
0.0115070776566863	1.4978297566995	0.23929707435891	8.46426717587747	0.0260521274029099	3.00017039700332	0.215357615714345	8.8879489822209
0.0741734460948501	2.97210189048201	0.131707189418376	6.38647257117555	0.113350158344889	3.00065193311522	0.125246315888722	6.99997749979032
0.00726592300343327	4.02290046121925	0.248381831031293	9.11395985865965	0.0180183859130532	5.00031863779504	0.261182598504894	9.43867582481089
0.0168449816312641	4.85636607557535	0.485975565668196	8.50116124842316	0.0305538271641482	5.22113454550651	0.377386137715038	7.90631394592959
0.0446460263940971	4.84713252261281	0.37034470224753	9.26559500745498	0.0744644671788055	5.52106520515302	0.136709002769549	4.94515433268022
0.0741906308277976	2.89783219620585	0.299881206080318	8.34442740306258	0.118491654284974	2.85667377390441	0.321889544549029	10.1108819664664
0.0331496285339817	1.65983800124377	0.173873752634972	8.62950355396606	0.0498660158063688	2.31278568080367	0.182169842590173	8.52030893852895
0.0813596676357556	4.98590539675206	0.448098815325648	7.30287278653122	0.110919309605624	5.00008033302486	0.436266497379231	7.44128169210842
0.0293341128120665	3.63429648987949	0.22565647456795	8.15579699818045	0.0428157104390786	3.6997389982456	0.250096514933709	8.83868863239503
0.0598559080704581	4.87586928904057	0.468311745114624	8.90367251355201	0.0859397929488342	5.72145120504233	0.435118887897826	8.97498572503311
0.0784217515529599	2.98639290593565	0.214271132368594	8.76894191140309	0.118421230650375	2.99988467472191	0.268557103953568	9.80087182116184
0.0646458051623777	3.39354650955647	0.106094633229077	9.04672650620341	0.103441876883722	4.00011218735339	0.118663797597075	11.930703505816
0.0694608368284535	3.18471158482134	0.252767310570925	6.39029507758096	0.145808884126836	3.65522282796964	0.277922708438144	8.21945702694025
0.00338167362823151	1.91720461286604	0.193550023250282	6.76167809753679	0.0100613128248672	0.786736101023623	0.182918180220003	6.70090870139677
0.0531458021765575	2.81623748876154	0.184152952302247	5.39761343272403	0.0788238909920654	3.26635127114306	0.180872809818231	6.00015366917824
0.0256177681391127	2.51686361432076	0.448533614631742	6.97420245618559	0.0451296117399051	3.41875365517344	0.157665541151892	2.95731041023024
0.0461996149590705	3.64748699869961	0.200543456338346	9.97885992866941	0.0804172434032669	3.67812868823398	0.216148515047146	11.9862245714443
0.0634818032344338	3.41445777565241	0.22924220431596	5.1293854706455	0.11127969947187	3.88381176169052	0.218373946979992	5.62816433506779
0.0327314859305043	1.26037926319987	0.274458380788565	5.24750769836828	0.0560687231047197	1.81866434241611	0.335123846400409	5.86953459475178
0.0757830482490826	3.90898989606649	0.465301157999784	6.38359236880206	0.103142677026619	4.0005922101845	0.481910344009294	6.68961697292304
0.0699513227979187	3.71655387058854	0.352386426646262	6.34098845650442	0.131133031907722	3.90289192798396	0.33865338230168	6.68334511495
0.0781559264152311	1.75874139927328	0.285173639748245	6.32587326923385	0.131281995087598	1.75012933114415	0.332085219998085	7.44676209924451
0.0717097042531241	4.4371440494433	0.212365137692541	6.05566635495052	0.110185175249601	4.74173428849569	0.200137580276602	7.28833918105645
0.0775902872101869	1.83302327338606	0.242267728224397	5.90516182361171	0.136415031733718	1.92202547375449	0.204845913418928	8.61517007857771
0.0112457220514771	1.59006485715508	0.125252485554665	7.40478271385655	0.0272487339614953	4.00012041092208	0.07674257984777	3.90476684079089
0.0320480359666981	3.67862957064062	0.168565352261066	8.54393911547959	0.0499622468590698	3.714360325397	0.197147421947485	9.24831472180863
0.0456028862211388	2.83793330285698	0.241846857685596	8.05970140150748	0.0791556361078009	3.84737803983381	0.0825824753479244	2.90219211171073
0.0263587523621973	4.18449059687555	0.1918132962659	8.52418731898069	0.0416410698270103	4.00016063331522	0.203220329721327	9.51979382817385
0.00860147883137688	2.83570481650531	0.385507860500366	5.82954651094042	0.0197160615477337	5.08492704711884	0.407596885057343	5.86627201390273
0.0434644920895807	4.79584870580584	0.115773814823478	9.97065011411905	0.0679244961784063	5.53724345622344	0.112262598685156	10.4037717486571
0.0612597414336633	1.75403951946646	0.434260123409331	9.53678910853341	0.0896287479551484	2.01024314202821	0.491406014262986	9.8978286313998
0.0870092745732982	4.42028201650828	0.249810831621289	7.62359544285573	0.12754165245978	5.00016024507983	0.147877296258524	4.6005483611135
0.0846461767596193	1.28610418364406	0.251212395448238	8.34142769104801	0.126083266671249	1.74449361943398	0.227080980466387	10.6898426045794
0.0410298997347709	2.2308426303789	0.323417742736638	8.9387653907761	0.0581087042973941	2.86343831782759	0.232332122007343	7.80529899218474
0.0127502451282926	4.03481143340468	0.2182492361404	8.73762202914804	0.0321743889375269	5.99972970354716	0.113313710981866	4.86334946623846
0.0294464221945964	1.02864393405616	0.191349582280964	6.1182305670809	0.0508744849255836	1.44024907866538	0.188394321338064	7.35581901851621
0.075863419942325	3.9876788565889	0.182601100672036	5.43772998847999	0.116713507717933	4.41115301102353	0.163207055556951	4.48718430389124
0.045455878976034	2.39698403701186	0.153389533609152	8.31498356885277	0.0795262828426047	3.04056361659974	0.0524890625493163	2.87893827139143
0.0676929746968672	2.46446861699224	0.254194320365787	6.49544817977585	0.0939925645274601	2.00006433082046	0.318623460273412	6.99999879570074
0.0643660195122939	1.96809315867722	0.390557056944817	9.8326470691245	0.104516147238672	3.59736088012398	0.0767898375991344	2.58660332448523
0.0979915456601884	3.02700766921043	0.423938416782767	8.4340250166133	0.163636994871278	3.53575861458747	0.492106105981971	9.41693587620823
0.0765633775845636	1.72504240460694	0.159361943136901	8.84647158207372	0.111583963859724	1.87841241754334	0.242386684845219	12.2011026043167
0.00712310092011467	3.18363577127457	0.44182710731402	5.21913043572567	0.0238086067962263	5.96882544614149	0.340424373236793	3.96525886301978
0.0623065134456847	1.1068196343258	0.145965213049203	8.39356834301725	0.110783388354357	1.67786465302463	0.167310968184928	11.0002394147247
0.00467140856501646	3.65962699428201	0.432656282372773	5.25092920986935	0.0136717769368718	3.00078325624036	0.496468142222745	5.38213972272961
0.0592780297906138	1.38272355310619	0.418208097014576	7.16676799929701	0.0985507293002435	1.87781467018896	0.455937381315176	7.53436626833852
0.0125459300694056	1.2155686058104	0.175714333727956	8.03872900549322	0.0227730424900756	0.682073295694262	0.204900723303166	9.24443483502125
0.0229074472980574	4.92039493378252	0.476985830627382	8.90308912610635	0.0366759315127552	5.00016450140342	0.613656827888882	9.56802320774022
0.0239657416609116	2.09673731215298	0.164151658024639	8.05126130348071	0.0416866097337051	3.51532213882042	0.158733233061979	7.63117800689503
0.0621276025103871	4.07233147136867	0.411315616499633	5.97252264851704	0.101938912115807	3.99991806417989	0.451817611533321	6.0004627286045
0.0217824319591746	4.47601379174739	0.440322012174875	7.82554276403971	0.0357626798228675	4.12246826103449	0.457174841246569	8.1400818561894
0.0209946576287039	1.19403344485909	0.461477775126696	7.17454303638078	0.0414004295030998	2.00023837821696	0.485752092724861	7.80903655946362
0.0287538810803089	2.95446924306452	0.356540235970169	6.16390226874501	0.0494047016995563	2.96082838109916	0.332444062207976	6.24131253827123
0.0252802257258445	1.96539646014571	0.194576036464423	8.47426527063362	0.0428267403627904	2.4836918073371	0.194232373770538	8.83915111323083
0.0810518470467068	2.00467877555639	0.48880518199876	7.74530197377317	0.122548017625425	2.43794893466328	0.751087168325829	8.49201782234802
0.0709716024387162	4.28643965162337	0.481490895710886	7.48904033680446	0.112139601320858	4.61095637757613	0.580331160141017	7.77013125783688
0.0589724843287841	3.33633357938379	0.185330665949732	8.26552481390536	0.0996697198505241	3.83002282548271	0.152869606476151	8.27421861125632
0.0165535772342701	2.40698537789285	0.243468349706382	9.73867741180584	0.0284617987590536	2.00014331016639	0.275865739231947	10.2348611210265
0.056044937785482	3.55389741994441	0.139049699530005	6.66640682844445	0.0729927147563801	3.17712543632007	0.146651127438913	6.82668999653127
0.0611538628358394	1.78174647130072	0.256388495117426	9.52821474871598	0.101778516728351	1.91806108537048	0.322628033729127	11.658376495661
0.0803352679731324	3.5324856992811	0.370626630634069	5.34785936470143	0.119031594613617	4.22812152806407	0.240888038671251	3.94536127072189
0.0112682978191879	4.2251623859629	0.239517475105822	8.11328258831054	0.0276156485550281	5.35183025808284	0.13811614949621	4.80926399428922
0.0758885759301484	1.69462832156569	0.209135150909424	8.68307903176174	0.114868053090009	2.27588583633763	0.0620613732491581	1.85405591890097
0.0628526967552025	2.52578918077052	0.403047320619226	7.25695432629436	0.0878776216009789	3.51927574614607	0.386777482089817	7.00023553913432
0.00901880554878153	4.53071090299636	0.445735867973417	9.24291209550574	0.021361188347015	4.99973064636457	0.530362159870845	9.34855018915738
0.0806602745398413	1.33645288925618	0.415131768491119	8.72970949625596	0.113700564399051	1.75433858624517	0.656859671509733	9.64176406832749
0.055624906307552	1.74887814093381	0.293728766404092	9.55529540893622	0.0858704391980706	2.12979148242037	0.244553467712026	9.23136521125148
0.0309209705630783	2.4392450619489	0.210662959609181	8.95134390681051	0.0496287106338656	2.85566028818682	0.191771031859905	9.00073780419766
0.0122900510153268	2.38227428495884	0.499280494265258	5.90509635629132	0.0231114068770595	4.03910781671792	0.564565789014396	5.97700307285613
0.0562546370793134	3.26256992015988	0.25979491872713	9.01086017489433	0.0854254817292775	3.62711709918303	0.354922344712031	9.6934404085323
0.0818791812716518	4.97069840878248	0.406799547374249	7.65437837457284	0.118838582860385	4.90139475403852	0.406797034739565	7.51167419450013
0.00525754131795838	3.67804733570665	0.493049771059304	5.28988500125706	0.01417882632622	4.70662826188717	0.637265768181977	5.71981191955472
0.0628147051525302	2.34797788318247	0.480647093337029	7.50025750137866	0.106653465488314	3.00000106118742	0.427689676861326	7.78672215553253
0.0898052577585913	4.04311027005315	0.381926415674388	8.89979039668106	0.154099479082957	4.83152495437215	0.418802299799188	9.00037080253934
0.0219762739830185	4.07402733527124	0.334233392216265	7.8536584333051	0.0400592057947281	4.54321125154312	0.351716608389956	8.1188006067707
0.0952793503280263	1.28079746570438	0.414493085350841	7.0614413311705	0.169677144505521	2.45650065810968	0.0707192861540652	1.67512205480336
0.0845340170192067	1.03158397786319	0.421616097260267	7.3277753428556	0.123321896274996	1.52901222915224	0.469000866832655	7.66781156808941
0.0617978834616952	2.64137763995677	0.48449774319306	9.11661423859186	0.100237794957322	2.78113736742055	0.503915692465093	10.451824353721
0.0994942619213834	4.95973182376474	0.483732904028148	8.12802044092678	0.16986920936197	5.71668278887181	0.652009174743918	8.70308274401988
0.0197646475532092	2.90854033734649	0.395361609850079	6.48682840866968	0.0375819382147758	3.99977630429114	0.328770776903736	5.88901524203819
0.0669800336186308	4.02605829015374	0.293258157465607	7.43537524715066	0.12570592151868	4.77612318539014	0.234400396006031	7.83336625811429
0.0962641229508445	3.11942114587873	0.467246993351728	8.47944709123112	0.150395538248783	3.8816018860797	0.647305677348611	8.88763657817152
0.0405418433290906	4.35519389621913	0.452022623736411	5.73758083744906	0.0632228301317623	4.66348672472303	0.423640817315783	5.83034265484834
0.0304833086759318	1.38715205155313	0.32443788331002	9.23613083316013	0.0509911474942991	2.29750010964456	0.0746329881161935	1.93272036311735
0.0211996948975138	4.92651581577957	0.14783951677382	6.7228481976781	0.0366939224331945	5.53311915903616	0.140120334938797	6.99994770458511
0.0456346850097179	1.38390113972127	0.351132532674819	5.19349309266545	0.0728426699406361	1.84185013101866	0.348506419136761	5.52313217685598
0.0397022303368431	3.22241749241948	0.150948680192232	8.35663646459579	0.0641096555551642	3.44162290335495	0.177597861085587	9.00001249887417
0.089178378369892	4.59897843003273	0.150783733092248	9.45633346098475	0.150836841431458	5.19628455975182	0.0367839255901939	4.00054238091325
0.0702364590065554	2.62034375779331	0.347573007643223	7.91125806164928	0.112180043180681	2.24272582975494	0.322511964220866	8.66557495862568
0.0105735017005354	4.87442445382476	0.34249610779807	9.98647193540819	0.0230164244722744	4.97002194088948	0.349139470252492	10.0008351491603
0.00536781239137054	1.15939374268055	0.321887134760618	5.19655466778204	0.0135754579613008	0.768211817625356	0.368960019398389	5.40527650962509
0.0415529370598961	3.26331284735352	0.132309209182858	9.88759659114294	0.0687711028976455	4.00030297988078	0.0457280166695898	3.87556113325327
0.0353272599489428	1.64640238322318	0.247644373588264	8.79957284545526	0.0684955254989088	2.58640886772326	0.0742906158724053	1.89908236099284
0.0551146747011226	2.90873967576772	0.475288609974086	9.81600623461418	0.0786917751745036	2.81224200923039	0.374260953529838	10.0248742503446
0.0263612228631973	2.04462458845228	0.292703408841044	6.08704576618038	0.0399337773457782	2.09741964258656	0.283726902484495	6.67688747550605
0.0664723847217392	1.64401901513338	0.354777336400002	6.5977588982787	0.0980023739254254	2.00000700746797	0.119918984473469	1.82439469280253
0.0760401774556376	1.67079853452742	0.18712281184271	9.56244755769148	0.121528385760853	2.64109014733359	0.183828149963572	8.76309150503595
0.0792546838498674	1.52810263913125	0.274230716377497	9.07032406772487	0.139297537626091	1.86949525535825	0.237621880568151	10.5923525561817
0.0457769477791153	3.05123289953917	0.144386582169682	9.44085434195586	0.0669531301857231	3.75879624369391	0.121298714385618	10.0001352040219
0.0710994512976613	2.87077879346907	0.37447060700506	8.99550852249376	0.104578272765536	2.8930865800817	0.396669634919358	9.66985482927148
0.0640265671566594	2.35792770236731	0.147612844314426	8.42191209667362	0.0989967686047513	2.75984900257223	0.113718353780164	8.57335349666884
0.0706929996344261	3.79758826829493	0.137184555176646	9.71507814130746	0.0968611329390634	3.83562263362182	0.115230566473106	9.96998561804745
0.089573156057857	2.33418111596256	0.164613115601242	8.72364682029001	0.129125187093719	2.70472058468172	0.134550029816265	9.67625208167368
0.0744015364325605	4.8973290771246	0.334636583738029	9.90070575731806	0.124210623920521	5.73492842908731	0.380639643111805	10.6917532433975
0.0469749514064752	2.12808092404157	0.408292189706117	9.05823387205601	0.0726464106157168	2.61158469210905	0.598386221058268	9.8346412277556
0.0514490126976743	4.91649849247187	0.430714311636984	9.49695177958347	0.0777868549607691	5.36426992186625	0.404442588893215	9.80221808624748
0.0520682189401705	1.76248543802649	0.117065558675677	6.75231285975315	0.0786337794799481	1.99383615751042	0.108771965655484	7.06352770308648
0.0548899887907319	2.45923309866339	0.179564901813865	8.29245211090893	0.0915777016023702	2.65675966871535	0.183096229782323	9.67431817169251
0.0229914763488341	2.80098431184888	0.331798886321485	8.55007425416261	0.0475304903373407	4.95426328490601	0.302110094366638	8.99964586903632
0.0705742329133209	4.55891914945096	0.394696196261793	7.02997284475714	0.128171050288258	4.82749067407045	0.291214212825315	7.07659797519545
0.0755905091166496	3.57180821150541	0.386498575285077	8.74197274213657	0.129708208940061	3.61538560817869	0.508808708560757	9.93324025961246
0.0479423253210262	1.57045233529061	0.242092734575272	9.8223579779733	0.0793448063882834	2.26660465681487	0.0513352551503287	1.75632423892853
0.0151808320900891	3.24723685160279	0.368370726983994	9.72057075472549	0.0273440291467278	3.00052068699196	0.413860483729268	9.96486838970259
0.0247208887313027	2.70465210452676	0.250190633255988	6.66379226953723	0.0469029395086368	4.00004278319574	0.141603730096596	2.94917799301635
0.0705940090457443	2.57049483899027	0.246402177587152	9.02280006674118	0.115881348108755	2.81339074197308	0.228710328609611	9.82858641532397
0.0635428800841328	1.70385401602834	0.316539174504578	9.75865419837646	0.109929152362367	1.81379780559339	0.304511113931779	10.6700685352823
0.00805566072976217	1.47728436626494	0.400815656874329	5.69156462093815	0.01949047611502	2.99995189985645	0.492559142402947	5.88382257417494
0.0716557326379698	3.06291499827057	0.40977176418528	8.20724258082919	0.101098779177886	3.21811373879669	0.57065858826967	8.49709179893641
0.0159599825213663	2.73516684863716	0.478873870708048	6.68577578500845	0.0235101340865372	3.1423660897158	0.439821743401581	6.6431150843334
0.0294294333655853	3.39225464686751	0.463527520280331	6.01594250299968	0.0552903410790142	4.00038949124357	0.258979800511059	3.96418283486045
0.0777941973917186	3.55130583792925	0.49384974129498	7.13366943760775	0.11055001330944	3.89611296345739	0.445080038116978	7.00043624258794
0.00704804265149869	3.73556466493756	0.200342866312712	7.72495310171507	0.0157153967239741	5.11785573088821	0.249679357570929	8.5048651799221
0.0479843815558124	2.98564144130796	0.390487902611494	7.05574524821714	0.0709422083281097	3.63171306070209	0.437043869076992	7.20882452463426
0.0568818062786013	4.45557742752135	0.427004365809262	5.75364904827438	0.0937262474742671	4.66037697589667	0.383441587673837	5.55405171718484
0.0965182215818204	2.82543141301721	0.396616071090102	6.41670793644153	0.151794900603941	2.94008158405591	0.398416503363539	6.74154960253377
0.0355592807894573	4.5186054976657	0.277229611668736	9.02992034913041	0.0587964716351621	4.6405561619458	0.287375249229968	9.15306375298979
0.0278512669357006	3.06119042448699	0.11938387081027	5.1203097240068	0.0428872776363634	3.01090754689693	0.122791313966413	5.27813229036492
0.0576782072973438	4.68129163887352	0.489652441348881	5.16668439959176	0.0900139206439317	5.50755999627565	0.41858651485993	4.84865891535304
0.0842330572861247	1.21153687220067	0.4092389610596	5.27359270839952	0.128682280820662	1.9999518550029	0.566734782812207	5.87925892788806
0.016855757915182	4.54090542998165	0.242616124544293	6.97196853230707	0.0317775735708827	5.92645078428684	0.171078054190681	4.95251491546072
0.0145067684119567	2.9266061373055	0.339043477922678	9.10130940144882	0.0253535276279664	3.00499731447102	0.389189649141233	9.28639297442269
0.0722042576668318	4.30799638386816	0.34707714477554	9.56847282242961	0.132513378137609	4.9996579588786	0.0817708578748606	4.56461153002902
0.00892907919478603	3.3323394395411	0.1773636771366	9.1207666171249	0.0224218702216595	4.00012203404723	0.221562733880352	10.0239428756816
0.0160008850689046	2.6355053037405	0.129948264267296	8.92611996154301	0.0357748881499448	4.06015152844621	0.130520711185979	9.62458026043984
0.0703131322206464	4.72545502241701	0.342094164248556	5.58630184736103	0.11366985726649	4.83379004695207	0.393420412891936	6.24073500999073
0.09600148967118	2.51543317083269	0.387458087038249	5.57484663790092	0.160713313881567	2.84811426344543	0.442755210171202	6.45606903342547
0.0040010185178835	1.41392302513123	0.360729033872485	7.14944741106592	0.00988005469494121	4.45425580039584	0.340614288864552	6.91393254080026
0.028058479962172	2.54280721116811	0.113081770390272	8.54200752568431	0.0469559727294162	3.10636340666957	0.0540994576709426	2.87435841104443
0.0269030767395161	3.67063436377794	0.490745302475989	9.56213005934842	0.0540716294314961	4.00000891838588	0.601207992195497	10.4502117379405
0.0113072125837207	4.0033767176792	0.460695605352521	5.77371786814183	0.0253612509035881	4.63784077739343	0.466124976462416	5.78342763511051
0.0273520926416386	1.14073399733752	0.13400334008038	8.80822727573104	0.0480660434375204	1.39815560001378	0.130783731110866	10.6642051712551
0.0993762190928683	1.9663734966889	0.346381595451385	8.43744485639036	0.161004574176959	2.37004895591086	0.335321755480053	10.324618570796
0.0318233058459591	2.5192872164771	0.467687226645649	9.06085067777894	0.0552824986257324	2.93247526415423	0.576674369824022	9.9338911050105
0.088650343362242	4.10833937581629	0.204128757771105	6.00583277293481	0.141433466238358	4.67798594677204	0.208747308593879	7.49869408123359
0.0596216789714526	2.19027600158006	0.407108905725181	5.58712737169117	0.0939166124910663	2.99999861096153	0.402688868798882	6.42323803931396
0.00862812985735945	2.88347830437124	0.225740139745176	6.42303519300185	0.0178952992604437	3.00031476235643	0.217537350578298	6.40604697537852
0.00375633090548217	3.16759520024061	0.30521290814504	5.68833228317089	0.0139259881370789	4.76067282750089	0.335555031996937	5.83023429977767
0.0275909333317541	2.30745140742511	0.132597115729004	6.19424260221422	0.0413595272198677	3.02894047995994	0.142880859270293	6.0663241226609
0.0477324889474548	4.53800745587796	0.331188226118684	8.6553846031893	0.0686885350488305	4.25974826067144	0.321743273623055	8.77236574704223
0.0419444024523255	2.25554151460528	0.396694548334926	8.42063875868917	0.0811537452617782	3.50415108313837	0.102267032344923	2.77984965081631
0.00330044679436833	4.25193084869534	0.422614821512252	8.68486095336266	0.00928300483250139	4.97851473952953	0.403327466567693	8.47761038727017
0.0708994366286788	1.63361690286547	0.368321798276156	7.91981908609159	0.114225191994153	2.9157206931812	0.082102041215229	1.89500039233529
0.0570546793434769	3.36401189211756	0.408189788460732	7.79470784123987	0.0940769426113527	3.5331285488106	0.439051282405836	8.45167829186412
0.00483335943799466	4.68344237096608	0.322388459648937	8.26362668653019	0.0136924769005967	6.24433968301132	0.354744725358297	8.54975644260746
0.0929589443132281	3.46360636688769	0.371466275025159	9.54213925055228	0.135591178151627	3.91327249617088	0.564958233926975	11.5089826035675
0.091544376778882	1.61004344932735	0.410806571040302	7.29862197535113	0.158103968335788	1.83426528054381	0.483194501529604	7.72657498602198
0.0235076938704588	2.8714618710801	0.188379758317024	8.61725344555452	0.0432148559683383	2.19986684428279	0.187613214732695	9.44841889979584
0.00829626974160783	1.43479703739285	0.175443148799241	6.69031306169927	0.0211888643460488	2.19577482981135	0.200269561584286	6.97310764327815
0.0590618444837164	2.02610932569951	0.243131863512099	5.8507680578623	0.115686286974388	2.66050546619309	0.232661443311514	5.58660420261814
0.0046614562808536	1.2295896448195	0.247702501900494	8.24909599963576	0.0179569875104423	7.99918444301986	0.10278161095368	1.9570152435677
0.0125536874181125	3.78528155945241	0.457222101092339	9.74563202587888	0.0264466394083878	4.95120268161017	0.526002238778844	9.79763314052205
0.0928109459541738	2.08569570910186	0.228902850858867	5.93963336665183	0.156151352306422	2.38976588176523	0.234508761488052	10.0005256334451
0.0426678915249649	2.21854408178478	0.414798334706575	9.49369541602209	0.0708684374109678	2.43914507867088	0.682860842969346	11.301475397589
0.082614670319017	1.92410823795944	0.270002457592636	7.95596583047882	0.103384966690369	2.51543942693935	0.247261498390671	7.77510091623743
0.0896246253165882	2.8585913060233	0.177064158115536	6.93584899418056	0.154025697150866	3.70743324825292	0.0526835701594322	2.80639439181621
0.0533805458028801	2.82735557854176	0.11642939588055	8.6891746846959	0.0918886153977806	3.31321448709751	0.0737414111696157	8.56801607442698
0.0633028324376792	1.71768212225288	0.360555236134678	9.14557605748996	0.0935130611728306	1.5637686178672	0.320310709952955	9.57059026184759
0.0099006975563243	2.77725405246019	0.220554804522544	9.84555831877515	0.0234947074364505	4.29028848762666	0.0936470557919826	3.94598878957374
0.0952019313466735	1.55662610940635	0.337229095678777	9.31067560915835	0.132723240139376	1.83405677507826	0.303081347796222	9.8687537777755
0.0540051142673474	1.81868155673146	0.381845162436366	9.19360132887959	0.0886782382312162	2.65413486608687	0.410416958590479	9.93157389495831
0.0331539103914984	4.43538464698941	0.410629093460739	5.51205771858804	0.0472434197808903	4.64038073018873	0.430468638302895	5.33268640968836
0.0897613192878198	4.9455056944862	0.229305277671665	9.15514611755498	0.135121710616136	5.62834887297104	0.199441135158381	9.00002553270058
0.0844109258898534	4.430843106471	0.221198129840195	8.58187119243667	0.128603013670612	4.82543558374137	0.222416848172792	9.67678964194163
0.0565116644960362	4.37787492480129	0.243486659321934	8.09321456123143	0.0768478079350274	4.75136231131972	0.270061259206967	8.5056921355341
0.0875935294928495	3.90153555385768	0.351212078426033	7.94953842298128	0.125412606396767	3.91779056682644	0.330330168807044	8.24286439599856
0.0984042032761499	1.31752103101462	0.175423378869891	7.35040609375574	0.151315829176467	1.27403075477556	0.135701991245398	10.8948409624569
0.0209698310517706	2.8651355272159	0.166105842031538	8.43961751670577	0.0334924688682418	3.00012920087676	0.180133436392506	8.77477800564377
0.0122542272410356	2.04883036855608	0.462266697641462	7.64224635902792	0.0298742198603464	3.56466203244545	0.454985577605306	7.83798360824865
0.0741147182253189	3.73775679338723	0.300583742372692	8.93003020202741	0.114133537120247	3.71421804491305	0.311348202316222	9.62256420092354
0.0114628023758996	4.96091469191015	0.351573902368546	9.51258344925009	0.0243166486347238	5.91542091866503	0.337702791405331	9.64366082131165
0.0328979245687369	4.21805066615343	0.485578816570342	8.8309225148987	0.0575877289786579	5.00009257882851	0.53931933988733	9.48721811125862
0.0977577628598083	1.66623763460666	0.221249162685126	5.99250836181454	0.143237389897963	2.20112882191075	0.0681979406001721	1.31804252989299
0.0071839650622569	1.48170543834567	0.277249088138342	9.38710495713167	0.0159761574396554	0.999778816141885	0.271596567738317	9.7652910380295
0.0366013436387293	3.48000970669091	0.42608457012102	6.76123531535268	0.0567672201029341	3.2520072282277	0.345806316358217	6.85085394450472
0.0483962549567223	4.14697067253292	0.493714303616434	9.08227758714929	0.0826700808239948	4.81882352196531	0.966170410032348	10.5818867076936
0.0415014283391647	4.8321235915646	0.468244211096317	9.8641002655495	0.0695902010294132	5.99994380612717	0.384777292707238	9.76884988236838
0.0916946232733317	3.95225755032152	0.428775047790259	5.38832908845507	0.135545353006312	4.04644036549976	0.351791647345217	5.59024599543331
0.0409199134008959	2.43842874467373	0.253208649437875	9.35459953150712	0.0690209843952398	2.79556206025066	0.384356096656332	11.4616266168169
0.0799243205231615	3.71576329134405	0.281764766201377	7.49253473244607	0.113175936464764	3.85877092013592	0.391226756786626	8.41638818750006
0.0909303150719497	4.5119796404615	0.175586402229965	5.70659960620105	0.160950430247225	4.8556341804865	0.0953388801700413	4.37165590468818
0.0223870179455262	4.19511711969972	0.409704745188355	8.42386262607761	0.0378166384422518	4.9621751043327	0.426998317499701	8.71086594991946
0.00197953678527847	2.68856805749238	0.480605628527701	5.01803084975109	-999.9	-999.9	-999.9	-999.9
0.0401317328561563	2.91343380045146	0.379333147779107	6.08162700780667	0.0677777654480222	4.03728754757985	0.202853239728688	3.85887312155553
0.00858378125377931	1.97783903591335	0.287593986466527	7.67310914583504	0.0209148615742327	1.90752484856325	0.302479195355869	7.81142670457897
0.0489643373712897	3.82453010883182	0.250813534576446	7.64788144733757	0.0742517892416768	3.87034545223342	0.240014891501116	7.44440194708074
0.0987071865431499	1.1498242514208	0.387898366618902	8.37423707940616	0.131102508697167	1.00064431523762	0.359384115564704	9.64413066074922
0.00831032088748179	2.58890254888684	0.21736441059038	7.30166506255046	0.0177548749876875	3.28662581292549	0.205788265782226	6.86784808773285
0.0846800124282017	2.87769185286015	0.181612866278738	6.89483352587558	0.12505492243459	3.13035591904948	0.0795750188770776	2.87029830454412
0.0668472396086436	3.59317504707724	0.248407788015902	6.60939999157563	0.0946435406516618	3.72279002061778	0.291925021541853	7.89251710866011
0.0766170940336306	3.33523941878229	0.30417292220518	7.57310929591767	0.135756162670271	3.90491326612688	0.266221818142956	7.00001502238372
0.0553106189523824	3.51857753284276	0.346986478473991	9.70828362274915	0.0856987773326302	3.65157152296724	0.436542106844829	10.6566959933585
0.0964396576031577	2.5115852560848	0.265616925433278	6.17733125807717	0.153696615971583	2.80368710061268	0.216641903725223	5.91453872838758
0.0520614690710791	2.66771396249533	0.491124865878373	7.31441487558186	0.0874735131272165	2.59985028893318	0.485014146518733	7.87042253049677
0.0774747840794735	4.50687648542225	0.254657594766468	8.44071955187246	0.117759718078743	4.75448546642396	0.256635316251654	9.28988919206809
0.0635540734620299	1.01943548582494	0.314936153590679	7.95290373382159	0.0998964757341738	1.28745793158006	0.236190405725481	7.99929394342169
0.0128934456733987	1.3833200475201	0.2515878806822	5.57972246897407	0.027722572009833	1.99913447678431	0.281566357228747	6.00016111309077
0.0355948533853516	1.25564697384834	0.194425296317786	7.74855269817635	0.0600104828165508	2.00057967728207	0.201203728207601	7.78171547993832
0.0683485501743853	3.67183374613523	0.199643107596785	6.31297678803094	0.101573220129472	3.74699321310968	0.192339240711571	7.68495271125796
0.0462965520715807	1.60139794554561	0.365291814226657	9.82518241391517	0.075773311586208	2.0004538433109	0.39564290434621	10.864102618955
0.00354724762914702	1.5798088312149	0.458531229570508	7.91754752863199	0.0132339250278978	1.92637368376005	0.497944703706065	8.04985425094264
0.0471024777926505	2.05848262272775	0.311030943784863	5.62063558259979	0.0814067770584962	2.42491822333951	0.317002632784965	5.67769965188047
0.06994948756136	4.20280542317778	0.363115307316184	9.85001872410066	0.0982558707936047	4.70984724114158	0.494641535453411	10.9568372739315
0.0372614939883351	4.68848213087767	0.119133835658431	7.68827211693861	0.0621723901045138	5.1725490164071	0.0964376334062336	7.57767109201586
0.0990647509656847	3.29782249778509	0.390898534841836	7.4143826845102	0.166770349105021	4.32787581505624	0.126614372887498	3.78818312855109
0.00613702782616019	3.31602288875729	0.344926549866796	7.6768980990164	0.0139769238150046	3.40593878155761	0.354263991343469	7.53569750821848
0.0964398252244573	1.09808856807649	0.282885737996548	8.08967753313482	0.155267763082236	1.5723012966988	0.331299924317155	9.99950151050552
0.0456912581895012	1.70454257633537	0.208497565891594	8.23127385578118	0.0808467314147866	1.85556822179737	0.296814142120992	10.1703364969246
0.0282854031512979	4.62884336430579	0.432714895624667	8.46592407557182	0.0478932493128289	4.98511542900225	0.480980093232092	8.79137076461831
0.0278844837055076	4.06895135529339	0.316662295442075	5.35809580003843	0.0476420977092897	4.82687847698543	0.322813108366042	4.84767109276485
0.0657688942393288	4.79632275179029	0.22467770203948	7.48394279973581	0.108364250005283	5.84218862774155	0.220861759489087	8.49262145751989
0.019768580499338	1.08740383386612	0.419424793031067	7.77948014554568	0.0433288429088471	2.5751968747067	0.472829151440937	7.94642961731084
0.00216109674563631	3.20497825555503	0.22935758382082	8.39072802336887	0.00804319746786033	3.48023720755256	0.236233118647833	8.52052974268013
0.023525088544935	1.74563709739596	0.264386922772974	6.21030270238407	0.0377803631584911	1.78311233607544	0.261077446040116	6.32526148712122
0.0319119837600738	3.98979481589049	0.352218280080706	7.74589018896222	0.0494288267041648	4.00008200011119	0.311736987329737	7.62737219749123
0.0675958749419078	2.66486910916865	0.190787425450981	8.58013109420426	0.0996906519726498	2.83118207623847	0.303112378156586	11.7568192343897
0.0771807158591691	2.3597465949133	0.266051298193634	5.59425385668874	0.134904985979974	2.72326022500451	0.217781750410946	6.41464230546744
0.062910699879285	3.69715586397797	0.318025994021445	9.57654490368441	0.0905217607220539	3.68151101486294	0.298088636309614	10.5863630088936
0.0453110299243126	3.69378518685699	0.279468656796962	5.3659591160249	0.0689961241782955	3.6265114548586	0.397423395681661	6.33434580086915
0.0712101554619148	2.35154742375016	0.173403276503086	5.70297022466548	0.123359416786251	2.78321876987604	0.166235293132351	6.18137957531323
0.0475664177299477	4.08111612033099	0.17161819934845	7.71688264096156	0.0804457653939959	4.44469901101242	0.216432737337269	9.74262898730254
0.0103046490068082	2.44602185580879	0.121554843056947	8.47926463931799	0.0264780271172435	4.43488383821443	0.0671386981881058	3.92300489706906
0.00582170118205249	3.9488696763292	0.131725650373846	8.57282738084905	0.0169443449869592	5.39430652440175	0.08803315089758	4.93352619435136
0.0797596405255608	2.58162215072662	0.316725513525307	7.21661569550633	0.124142552457198	2.8409432224415	0.326268360190679	7.38206359964382
0.0385554479707498	2.93729756586254	0.150845844019204	7.36387795419432	0.0586349120144795	2.99993143546319	0.166805944187441	9.18071624959627
0.0220065115562175	3.61777501367033	0.381303029693663	9.20703887823038	0.0460124369478852	4.08563116067393	0.388356581548187	10.2620341067249
0.0379530919792596	2.37314459029585	0.314023806620389	9.40196276176721	0.0691184286304253	3.21781105692984	0.0762290097508108	2.74739174853658
0.0411736375577748	3.99886745307595	0.177000566013157	8.19428043672815	0.0613546489473866	4.00035947916418	0.196589464778991	8.60226260202012
0.00868393578706309	3.66259050928056	0.438518863357604	6.2628762726672	0.0197392346440123	3.81422787530702	0.475683116997831	6.68159546451174
0.0773654756068718	4.92015739995986	0.106259409803897	6.60733186989091	0.116208029902699	5.39580397089582	0.128754213374258	8.86992019461163
0.0344451610655524	2.68575313128531	0.251599797327071	7.40938732749783	0.0556892160248259	3.80205132658295	0.286099847380316	7.67294098155679
0.0253177319366951	2.19249396026134	0.41915039261803	6.35135339107364	0.0366736590558565	1.94190759080505	0.546376350580113	6.50188952361119
0.0903765443630982	2.12418587971479	0.268909976445138	8.55041624628939	0.125582877590501	2.75242094051343	0.211167469124274	8.00016431793302
0.0314532543511596	4.77032813802361	0.102991413790733	9.74398454651237	0.0439144167787818	5.00024435891457	0.138132673080344	11.8061291695211
0.0925299965438899	4.31748065259308	0.31753853848204	8.63408668898046	0.129957334564058	4.51293608949101	0.333999002682716	9.22795315149249
0.0581003095391206	4.87428904790431	0.112203142698854	8.96878648200072	0.0903436330147859	5.57595824047842	0.0513302952966685	4.77366399975111
0.0134784342588391	3.45047577377409	0.433532597962767	7.28873233543709	0.0269148845235554	3.99998194952547	0.392468247415169	7.16631639784915
0.091179168691393	2.60901644546539	0.176289889682084	8.1875809840858	0.137859282524455	2.84427996728689	0.15823381163499	10.9999999993387
0.0693529243010562	3.70387561991811	0.343175633531064	5.36212847451679	0.096855221867795	3.78606548034669	0.477998434521793	5.94260786625894
0.0967087089207489	3.83573897462338	0.266077999677509	6.34598247008398	0.132082993974765	3.91388848248286	0.221267389399085	6.18647128805223
0.0751708253053948	4.76980087626725	0.202213805634528	6.47836418240331	0.108966865452189	4.85410895255956	0.169434024797021	7.00001682119797
0.0912981226264965	1.12197411898524	0.208831887226552	7.32838997384533	0.155351977286355	1.38678707889596	0.18855152438248	8.79016384208959
0.0583712779216003	2.90926746558398	0.299980262015015	6.92435934441164	0.0912120724558755	3.42830485008258	0.289370472411951	7.00019566687635
0.0494501672165934	4.53163127601147	0.394155362900347	6.66528494562954	0.075319378545297	4.99982669158638	0.392396145477375	6.78166456890117
0.0374982097696047	4.4875827813521	0.37831891104579	5.47831999487244	0.0613108954374805	4.49498752128835	0.395354171169906	5.45862922008622
0.0758986675299238	2.55941949598491	0.227244038973004	7.59497355553322	0.122225556298716	2.90251603715167	0.215117734592046	8.59502310956092
0.0369380006694701	1.92141748405993	0.403318900987506	8.96857621846721	0.0528564957080163	2.01890812446393	0.495985349622166	9.45192199959497
0.0467520496072248	1.6815946912393	0.221966538298875	5.40090419701301	0.0774193145491967	1.8266324583993	0.208868473649476	6.00003052313159
0.0488618670501746	3.82163804303855	0.354287870414555	5.20221809274517	0.0781707368049453	4.00027196380338	0.350177623538834	5.62880762875528
0.00480340628162958	2.70041433628649	0.184017778094858	7.67328696325421	0.0135959072753579	2.99943654318776	0.176869876927343	7.7922684803464
0.0597643507211469	3.86063200142235	0.108598486892879	8.30841619987041	0.0843169913155229	3.84105422704931	0.144202133789551	10.6212163672483
0.00254713758826256	2.16120594087988	0.36150639988482	6.45476350211538	0.00948961923786392	3.00193498037337	0.416233096974118	6.72537695398929
0.0743100119298324	3.12473621219397	0.23113286793232	6.0952895693481	0.114863544781706	3.50289146085655	0.238563505420663	6.00068896634365
0.0830440634880215	1.78889009915292	0.162982993479818	9.72270721569657	0.136971412105628	2.6394476494926	0.02450272141456	2.64902564923559
0.0789546298526693	4.36643520649523	0.417482859175652	6.43559235846624	0.109836197059587	3.9999696355935	0.388900021670625	6.74068664056445
0.059496254397789	1.90567305590957	0.279296027496457	9.44009474478662	0.09743889120175	1.86999573727636	0.268594705374079	10.0004801275531
0.0934805501727387	2.65658836625516	0.317607238795608	9.86475638695993	0.130190508470563	2.88666879301414	0.281987905626447	10.818235869338
0.0880877884167712	1.68140029441565	0.274782953690737	9.05266451416537	0.161587374788305	2.71202050924874	0.0176828218460594	0.321367775574822
0.0538140869305935	1.98581623472273	0.286708750668913	9.5075840712525	0.0828593200824363	2.28990611040998	0.310459668157193	10.2654187228409
0.0828153947738465	3.22050902526826	0.424448901228607	7.4866796808783	0.121099478614425	3.89888794080796	0.562085017573381	7.51861627568397
0.0838745697708801	1.18931611347944	0.481590686365962	5.80596970277838	0.129764420951834	1.37258134452595	0.402196688865459	6.42563466384594
0.0443469035571907	4.49346650857478	0.217156665213406	8.62641052459367	0.0755706370892855	6.00258713444983	0.111341211516316	5.75123524724241
0.0823900756875519	3.60835030395538	0.258848340529948	7.56143780658022	0.140039768899327	3.75827613514383	0.239742682127706	9.12670698962274
0.0310900522333104	2.26327649597079	0.395923186279833	5.58567481464706	0.0534446479359662	2.86248651851808	0.369234285883003	5.859967766724
0.0499820793427061	2.27634930051863	0.460027663689107	5.64987208810635	0.0743703203744491	2.85486238591961	0.422095438601352	5.47307365805647
0.0402667761310004	3.5157979382202	0.392457814794034	7.62002861592919	0.0603955331832704	3.77655420662857	0.455294193893779	7.91620096223474
0.00659731234214269	4.69046014361084	0.136896778829396	9.31169996620156	0.0148170308920994	4.76511318768673	0.145344366515602	9.82367533676605
0.0363706449365709	3.52105979714543	0.25862216996029	6.01279954425991	0.0617933214685078	4.00002111610614	0.249350752353563	5.8366253134809
0.0473012435999699	1.68043105956167	0.182401926163584	5.31087684794329	0.0803922234451649	1.45708675958167	0.208262653961223	6.92419268668233
0.0637447221756447	4.67230734508485	0.235734698176384	7.54670948837884	0.0888921068815103	4.78413572477808	0.215325227554369	7.47904712969509
0.0531876378897578	1.83111462462693	0.21706559676677	7.01287532458082	0.0680510182724049	2.00025672114672	0.202493406252304	6.64682239793833
0.0143900233807508	2.93253363389522	0.270116874575615	5.25570433703251	0.0274139979876101	3.99909148661598	0.237311874575165	4.7906218760112
0.0743773004717659	4.50448878388852	0.439818850904703	6.48984903353266	0.141015591029383	5.88245959175373	0.265806826863743	4.95185461918796
0.068962948921835	3.01674483716488	0.207464675419033	5.84023603703827	0.106298428836454	3.48245674100141	0.175016172854396	5.6875123274459
0.0666608136286959	2.3606451433152	0.313913575839251	9.25652900943533	0.107999815972311	2.53617530108223	0.358797266340898	11.3921230312762
0.0485618610205129	1.35549905803055	0.485015700664371	5.60192873468623	0.0892741493550428	2.04954143576142	0.173607194798577	1.84730334285137
0.0250810891094152	2.41223738715053	0.255527931079268	6.09549601795152	0.0447132460583994	2.36823976843384	0.237764586514801	6.00018082291168
0.024942191651091	4.16879310831428	0.416030302643776	6.00596336880699	0.0499523314291571	5.00087444825608	0.433543571045972	6.00012386118139
0.0639034689047839	4.29768828768283	0.296219103038311	7.03424097504467	0.106192059965811	4.61323088931193	0.2603164291819	7.03392230822049
0.0596648129660171	3.55374887865037	0.275131409708411	8.7510739127174	0.0817257258651245	4.58227523905699	0.10880373888057	3.82670927163117
0.0506514617719222	4.57011314574629	0.333066294156015	9.94158927234821	0.0889436954676713	4.73299852156317	0.318430602104464	10.4614372926701
0.00387880961317569	2.68087972700596	0.312721158005297	8.59653581515886	0.0113056178611694	4.57619814361688	0.37541329413857	8.90790499270584
0.00842822781181894	2.77670941129327	0.115655624680221	8.42051925486885	0.0217525948425237	4.5170053977057	0.130437542863295	9.32508976826883
0.0865050723087043	4.72615691553801	0.462325402442366	8.12602334422991	0.126677044286712	4.51511471813922	0.401688666658853	8.33808362024637
0.0235502522545867	4.94495251681656	0.476157244667411	7.13646944961511	0.043098985752951	5.66375967012392	0.478743548619293	7.43560110353024
0.0673708847914822	1.63108991179615	0.273365089297295	7.8162315255031	0.113688404280025	2.77351808085018	0.0625490830994674	1.76729216860162
0.040660824279068	2.29827649239451	0.282445662189275	5.08000970003195	0.0546973083290703	2.29195344953257	0.321030740356828	5.58713645770906
0.0566379530385602	3.03320921771228	0.247597707714885	5.31602571951225	0.0942938647841956	3.68370548258927	0.311063178293822	6.2732612132935
0.0612681357064284	2.22954892832786	0.416425378620625	7.79924544040114	0.0926909783782594	2.20807279957237	0.573569845234915	8.14204082130509
0.0245618122455198	4.38306410051882	0.413867314253002	6.52546108467504	0.0436024233460692	4.99977842491239	0.426046129709593	6.90116297107405
0.04583995326492	3.42390729952604	0.117134413681924	8.11345741967671	0.076410305925837	3.82696150953437	0.113420767292945	8.85184694503914
0.0134385608120356	4.05978947505355	0.407641848176718	6.6059218137525	0.0240020973424827	4.14198866657418	0.391783762042176	6.52965069560631
0.00861793137365021	1.63917224202305	0.264109299704433	8.46230024588294	0.022379906002439	2.99956208595695	0.251812171786564	8.54036119636781
0.0478955751135945	2.20863885618746	0.202463760226965	8.76937825232744	0.0892661102608433	2.50337930707605	0.146685611720398	9.57431976916575
0.0408299780504312	2.90723125077784	0.361968535557389	8.65476353093982	0.0699981605624975	3.58784322174628	0.323691126459043	8.62891455324977
0.0661080161468126	3.53756044432521	0.389083978999406	5.21680557052605	0.109705782630564	3.54075014561734	0.344368990093436	5.31994403428008
0.0620934063822497	2.82424385193735	0.246473387815058	6.40817593666725	0.0911210477912998	2.78556076312165	0.226180987378482	7.00032711275731
0.0992464229732286	3.74294933117926	0.290504177566618	5.23357925005257	0.150179227083824	3.82421927780812	0.367219592337451	6.49950455973903
0.0550405687298626	2.54604370519519	0.262077719438821	5.05148637574166	0.0760926244575529	2.49891307475868	0.295246835219392	5.05276799287684
0.0014760394890327	2.61930291727185	0.462631801236421	7.45201146113686	-999.9	-999.9	-999.9	-999.9
0.0353382367468439	3.38831634540111	0.442344742361456	6.62400511559099	0.0618074689274377	3.30191808945389	0.437935641683959	7.3782013743968
0.0301538382931612	2.47779499739408	0.216844426095486	8.56643272330984	0.0546085508146871	3.22838426863905	0.0790413296295307	2.92685110422087
0.0923067638124339	1.78890650346875	0.469994257297367	9.16085572214797	0.141408167719389	2.33791575012476	0.0616222541782322	1.68735514583905
0.0575292526071426	3.20163499657065	0.218966443650425	7.80077466275543	0.0906754740711336	3.37478549343792	0.29914286710838	8.39759335877579
0.018411708161002	1.52936240192503	0.141898352373391	5.30575731652789	0.0310440585800559	1.78019792652192	0.152249752062042	5.54855185110024
0.0210366581741255	3.28829304035753	0.311486830096692	7.50471193925478	0.0326790473088387	3.15306032214921	0.300791636641558	7.5529132728859
0.0580740503440611	2.45145282521844	0.461849895864725	5.45732610742562	0.0875068559152643	3.19805496520416	0.217867938584827	2.95180837296513
0.0393337909292895	4.75194012094289	0.393734846264124	9.23971780110151	0.0657691863627543	5.70416527255318	0.149257843648986	4.94666367379868
0.0022938029342331	3.95445916615427	0.13055239841342	7.12813078658655	0.0077394177390537	2.99341183006833	0.128333121830974	7.00039413094533
0.025324054823257	1.94988082535565	0.178742822259665	9.12617733585648	0.0469351353709547	2.72740485851836	0.190508170020111	9.02598690133976
0.0328986842813902	2.48607181943953	0.124439994059503	8.25353224761784	0.0601487907761652	2.76239156517916	0.117109931285743	8.98965533409353
0.00170882677286863	2.46931049227715	0.384943433199078	7.80185325536877	-999.9	-999.9	-999.9	-999.9
0.0541929268110544	1.87296518031508	0.438934688735753	9.64601495303214	0.0883308127097401	2.65802321608518	0.471979885550182	9.71803039215318
0.0278181440494955	2.92700917553157	0.244741042237729	5.93228076817468	0.0446453393180398	2.66916343939925	0.244963679241327	5.71745070719328
0.0709924106453545	4.91465731617063	0.121432481147349	7.37658022670075	0.148165634541908	5.61564957750017	0.0709989069958016	9.00000190736025
0.0876918142372742	3.52856686711311	0.438830053340644	8.73081161640584	0.136075103615138	3.38754847035043	0.377886879504239	8.95628550738468
0.0952164785796776	2.37118585221469	0.468156686611474	7.66956171602942	0.142228759481286	2.59175897529363	0.531571788554609	8.36894856057759
0.0318535727390554	2.95480444002897	0.209138850215822	8.69176019332372	0.0500955425221342	2.81923602310377	0.188585675436632	9.38310876781523
0.0288903266622219	2.22158389538527	0.239009966980666	9.15274557424709	0.0441145101080952	2.41057760088319	0.241828997180417	9.66208544486745
0.00899471455090679	1.4383913083002	0.264497570320964	9.50622816570103	0.0184052273203741	2.70189528870694	0.253563197769495	9.77676762779451
0.0385104268996511	4.10053906589746	0.492098983097822	7.80247796326876	0.0736175128072109	4.79630262548304	0.607956427840772	8.18413866443404
0.055498886899557	2.3037282358855	0.191902073286474	9.84173212898895	0.100660486844549	3.00050645534979	0.0427212213594275	2.64288357970423
0.0705457698393148	1.8834257107228	0.393757204711437	8.42936472501606	0.1150863440046	2.63968456009537	0.441389744727906	9.72892870163614
0.0433441627931315	2.92536211386323	0.346476886700839	8.31370131694712	0.069946706875981	2.83859030074243	0.324059229388614	8.646981534268
0.029930845975643	2.43936711084098	0.261509951669723	9.932879867265	0.0445737782665055	2.99989625953959	0.288369136742693	10.2272432045467
0.00600623045046814	2.13932911679149	0.392046999838203	8.05243292241357	0.0170501424975044	3.51867689416981	0.142695999548456	2.96296608219844
0.0270497742586304	4.68640749994665	0.245510978158563	9.23771901638247	0.0536129015759182	5.72383468120993	0.287526049189566	10.1123765262526
0.00895057535870001	3.21268562786281	0.381913068331778	5.77244153246284	0.0223310933309456	5.00038275689039	0.25364897765429	3.96103190508894
0.0736383120992687	3.41422629728913	0.123257603682578	6.00019620032981	0.112086614321877	3.49988452154093	0.132417047924632	6.7132190799177
0.0676822313978337	4.87608968093991	0.397033615037799	7.26861756527796	0.109232000341735	5.00008820458656	0.327824169206233	7.0430558852855
0.0112715980594512	3.97976987436414	0.413390923663974	7.56845704978332	0.0234628937133193	5.34861488784936	0.468275630899928	7.69516845840838
0.0580810912454035	1.81724615208805	0.14288876298815	9.91033119498752	0.0941495709703395	1.85734039204852	0.124757375506092	10.4043048483158
0.0610879686025437	3.46518289204687	0.261158804502338	8.74755485914648	0.0959325585907619	4.00039566589471	0.251817982665886	9.4706845515403
0.0522310550573748	1.51496373862028	0.432940648775548	8.13799990573898	0.0927079087973438	2.48476356020686	0.092627703123884	1.92766533600688
0.0756647651449312	4.35056070052087	0.299308570660651	7.89284464088269	-999.9	-999.9	-999.9	-999.9
0.0487852135209832	3.4837283315137	0.221386458817869	6.58082687994465	0.0751992809705994	3.84528363233598	0.248853816929977	7.2068584815175
0.0810410785076674	3.15593052934855	0.143195822741836	5.88987173163332	0.13136621299714	3.9104489443189	0.081394283411033	3.10234273279628
0.0458633519029245	1.29839174915105	0.420525123924017	9.05673571396619	0.0734786490839972	2.01203273742148	0.0773583969204324	1.83653341788549
0.0617963796644472	2.09786930400878	0.308020839001983	8.1247159501072	0.103351666920033	2.88791451755344	0.326306503244904	8.47375542360733
0.0668530493278522	3.04654348548502	0.383582346141338	9.76320847985335	0.113364150838194	3.52055984755125	0.316423079434682	10.000332826756
0.0653383097881451	4.72741849068552	0.399138445220888	8.84319318458438	0.0913809172813149	4.68629315688252	0.369873581010487	9.45084939463064
0.0299679106592666	4.83598129823804	0.141634348407388	7.42751111392863	0.0498446159014157	4.9997712206943	0.160405629944848	8.66688930552949
0.0202008011713624	4.78965777345002	0.129571029637009	7.59727363823913	0.032855573842303	5.01912023636617	0.165612718364335	9.14437488108783
0.0663914596845862	2.44040270335972	0.478002522885799	6.08488401514478	0.0912135548468096	2.72436067680443	0.460059138378932	6.00052063254027
0.0878441788638011	2.60952135268599	0.431066369730979	8.51080091786571	0.128718982671288	2.77667022775106	0.553220028415217	8.83128538607727
0.0881540636012796	3.1087700817734	0.19905625153333	6.95045551401563	0.139476831509841	4.00073830356335	0.0939582619693934	3.57965272520154
0.0374815336861648	4.55226544104517	0.240783986635506	9.79685401543975	0.0594316379639981	5.00003182733214	0.306493224075646	10.424402883248
0.0508732811091468	4.05002945195884	0.494464207068086	9.85347653739154	0.0864143802267395	4.5853404538193	0.534452858816151	9.92857544551367
0.0271963723851368	3.60870712995529	0.443449848424643	9.79540223372169	0.0418606525462023	3.62969677426637	0.416026039959702	9.8100651875792
0.0512418821218889	4.77113321516663	0.112220199033618	5.4068681364879	0.0892082526464788	5.72031894149992	0.0768250637709073	4.00044481909551
0.0109446512393188	2.87862205784768	0.387387675233185	5.82413124968298	0.0230990771830559	5.38470447289397	0.283645406961212	3.96600216801389
0.086232138017891	1.36758779641241	0.287459429912269	5.26284853811376	0.151434731460383	2.60535794759294	0.111520513639286	1.61049077125121
0.00946165101858787	1.88381771743298	0.116445355117321	7.1826966793742	0.0218177430057015	1.99922108021254	0.148142796161646	8.56738739514095
0.0968955347300507	1.28463049698621	0.243180923815817	8.63965738681145	0.1587545355727	1.63635559276799	0.216005221829623	10.5080752443617
0.0611825905034784	2.01736754179001	0.331764077953994	8.21233886759728	0.1010539358656	2.53078816373633	0.44813709306257	9.18130573574112
0.0644066509890836	1.87781784310937	0.222139422874898	6.42551988712512	0.10597438906057	2.28471854453697	0.191854232435485	6.78330254429077
0.0216951115885749	3.97260853648186	0.489502794854343	7.15495738433674	0.0399105401238291	4.3917380096326	0.630003795718296	7.8848068876182
0.0850386958243325	4.61104554869235	0.108653875812888	9.96579593978822	0.146932796362198	5.57672973727391	-999.9	-999.9
0.0979228386529721	3.5168730802834	0.122061575669795	6.53412891086191	0.142218010795226	3.86248171250129	0.147198118309787	8.83280654511212
0.0685624859398231	3.93214687891304	0.441003237850964	8.94611455965787	0.102609212349452	4.50036201266844	0.397593216250122	9.19989337070917
0.0401298334477469	1.39906738977879	0.119432829786092	5.72387806838378	0.0647438083691225	1.48425095817784	0.142070107196989	7.82473964670387
0.00149396540224552	4.02290219627321	0.173005515802652	7.33621836872771	-999.9	-999.9	-999.9	-999.9
0.0261315160356462	4.72730111330748	0.4377845604904	7.02304435311817	0.0445565836048999	5.1399368338327	0.532514973878773	7.76248811986481
0.0959729551414494	3.18368661217391	0.422543243318796	5.48242570948787	0.153364374184769	3.66756447537006	0.436118000563219	6.05593115637005
0.048139563404955	2.42125206813216	0.191751288902015	9.16458214982413	0.0753809693469261	3.20987331280963	0.0823313622802754	2.91051447335055
0.0552472314781044	3.09303686115891	0.239589338377118	8.47067184164189	0.0787780409734016	3.6646675700771	0.316347397258878	9.34056417870607
0.0583176587214693	1.03361192718148	0.193428292497993	5.64628429478034	0.0993577298515128	1.68760182574142	0.176136103303696	6.08535770476765
0.0464354761990253	2.15054160170257	0.1343307338655	9.08090812619776	0.0709448533183018	3.00004622211806	0.0558580391339304	2.85954963489581
0.0385176313885022	1.83620873559266	0.412054754979909	9.33515828568488	0.0594307297026256	2.8428305170886	0.321070155984057	8.85194107248078
0.0266907548592426	1.06845962349325	0.497720972076058	7.09261618438177	0.0380712751129693	0.906384140063933	0.477621091008593	7.30026294972356
0.0522898707252462	3.10257051791996	0.31825638981536	7.17394892009906	0.0801404129562032	3.15415788773247	0.347335998275488	7.263164672845
0.0763256717727054	3.52704523224384	0.489578287117183	7.11200628196821	0.144560184274297	3.99968463298149	0.471754204876427	7.80382320899657
0.059711758178426	4.56924635544419	0.141896009538323	5.95450784894638	0.0949636876377048	4.88139266362435	0.11769665758113	6.68035986920052
0.0338122760767583	2.91583409719169	0.467702928744257	9.40276319277473	0.0566805576898081	3.68136362544889	0.370589915893638	8.99994263386544
0.0729986599537078	3.69805146288127	0.204159355536103	7.69741139025427	0.0972861070748514	3.51428912471311	0.199099070848109	9.67938152433876
0.0863246267579962	1.74910512845963	0.495239931158721	7.50735692679882	0.137528137374582	1.82531373507413	0.688887313085726	8.24593284797067
0.0536088214875199	1.52774909045547	0.386315316427499	7.92196707800031	0.094229487483843	2.78687508740359	0.0906104624860741	1.91962324650878
0.0246000754721463	2.10010763816535	0.414260407909751	9.56865247804672	0.0447252936191976	2.52283330706054	0.468413643919463	9.92493509836449
0.0642220409295987	4.56321616284549	0.255640883557498	8.11363103450276	0.108354394431001	4.74307019281346	0.373864731174007	9.67157800740715
0.0807729993106332	1.15729987807572	0.401520640775561	5.07708348915912	0.128123674566141	1.49298160170636	0.302161886952274	4.82137851649444
0.0653898171028122	3.28287567198277	0.101094258669764	7.79664519126527	0.109677208414962	4.35461038102404	0.0438129842057774	3.41521328138794
0.0933002585745417	4.00071994401515	0.282306107133627	8.77398289507255	0.117677863336941	4.00003234893207	0.223749916281108	8.72339329626934
0.0537658917501103	4.62474122550339	0.317586583737284	5.10979195358232	0.0854192258346917	4.6625559529843	0.365783908533663	5.54925132448267
0.0595409924120177	3.52845064550638	0.204054353106767	8.29945456702262	0.0863173791459998	3.81577719580185	0.210936227357142	9.00062379943011
0.00921238735853695	4.24713195580989	0.383396358601749	8.14265481662005	0.0238017729516422	6.00920851317014	0.233627026176895	5.96038277734683
0.0969894047093112	2.79360864963382	0.143779854569584	6.9836262462195	0.153050704851595	3.08752954802979	0.160791367885488	10.7406570226318
0.0868614864093252	2.63933162763715	0.32104535382241	9.89755255053751	0.142232763733457	2.84940828451676	0.36545444814894	11.9990588410551
0.0849483895034064	3.11870518606156	0.404611779004335	8.61353629617952	0.139006130354147	3.86699282978891	0.39327260147126	8.86689483634551
0.0403014366752468	3.24083957169205	0.336613392457366	5.49342551385053	0.0604805413836432	3.51063596898889	0.321846743791873	5.56620233837495
0.0181063392178621	3.68931706249714	0.134635496418923	8.92914849566296	0.0309937627981902	3.28533850745274	0.143482337883502	9.16907034815596
0.0592348164340947	4.43087640404701	0.162324784044176	5.78580568311736	0.0999582100773596	4.85264392765653	0.169548574720939	6.49548386396018
0.0256935596587136	2.88729670085013	0.382143555860966	7.796386256814	0.0451963876474498	3.62923873750801	0.360094671888087	7.76744498202387
0.0195683709175792	4.35783451423049	0.422481556050479	8.57454863842577	0.0335246779286273	4.01012923053499	0.54633769633668	9.29499318799313
0.0830855566286482	3.07612862996757	0.401902311015874	8.77911778748967	-999.9	-999.9	-999.9	-999.9
0.00928138807183132	3.66129170823842	0.165165642369539	8.8203034340404	0.0221715045623853	4.27695081545919	0.188563489059177	9.36339016023437
0.0542570193919819	4.00727223325521	0.402870915271342	8.44579746131785	0.086000032466524	4.60684062287908	0.423481328622759	8.6859223042231
0.0192069419850595	1.45221109688282	0.236173098441213	6.90318164648488	0.0297564172044038	1.3205809439949	0.240873164254576	7.41269693735717
0.034038629694609	1.57502852100879	0.167070366628468	8.82896229275502	0.0602355581214557	2.6146075675893	0.0516590995295645	1.89713064545057
0.0786636878203135	3.32285870611668	0.299768644105643	5.62971879611723	0.118051818177481	4.2545123718351	0.213855426993278	3.945608771885
0.0923856504713185	3.36374645214528	0.287762009631842	9.97354260412976	0.142112276809833	3.8118332639865	0.336008772386528	11.47170861706
0.0435431132097729	1.574656679295	0.331820797733963	5.3653941990342	0.0719089786819295	1.83734746751123	0.342393280073665	6.20652420920512
0.0214575770169031	1.9477044288069	0.410505645070225	7.39468281157315	0.0461094578466452	3.34805132250919	0.464232695897659	7.63955656076364
0.0858544737454504	3.56799148116261	0.180643404554576	9.57739283097908	0.13285832364868	3.76028107867654	0.234274781236001	12.1190410828689
0.0153940560643096	4.30293728597462	0.387441528402269	7.88401508238167	0.0255278127886123	5.00671240777441	0.356784927002217	7.79138997412693
0.0034474844657816	1.44453746266663	0.155808572750539	6.07658382854424	0.013764543192816	4.01172372973562	0.170498042412284	5.95828658029539
0.0242414269049186	1.94471059460193	0.209176484495401	6.96916031767614	0.0374342904285613	2.09179759477563	0.223750322778453	7.00051074962695
0.0928744233704638	3.20376777276397	0.43095884481445	6.75152647076175	0.153297364464414	3.75184629156921	0.591363084159919	7.37124886681305
0.0806425218721852	2.90886502247304	0.279979695752263	6.62117633852176	0.119520631489544	2.92198759762202	0.246475220176167	7.00060968859048
0.0817778290251736	2.35867607127875	0.227200124692172	8.71346833067946	0.133393453133716	2.67747538056335	0.321084423252753	10.130674137564
0.0657585743730888	4.26509529352188	0.106783761549741	6.46207069978118	0.11747106418166	4.8557267923484	0.083526020861232	7.09011550706187
0.0606270203089807	4.14956328086555	0.387208153959364	6.18552076397464	0.0880778027506987	4.00083975972321	0.408337400305004	6.44602327105458
0.0561414492523763	4.18123882263899	0.112037351261824	5.73009988991544	0.0952854597213829	4.67834862820693	0.0914354209077251	5.99687648172232
0.0509531002421863	2.2494043558836	0.403405749145895	9.72126706270501	0.0918541018327625	2.47763935099713	0.409333501393556	10.5799641132361
0.0433594584441744	1.76088403724134	0.378607812337577	7.33489900128916	0.0563597838736228	1.46212276751696	0.492620451338707	7.60024667262681
0.0778827873230912	1.99952238425612	0.432242397684604	5.26230769813992	0.10335216019269	2.49297277612218	0.442858389978954	5.06838393257976
0.0741292276559398	3.24551846273243	0.457449198979884	6.27608202630654	0.109640225057936	3.40338399442744	0.609841223467561	6.64067332694332
0.051811380811967	1.03264742251486	0.153496446833014	6.38155745342374	0.0810765564851677	1.76509932395324	0.16776145923377	8.17746980171088
0.0342541678200942	1.9643585793674	0.382491958141327	9.46425905800425	0.0528771412815397	2.1483211405293	0.621115700004156	10.4000552188268
0.0823436012300663	2.43115992844105	0.437236882932484	8.96967586595565	0.118770235656398	2.89413337493258	0.0962036025093312	2.70134728242931
0.0835288358116522	1.72267050109804	0.125150750949979	7.10070398054086	0.119230940248543	1.73670960812014	0.112815390205867	7.00078856772791
0.0768851537071168	2.87259477283806	0.126457853894681	9.12848282139748	0.126073590150162	3.32555698580675	-999.9	-999.9
0.0285755251715891	2.72813686262816	0.324791296105832	6.49072558502667	0.0476060641096438	2.46803322706849	0.283934863871392	7.00807775162112
0.0745275422178674	2.73178377654403	0.186589022073895	6.7760211636778	0.134581462653056	3.81186432255731	0.0554128758550879	2.81925447328601
0.0176378065906465	4.09615032467991	0.128064620867372	6.26203070976771	0.0358131850347476	4.00002666847546	0.129460539729236	6.41277603864853
0.0869768167324364	2.50934942532331	0.274646845273674	9.30396865005605	0.118732104081492	2.93646073287843	0.461499854298115	10.4359265121821
0.044297140223207	1.84026220440865	0.416537458170205	5.31773877213709	0.0646134943015092	2.20553015620634	0.483263559108252	5.74226301480948
0.0378786649412941	3.29526701662689	0.395295523479581	8.8142736395821	0.0739311948582282	3.99987601938662	0.429979230616292	9.37998136557773
0.0556954454395454	3.31278780661523	0.311999023705721	7.87842416670173	0.0836935048802069	3.41487719903616	0.357422757800844	9.44101030855135
0.083278008953901	2.33983137179166	0.287502994202077	6.14571180194616	0.118984134186204	2.66813412181721	0.315595914595902	6.59376430180321
0.0837043326846324	3.52947767078876	0.261806131340563	9.03849855531007	0.130041434913783	3.78059782010021	0.330228692454342	9.71916376053526
0.0631756851356477	3.63360886089504	0.145740683656186	8.6180219729431	0.109107616795472	4.57427253501594	0.0536579287772066	3.84753522016026
0.0416385799958371	3.48767206910998	0.177830561809242	9.73037310992368	0.0712658627760863	4.24176859309069	0.126259642689492	8.56175224075149
0.00410409565945156	2.88359133899212	0.331910847872496	8.99511608178727	0.0114033884304375	2.99948995656456	0.326866443170602	9.16279900216666
0.00206730338535272	3.30768343247473	0.205898952390999	6.36938819312491	0.0114499683788374	4.99937195208385	0.20106610813144	6.25322074588684
0.0958186980215833	4.66619005892426	0.172512309905142	7.68253386253491	0.153774336804444	5.57328801489479	0.16984794918904	7.09243629939224
0.0743110237198416	4.13802472315729	0.140100463386625	9.05704507953487	0.110987277782662	4.76164426008266	0.154693416850282	9.50051377799972
0.0999781366228126	2.53609123826027	0.244275495037437	8.89600950409658	0.158426615137817	2.87022838874171	0.178746037719325	10.0411992262427
0.0952572608280461	1.64574645087123	0.355779933277518	9.02830093749799	0.140649050874482	1.88520030737492	0.361216938663352	9.40732594019973
0.0904974083788693	3.3022318277508	0.36699056532234	9.46857008733787	0.171268970354638	4.59057343332555	0.0683692639631934	3.65114451759475
0.0299105016319081	3.34189517609775	0.103296464402229	5.12815701076761	0.042621954183302	3.66244049750479	0.119226116971476	5.59797693696744
0.0282879854689818	1.89805018808693	0.308246964216232	5.70572439581156	0.0504542228634402	2.60630078690675	0.301724937338253	5.66951442873963
0.0774781737315934	2.36006012093276	0.381695802044123	6.62651710328646	0.118058732054369	2.81573301538398	0.544035510363567	7.23683158124725
0.0872716937162913	3.23961086012423	0.429082307312638	6.70643675955944	0.138590729884544	3.87575873226671	0.349770020901055	7.16336051254341
0.0183980741552077	2.20099986437708	0.197793544642627	5.90166558627971	0.0357555944961732	2.00922321945202	0.202971613582939	6.69258378399403
0.012577281821752	3.50391890760511	0.317081576865166	6.90752586815506	0.028322795591669	3.79378301230393	0.333917764529155	7.04414800903408
0.0534887703151908	2.18716242630035	0.274931941274554	5.15396351343952	0.0866680204620003	2.49330079622168	0.25803926334762	5.68500327518115
0.0671759132370353	1.31881613004953	0.19882797896862	6.24858079128899	0.10732511859953	1.3910076415063	0.202258819992519	7.28684455685336
0.0414376642932184	3.08196886442602	0.212644850183278	8.13236832851544	0.0674387822341753	3.02830284323502	0.22644662851715	8.79930640775979
0.0851290318109095	2.54028640780598	0.291266203951091	9.61218762909994	0.139337009176381	2.75815864344627	0.492372630654775	11.2036497175955
0.0603123795937281	2.72490195464343	0.486823456734419	5.49607524881139	0.0921063035473364	2.9999458581079	0.550057473894285	5.56100472136644
0.0192481162948534	3.27464060578495	0.4553492016159	5.42817107052542	0.0389130428972944	3.35330271308207	0.459393956006221	5.54146719904248
0.0618571268497035	3.7311720745638	0.200358228571713	5.56130093405955	0.104555487308885	4.28389980293027	0.155219500038966	5.98160149917945
0.0574196599712595	4.22562755551189	0.174066572636366	7.84613136085682	0.102259952783979	4.85984364612174	0.182955176018205	8.33200106190241
0.0106900782575831	2.48702657595277	0.223672247398645	7.73615194484591	0.0250101521969562	3.0909853384423	0.280138023751136	8.19158636273757
0.0669495266573504	4.86512013711035	0.10680317832157	5.93961264239624	0.0957581965390854	5.12864153591946	0.0822854174075218	6.66799064305026
0.035512008701684	2.73231689725071	0.263971099257469	8.88727352023125	0.0662603098238063	2.74875399325157	0.345088590113272	10.504460986211
0.0712559861955233	4.03274695109576	0.284774617850781	5.67423847387545	0.126394019933519	5.47597490278255	0.268015548383314	4.83383195344109
0.0894705633861013	3.38858624920249	0.139419427607208	7.46671443223022	0.127538076330823	3.8267866507653	0.117499956372442	7.55188808757062
0.0311570685058832	4.74749575927854	0.115848094411194	9.3749080481939	0.0585335657475943	6.00000448517052	0.063374365948167	4.85382884208012
0.00877922725118697	4.89918760769069	0.334854893200099	7.03466478735209	0.0220987704084156	6.99799823361605	0.359742899123436	6.94881002445649
0.0879376343076583	4.84253124240786	0.399568436481059	5.91412444948219	0.11846259400985	4.86352969333475	0.382929813645182	5.99868211429263
0.071538882889552	2.55786374770105	0.12178513109684	5.57236932916567	0.0962007255909221	2.82340064731615	0.131505874426907	5.00025784965933
0.0524229822752532	4.89648258127272	0.41254348680377	9.39505931339227	0.0759849280524439	5.24970694666449	0.139823660725752	4.88606025252946
0.042532004842069	4.78712225332856	0.220649618003517	9.44956527324393	0.0738045188732379	5.39221329135486	0.182334522456853	9.94116621478154
0.00735102052474395	2.23485885746777	0.137903585098684	8.18011289811693	0.0182319749580049	1.82618735123297	0.184018666891518	9.61244115072279
0.0543287259722129	2.51800392381847	0.205535739660263	7.33114297734573	0.0848878767268891	2.49588897533965	0.184387340224531	8.31928253771709
0.0648606967288069	4.03467057645321	0.203712958563119	8.0894853908103	0.0944646911888373	4.50925638182368	0.217680309399566	8.54434178563117
0.0646330341342837	2.64776757732034	0.437798060942441	7.08014008239843	0.0973183058916206	3.07073382054304	0.146937002516623	2.81604435905299
0.0246119048520923	1.1810543416068	0.25612885709852	5.31955208047293	0.0430503547902315	1.00028166735052	0.304337007247683	5.88441430932865
0.0832765961359255	3.94378671701998	0.456794289965183	6.00610961671919	0.140171926155656	4.49519404301474	0.382976322281492	5.78161695945273
0.0114287062166259	4.81421172618866	0.278052510600537	8.5285182914231	0.0203554440710283	5.99965677722686	0.146458706206292	4.95821133944379
0.0829202535832301	4.495366984047	0.386632774677128	9.26429593586363	0.115646508545411	4.79181734939983	0.647719590672018	10.8451870669381
0.0871061121548992	2.73463912215084	0.371452502161264	7.91688997298479	0.138928862586483	3.20207583937614	0.103265883302685	2.79387789884072
0.0607368490484078	1.62499543372542	0.493796692509204	7.5014539482072	0.0858759420510853	2.55113925264799	0.11568533516717	1.88280213841601
0.0605215371840168	2.7529807658866	0.171977987606078	9.35254362877458	0.0934711459337237	3.53795761359982	0.226914944038855	11.7162449544822
0.0831519547861535	3.37752028927207	0.353678083606064	7.49651889200322	0.140269668243433	3.82137492165594	0.417023854215966	8.71496608864314
0.0103109634800348	2.92411165591329	0.438470557332039	7.68840868840925	0.020252731435513	4.56519153275808	0.469217694896556	7.77592000167512
0.0316774153155275	4.80892968270928	0.385331428516656	9.06134697957896	0.0560201572342904	5.9998736326103	0.418596067410099	8.89985343096821
0.0654678092512768	1.0584538159892	0.117746667843312	7.6576736883726	0.099769776190035	1.76493580498636	0.101996888439891	7.48018205939787
0.00412971193739213	3.71157307270914	0.205321782361716	8.74989744275808	0.010837891976652	4.09650287210946	0.210437526735222	8.84562127034644
0.0342376614094246	1.67644857149571	0.332865728624165	9.14115990162827	0.0547516837551267	1.80013465626812	0.38608493342611	9.99912502424746
0.0733121294635348	3.05401781946421	0.371372699085623	9.90213391953148	0.119222653226065	3.81364877780198	0.474250534124111	11.7278288403227
0.0165342379959766	3.00777837168425	0.267733734194189	7.13543630205095	0.031831254050819	2.71826396652134	0.271715473770404	7.53324485433002
0.0908519507774618	4.96353904623538	0.408289671689272	5.62777232029475	0.156645022508107	5.8435129075581	0.318120739925569	4.89550193383251
0.0221297950858716	1.02608452178538	0.39328945549205	7.35230153426528	0.0392136140870591	1.84650212981276	0.395411647697602	7.34654970579142
0.0271103680676315	3.975944949314	0.481272512953728	6.95488067111	0.0442009765008981	4.99003626198873	0.507402415611071	7.2369451986648
0.0313106101464946	3.34009154886007	0.31910202736035	5.40870246826671	0.0581028420010205	4.50589329446331	0.316782263712938	5.52788734340937
0.0555784704592079	2.72856373246759	0.475589260086417	5.71564971818589	0.0834513713891304	2.87571667273223	0.442510088534024	5.78040713215707
0.0083384534441866	4.38996130786836	0.256311306450516	6.26841963268816	0.0161140598995403	3.91076880027594	0.255484144855669	6.48769288097033
0.0270724442787468	4.39489581156522	0.226964862644672	5.28858985053375	0.0565230405041466	5.97474613677059	0.206864965619016	5.00056681934809
0.0855634202191141	3.8175960239023	0.370681148022413	6.32174614933319	0.137600308177162	4.59956872291604	0.299072338025102	6.3536863898675
0.0808076760591939	4.15014782827348	0.400768658705056	6.34430632693693	0.123023976651285	4.83336634178556	0.426751035359983	6.54472789506507
0.0764402962285094	3.4024858372286	0.402868657093495	7.40766294649802	0.111760077184718	3.50549575119301	0.41271042220368	7.37225600885218
0.0120658502432052	3.67776922974735	0.375744942389429	7.57478484651074	0.0215470776601977	3.4310094361143	0.370503945150111	7.771248276562
0.0517860542985145	2.33680077828467	0.249748488422483	6.52513072243892	0.0800126431160906	2.430012451813	0.265347359884832	7.10134236042928
0.0193797748733778	1.60177122056484	0.150291109923273	9.75112890941091	0.0279660754734867	0.981696154688917	0.171815788484596	10.9304723957873
0.0109869949105196	4.76126070134342	0.407077483925968	5.52996421931311	0.0335978852579112	6.00000120588338	0.345460476487587	5.26529944676719
0.0115617577899247	3.0613145083189	0.182849575020373	7.40056366892532	0.0253050329364549	4.99896844364557	0.192657572704281	7.62924982231537
0.0347984250290319	2.52498009428382	0.353026929870248	8.43632880947553	0.0607458787767481	2.83161988152895	0.422266706274388	9.00012018322777
0.0764303166298196	2.24259155895561	0.393331074714661	9.52837596298195	0.116526206060918	2.88792927984799	0.378562719341732	9.82118185410124
0.0923459434241522	3.85863628983498	0.101976825576276	5.75001610326581	0.141534407155595	3.90659305243092	0.139210010948098	7.99958070978953
0.0884551972253248	3.40672626532614	0.225077872537076	9.25890937913209	0.151523708983156	3.83674832135278	0.0271107322665674	3.00021233984283
0.0292994425406214	1.65801415313035	0.363166526518762	6.58448407193646	0.046105173450221	1.14318784456146	0.374377235023369	7.33944539958325
0.0493695917362347	2.60695042274892	0.214315769355744	8.7064655078575	0.0683178396183577	2.79186988748726	0.238878788070965	8.75859699060075
0.0330388905089349	2.47534898202866	0.31038375236094	6.06635293108411	0.0518762100565488	1.65735307326358	0.325068267250119	6.59308690011071
0.0669345611778554	1.3964439323172	0.481373360566795	8.69806022616103	0.102205485903545	1.84481264825855	0.794984171847151	9.59651557552623
0.0403984500840306	4.26848236098886	0.319944689143449	5.1787482702639	0.0657093081867019	4.99998015618913	0.407622900981176	5.41852264591454
0.0529224906133022	3.62327586207539	0.413871848676354	6.51381839066744	0.0877917937198825	3.62538155317429	0.445438953340016	6.99059235617843
0.0949375203407835	3.56526943854988	0.476021138764918	9.98682968434878	0.158154314778883	4.12264326994118	0.0701161390403236	3.72399616113801
0.0544708438017406	2.8367074849084	0.328097243793309	6.27298833220266	0.0989007243424113	4.35431316285875	0.171413332712704	3.94037632181049
0.0961861294193659	2.15459839254618	0.180607148259878	6.93816046230495	0.131305626391218	2.10167930910387	0.25243982912678	7.3707409746528
0.0914189447599929	2.56956309266388	0.406076843943447	8.2233363261912	0.127822916460324	2.91009877591766	0.631399787542569	9.84570371755485
0.0729622733388096	4.85830687731504	0.221383003145456	8.71075424365699	0.103012456146802	5.00000436156105	0.0932728105175617	4.89685345547349
0.0187684513959102	2.49300560262054	0.220573118980974	5.65223043668084	0.0356020768441907	3.88989746943426	0.272164502725938	6.14322289960918
0.0743987312421668	2.0170271769166	0.430433626938611	6.80543973110616	0.139484710283656	2.73422933578612	0.28075714624782	6.79252873584678
0.0535938352167141	4.85185878630728	0.464480103459209	6.07413517311215	0.0826737288587003	4.58614273572563	0.498459851854323	6.07752354424209
0.0403421482976992	3.10119927208871	0.406032903306186	5.82996861310676	0.0657994270182395	3.32084366795181	0.427101092929294	5.83265819425628
0.0826838001827709	3.02631713729352	0.4775982869789	9.95911230798811	0.148775531850546	3.81759181795752	0.371106995808275	10.0007438019715
0.0530510177945253	3.08238004520535	0.44731107596308	7.04798927879892	0.0840532470979654	3.64916329829411	0.384425649157016	7.00045912865641
0.0191126919765957	2.0917149297893	0.460145569592714	8.06115297600627	0.0291143550991821	2.0039974359713	0.505578942835993	8.00002395244709
0.0711252910245676	1.23972791805863	0.130745377484709	5.6113370123785	0.114117774227542	2.58788318160789	0.0591682294598294	1.40329858516551
0.00927809447003529	3.80361166968942	0.285262343101203	8.60597244463861	0.030753043355584	6.21884736673725	0.141437368532776	4.95366122684733
0.0961546141486615	1.4847046546638	0.413236545026302	9.43345818668604	0.149139794513016	1.87878196798083	0.391122381953669	9.99993582613621
0.0420684946763795	3.72773779928684	0.435723090264946	8.78187608672306	0.0647810543088213	4.00035605862401	0.530569526978954	9.2727280820226
0.0811283814983908	3.28342230990529	0.105951177887619	7.75287831318565	0.143595445560884	3.77398887822938	0.0211043794749765	3.0003255702271
0.0777246226354037	4.31082069128752	0.184314733650535	9.54810112016276	0.111881792326633	4.446963030902	0.18165740606361	9.97871736252782
0.0212635278406087	1.21697035618126	0.303285690862685	6.62648526136763	0.0366785392449216	1.96448436672407	0.350460507725838	7.37699847355796
0.0991834849093575	4.32245073281229	0.20477373143658	6.17227716604248	0.173072630916702	5.0001111424399	0.0799617356595962	4.08996007556733
0.0368970080877189	3.47943711839616	0.486596881598234	5.46086806571111	0.064019283957809	3.74443251760959	0.449744628786987	5.50166264799497
0.0679287789566442	2.46895147487521	0.150900699570775	7.30023604352027	0.11206495247701	2.72489533750067	0.121887790256066	8.18983426315177
0.0822096730333287	2.52587113715708	0.488713568076491	8.79908961826004	0.125579931957084	3.2143523514401	0.0877669100660243	2.80884248203966
0.0619146940016653	3.32193420641124	0.12743206564337	6.52231939951889	0.0879264136411566	3.47279955962923	0.15229797530039	7.93086236079245
0.022135069463402	2.00385747756809	0.345956342108548	6.99481448158622	0.0425457426848645	2.99829775213588	0.473966730725427	7.06579134884113
0.0510295803644694	2.40297910105437	0.196676904894412	7.38274981849827	0.0741741409984882	2.83211515051486	0.259189837721806	7.60785442155066
0.0932830979982391	4.61014578863978	0.262372321076691	5.81639863201417	0.141964940281323	4.90539582154789	0.22171565809579	6.2278125749875
0.0662294753426686	2.96356415655464	0.370232217758894	7.00234473333694	0.102672708323582	3.63980170235779	0.121269862268389	2.8752201269454
0.0815606035995297	3.05439824610949	0.427436513546854	7.47162087704055	0.12121878218423	3.45379526546805	0.40027055166681	6.80253317583247
0.0532188570110593	4.98513604793698	0.311861717980355	8.47847797675058	0.0731703224992222	5.19636926446772	0.414748416675218	9.12904430062475
0.0213007720164023	4.24127372726798	0.404978496395051	5.58438709122129	0.0437393588725222	4.5890355878694	0.396336193950259	5.57246408409133
0.0315062168501318	2.30594238545746	0.203361656330526	6.09617456793785	0.0574609400640358	2.88946339912699	0.211884594106281	6.77081648088097
0.0710360329130199	1.12325117178261	0.401161273755133	5.38235074724071	0.110593544270623	1.55068440545138	0.570976440222189	5.99986787946164
0.0353691852123011	2.91658138670027	0.474323003180325	9.65819861274213	0.0678081167439867	2.90321363538335	0.478146136620837	10.4676325705047
0.0118567630252801	2.30833772849292	0.282773757353425	9.59714302211069	0.0194181405609912	2.01942023434856	0.288034028415726	9.79762665991133
0.0432528985044919	4.55154442507774	0.353211372159421	6.81127066607587	0.0710616726436775	5.60365211367587	0.216013195786215	4.89260232362432
0.0296727314176969	1.9636950911954	0.144165214709938	5.83332869107835	0.0489900989701248	2.62498862658891	0.140913594869978	6.59122624966943
0.0375240237493999	1.81430630385876	0.46594186136499	9.09552218974568	0.0599833060948653	1.8200854752233	0.643578579006883	10.1690403335034
0.00894048864557408	2.48057270795107	0.299049403890967	5.81187491538003	0.0215419826063412	3.60333998490756	0.177568874485846	2.92231676639025
0.085720326525392	4.80975277908146	0.405020167026669	9.81121628195979	0.129982977570342	5.71325125309782	0.109947854246152	4.90950403464063
0.0840910730788019	3.80045642424375	0.403297171648592	5.09585293475538	0.134911289361508	4.72663448422787	0.248173073155408	3.89089745801081
0.0172288261554204	4.14660095609725	0.25202117767185	6.39459151308984	0.0360998880667267	6.10608268414871	0.191261705687804	4.943499139914
0.0145670364059042	4.44767196942121	0.152377410139889	5.95031483098865	0.0293628211394523	5.19391449205606	0.129482113917861	4.93775775324112
0.0279726357976906	4.42634327057749	0.181465686764568	5.53702469915152	0.0502428306481887	4.67882549843311	0.180481565953887	5.63708546419288
0.0975905578474049	2.75238569825888	0.130131631158292	6.02821121108718	0.146059569093732	2.86980191105972	0.0872224582408827	6.48756589871854
0.0919930637541693	4.96832968015224	0.41500161299482	5.46872029197402	0.162589302015076	5.77093084279327	0.318055206281707	5.00049210793009
0.0309604102275334	4.72203516494483	0.256479493714869	5.58573050540872	0.0613899833778831	5.99999851757206	0.222044021970398	4.85703625688876
0.0584191099456511	3.72066638525575	0.288766585104167	8.79750204388984	0.0977235695786385	4.27115341072643	0.264812818517436	9.2057212256104
0.0199892325727269	3.02373416442424	0.193859785329551	5.79883149475791	0.0364237917877179	3.00005558712273	0.200948775174196	5.96014720430723
0.0958221933820751	2.47448150627315	0.473710701894015	9.77437717141584	0.137225680576933	2.82043711889335	0.417160048555151	10.1186439460652
0.0998535661755595	3.78538917377591	0.263364644162357	6.68321967124939	0.149728268650101	4.36157078656944	0.281422106867067	6.82307903710824
0.0857725110328756	4.7305060075596	0.326280087511987	6.00250345072709	0.118650337092252	4.80692328778664	0.259447354628938	5.89029716879354
0.0488195675662719	2.35333295166492	0.266675888746977	7.23952620872296	0.0838032997649789	2.83982717585463	0.343948813010835	8.66665650465408
0.0301246111039072	1.0984955271706	0.16398902265355	7.85883803851902	0.0486822978265945	1.6463042518959	0.174709176703522	9.37185079390895
0.0228897170121782	3.04309422522783	0.213006674032658	8.32894082879648	0.0455152563225675	3.56248870279308	0.198548415841583	8.79869835502987
0.0896209569410421	2.92635040357709	0.43364977305755	7.14899699552916	0.140437594356952	2.88414879492862	0.493539963905105	7.72831100241896
0.0835472527870443	1.98177925497293	0.353709508292377	7.85907223005779	0.135842827037563	3.12252146062822	0.0814655434024213	2.34241906206739
0.0457170402447227	4.34256100375205	0.45271495943889	7.26086511742324	0.0670937508430891	4.60721481101066	0.528993965726276	7.73082816292725
0.0756870083899703	1.71472505945712	0.229112652968615	8.95545878098346	0.107668134690844	2.67196729478708	0.198672481883282	9.07472977997302
0.0734956201575696	4.71410115156323	0.429931291658431	8.61435113940388	0.11351671845158	4.89908200481277	0.392504137630728	8.96381246643117
0.0614287121631205	3.18485201895237	0.248684216756374	9.94508409989066	0.0946770250437803	3.47730477979424	0.295621653336273	10.7968622064686
0.053987262460636	4.94247682206333	0.279925126489252	5.29318041983061	0.0822796685917005	5.0001480487372	0.234279343975176	5.55534698821977
0.0329881474939175	4.77308573015034	0.401740282401443	7.31093116337433	0.0656552180244834	5.61460953610826	0.394233966798923	7.1091982794976
0.00928573198057711	1.97314788028598	0.36929945377633	8.20322119747289	0.0232775984053991	2.99973241600977	0.463042960143857	8.75453174812684
0.0383320604339242	2.00432229787111	0.492473103757948	6.47600369993597	0.0719001541092199	2.68846731165518	0.531876332183045	7.12052677740916
0.0336628378157038	1.74475151952356	0.183250152599067	9.71388367470354	0.0622673837945565	2.77577232098458	0.0589549019653081	2.72106369955501
0.0141471459723543	1.76950199808925	0.337526863347739	5.48738187062554	0.0218580905108207	1.90301695265061	0.452537101135567	6.06960234841381
0.0298317615264095	3.87984283734113	0.45446699578315	7.10368055268191	0.0516305100483854	4.87441752177885	0.385483487052538	6.7219416419628
0.0545937379898969	2.890076585114	0.35158851435408	5.76368400128558	0.079166147462806	3.0000008219622	0.307589282999561	5.47738375647153
0.00195243358286098	1.63507207576185	0.456838953401893	7.76051424210891	-999.9	-999.9	-999.9	-999.9
0.0220657870532013	1.75729039683938	0.259369168616831	7.8797297726851	0.0334690166321524	1.00696057757602	0.337057879262672	8.65114766812394
0.0645689010540955	1.44731374457479	0.255870449449867	7.98417380661704	0.0988261687047381	1.82218480240851	0.287032939340693	8.85625974526161
0.0568666177189443	4.73433884885162	0.210552419163287	7.07179234595969	0.082222543985859	4.61419875480435	0.211402070210484	6.99999620311377
0.0970688481235411	3.08148712664843	0.41953493822366	5.45568190864287	0.196760235020448	3.7497571253582	0.340354197975532	5.31602277995267
0.0997830079579726	3.53941517695785	0.219372814707458	7.77708659763448	0.170981659260657	3.78973227867455	0.135223882651437	9.38871340269128
0.0889204163353425	1.04533525370061	0.145568155031651	8.51070247823372	0.135382243560666	1.43222054482329	0.129371659639498	9.55357874973388
0.0793070324750152	2.7704581161961	0.216870153229684	6.52278363588266	0.129929182519114	2.89029799991613	0.271052881566313	8.6307003362377
0.0154157997646835	1.53044148441404	0.236544486135244	6.59876356716268	0.0296818775831213	1.37502495324224	0.261772283658125	6.81134428071847
0.0222000116067939	2.03749571461231	0.303943135030568	5.65263325348496	0.03360645887822	2.99997993344343	0.335957379352378	5.90014805386718
0.0135956719196402	3.50490708835423	0.249176149256527	7.53728328738362	0.0270240322584622	3.942955761313	0.262887289511575	7.64032051764021
0.0183676235978492	2.82268529571593	0.377758746221662	7.06125592929311	0.031911251308682	3.6956508427948	0.347304506189502	6.84630889709019
0.00220846539083868	2.21677873469889	0.183633895870298	5.44285689713433	0.0104818374752849	3.58126736821135	0.234409092076327	5.85506202043329
0.0438367442593444	2.70358328148723	0.159185870457441	8.14552664756775	0.0756304738575967	3.35725572363825	0.167809569205105	9.12461816463994
0.00286780623928644	4.07857390400022	0.245899520348758	8.22314188233577	0.0105586261634873	7.9927851729589	0.257391230434986	8.31977175954589
0.0681236011686269	3.15317687671632	0.433729556202889	9.48554913047701	0.122933604133966	3.90238841202526	0.456528070862887	10.8595960679904
0.0281565281881485	3.35504511557519	0.183314449619502	7.9122516780626	0.0418418402516277	2.84975293783639	0.173311457858608	8.25025108735342
0.0109896336782258	4.93964002560824	0.124707754142582	5.41801851359196	0.0178239838123512	5.17010217470414	0.137789607727609	5.23988639000661
0.0850155595671386	3.93009030167013	0.247546034771949	5.1918467192445	0.13397451975013	4.53003210443353	0.175203210186495	3.90263391816391
0.042948071495397	1.66012881137431	0.180528855230659	8.42225592816249	0.0744285778109853	2.18435331370663	0.258726001600691	10.5004982974645
0.0389837817971129	2.27953232638538	0.34034966295585	6.8107285478618	0.0563577150563664	2.00021397537847	0.533476375545086	8.03284560221413
0.0949033546850551	1.23574047069997	0.179703923501074	9.62322877021506	0.12618779762478	1.04356558034311	0.134651546742502	10.1890477073139
0.0776872414029203	2.88142328523099	0.306723390799016	7.61881930986419	0.113692117767467	2.86334380429955	0.381012248099176	8.11807461723175
0.0706834523428697	4.50757494196296	0.298337834887207	9.52840093406849	0.113180149276012	4.62719595841068	0.282072502756725	9.79162439896806
0.0643195717239287	3.81522463075817	0.355832081940025	8.68900927715003	0.0962520433356392	3.5906122133463	0.55925505610107	10.0001122416751
0.0862081754098181	4.618323254399	0.214840085152537	7.84629608155228	0.134180181493357	4.49296179500175	0.361177739150648	9.79960368201078
0.00782816345151514	1.43761679530144	0.449154445063323	9.42770759225823	0.0213409259246864	1.99949967021765	0.551437229903798	9.60323944015109
0.0406283255240414	2.080312224105	0.163196972198784	9.20163995819166	0.0747162964184134	2.32644714002035	0.162880710623627	10.8558596301243
0.0698308626222424	3.9471818190068	0.483226467017084	5.266409071628	0.113450141002056	3.87800938481696	0.417811144066813	4.99987789259152
0.0453682018339168	3.42185073252767	0.139600452594459	5.58085569646209	0.0748737260479862	4.99970843524829	0.0905752865486092	3.86733962276641
0.0847499975708779	1.46297647058964	0.42749695237726	8.25624522636645	0.138323148287176	2.00003780161195	0.458530574821669	8.61063026789048
0.0199128848509863	4.5956582762301	0.385416426695883	7.03108449466527	0.0400037877542678	5.51779228898671	0.422501059206251	7.3588590943413
0.052118652390549	1.4431599099189	0.430327024031431	8.02556813461706	0.0854912612331825	2.56242161713272	0.102818015102264	1.91608153819125
0.0252207369680982	4.85873580817133	0.452922616899014	8.96743816439994	0.0457816896305742	6.00001096308755	0.444941457410971	8.99997805065993
0.0483178079579957	2.90494976751506	0.162706375960261	9.60427251178771	0.0698392203989252	3.0000966231912	0.140579956550688	9.56513438521494
0.0205208044082392	1.81735883280635	0.493020824808627	6.35256255511194	0.0430298423451839	2.69818739194486	0.664470699725001	6.52380392186345
0.0545786190880463	2.09216037299484	0.495804125070572	8.6642707651481	0.0825108256447784	2.88648950834602	0.367436474397702	8.47324115673673
0.0467835906941909	4.30217641592026	0.258658911567181	8.37841109489091	0.0696332377197953	4.80291932257436	0.361983565764724	9.00016323072708
0.0222156018628739	3.02830657549202	0.116844723559916	5.97879349486902	0.0406943852584421	4.3664831696632	0.13002633831383	6.3597182068414
0.0735142659526318	3.03087292704731	0.152447157539427	5.19904213142581	0.121059367306593	3.61372366377607	0.176878217738103	6.40202245768948
0.0801322112265043	4.24351719487458	0.480744429025799	8.15645091701299	0.117428791979457	4.60555681540542	0.455612824014626	8.90034231612939
0.0203264015952591	4.24114486481994	0.201871250476688	8.36458980804309	0.0291775840858769	3.86223038886958	0.249139773911454	9.46908437201814
0.0319779152425472	3.69265380594879	0.419189346302301	7.76203498360701	0.047038195439235	4.24580683294416	0.448493119748302	7.86742769863235
0.0305094934648369	2.83321343269199	0.15913079502061	6.98681521695107	0.049498083942689	3.19066522752166	0.166186401792708	7.63361565908131
0.0201897003862541	1.98103440646082	0.199441885575652	5.41061956202611	0.0373311890636823	3.38826275554992	0.140631459225057	2.82648053735835
0.020516287968494	1.94866435974836	0.332632247172296	9.50551916845143	0.0385996441720215	3.99945468167889	0.0847603772314028	1.94636354073833
0.0942159742184449	2.49547755811363	0.185605921782553	6.20953680598177	0.128418960763201	2.42381884775533	0.200079026396674	8.22783875849119
0.0636470861339476	2.25102541316301	0.158209955878556	9.94780583889224	0.110363265915081	2.65472010122616	0.137394619578969	11.3945873360464
0.0175288088121451	1.96387390233576	0.149871950037777	6.1078009288758	0.0293847314019469	1.53557302563461	0.146271006353544	6.30798632066851
0.089302638053894	3.68581436295062	0.458778002392501	8.72329921345226	0.138135911921965	3.866913305035	0.375783136532395	9.00063455620808
0.079270711553283	1.64474487770349	0.189928718563169	6.17852661758661	0.127344662548246	2.25835073346311	0.171679473283735	7.2067608639489
0.095379365891451	2.26947200950235	0.412545525841415	8.4003806556575	0.147825447284862	2.48129688319258	0.364894456738673	8.21436329247645
0.0754689751919359	4.30159772839397	0.413307238277048	9.22541821957566	0.134775847015838	4.730604538472	0.422516260271969	10.4591521108191
0.079920923725469	1.58783957734704	0.307524928357452	7.13349600788206	0.125533806642837	2.56348793764115	0.074084689556967	1.50752152015357
0.0503648342131637	4.66712548397481	0.205047988798469	8.33344610407948	0.0844844499694229	4.84883416216832	0.186029824553964	8.85708266212191
0.0563196654766798	1.86466428358108	0.100797466095537	7.18830233439803	0.0919076708527002	2.41585151133881	0.0984453861435022	8.99958184762791
0.0700174702610821	3.34304421115667	0.281650848593563	7.82356233219616	0.112195442569276	3.35728881345617	0.236499025855686	8.53890672783369
0.0728418719412293	4.10367871075869	0.290564147103578	9.85388865461573	0.1214670629702	4.88133117949254	0.362805475980213	11.0009930500309
0.0787107428670861	1.96447485219687	0.460456281621009	8.70406609261408	0.111670096844746	2.0005999239911	0.506794046151249	9.89603969785458
0.0389691968769766	3.32648098375648	0.206477660499513	7.62370612937957	0.0543831316127126	3.16349399432936	0.21307256346652	7.58770012752059
0.0668785908769351	4.5474312286824	0.467577744927257	5.5123291129712	0.122901751176038	4.88419356233918	0.473651996560999	5.57571581469795
0.0850230496483855	4.80093379039317	0.249430283345282	7.01752334018238	0.110542473000109	4.69201083003159	0.232499629373008	6.99927704300914
0.0199617543891072	4.89395856112242	0.391829385515302	5.91931374627165	0.0465535858532484	6.43427309544875	0.280217346257814	4.95406070464599
0.0898085108150262	4.12988370098174	0.451280924584717	6.79302785429172	0.123460367680511	4.00051310314097	0.520592159296725	6.89204044342727
0.011698144524591	3.61927753686905	0.247155599948019	7.94469700194895	0.0249722212519597	5.00304961063647	0.145212975107476	4.95760293716039
0.0496392963204999	3.92975848726928	0.214815996773541	8.43503780546598	0.0763227490386059	4.00007820594439	0.153625679809466	8.00018007376405
0.0103011582563631	1.32208966836333	0.160420660302043	6.24766575288959	0.0255398915490987	3.73709141376117	0.0962296158256327	1.93536376821549
0.0503362826723605	2.44767980836332	0.334569909144193	6.0356386040803	0.0752914851340045	2.40099119814726	0.348289813994743	6.28068051000091
0.0823597564704251	2.23493460193276	0.340202162228525	6.6507352120243	0.130742027581257	3.04025241502579	0.0974900352061118	2.68544460971174
0.0429036942864768	4.39958055038005	0.483565860521048	9.27588000078686	0.0638444330800754	4.64468572382046	0.488865442429034	9.57351419821129
0.0595429918123409	2.87938906718045	0.389198608882725	5.24037156719714	0.096234344725812	3.06958095326073	0.505720654840918	5.7705122538346
0.0669841440976597	3.23128464631736	0.138823916576803	5.79434339422733	0.100610294341456	3.87120422530152	0.0978988574081052	3.67035145414835
0.0827831970087718	2.87369317933917	0.390774360019714	8.36208430468105	0.113955857918214	2.81985627774829	0.287367386206107	7.80248068360491
0.0761363746786956	4.15670750942081	0.488056948687881	8.53229382890277	0.121900117937855	5.00026381718012	0.139078841080344	4.78479107998082
0.0386426059063524	2.27792793046683	0.433141095470637	5.66640800912865	0.0540492409546681	1.99995926360025	0.385853328898359	5.75070734417127
0.0524231460932642	4.83376729022712	0.279796933289617	7.80364534934051	0.0843872533776063	4.80738530307601	0.267526015360131	7.99955449458538
0.00191000531730242	2.41029011365026	0.432651070132852	7.18658189405687	-999.9	-999.9	-999.9	-999.9
0.0589522002844606	4.97786481305957	0.299401422031224	7.52130280365236	0.103227711713432	5.0302545959178	0.262945276634272	8.52301371068893
0.00840763159818016	3.3281221697107	0.380225982796401	5.49145642900839	0.0172111270934739	3.0608402684019	0.395179800668921	5.42307503731385
0.0633650771274697	2.53263186383992	0.341993023175746	7.11472864961252	0.0982984902707455	2.69214428164926	0.444279937506288	8.58893121317577
0.0842754163087811	4.03628045413643	0.235509465076029	5.89158469461836	0.112565732529646	4.00002438050431	0.237290292940303	6.59176482963066
0.0338873303576838	3.89065151754767	0.299750928208232	7.33948550885543	0.0528055556082277	3.87496411633931	0.275604152204839	7.17121336735631
0.0983139351264108	2.97250965610147	0.186254385393113	5.84293151274323	0.177780256897223	4.11392534361105	0.0728172162725616	3.32458229360329
0.0990837555376347	2.08192662429065	0.362333299499005	6.36233650380746	0.17431522149083	2.91856783231029	0.459547887005241	7.11307536064371
0.0291795909141656	1.75841586012393	0.42988564139232	9.77141546434723	0.0496258745026436	1.91261057417758	0.474766642520007	10.5524769842949
0.0844926784995478	3.85449400544167	0.317454703897238	8.99429854587652	0.149684812558356	4.46860075146484	0.0699142660769058	3.88414086276372
0.084776697763009	2.63027957547456	0.300550815090537	6.58511145622469	0.129958181902391	2.79315570701074	0.306994584245098	6.9998774827345
0.0625471021733247	2.02270344365388	0.317416377179325	9.43521024077199	0.0988430105514456	1.99964519776671	0.267155843658796	9.61735108136411
0.0276156406006776	4.86204351577908	0.16106270654127	6.14216558635235	0.03882251372623	4.12367239558265	0.171206182427496	6.61852465582347
0.076192911877064	3.04210971016437	0.132640664931387	7.97545720473863	0.118643593856042	4.00510412519398	0.0518162417241867	3.63134636428102
0.0650850233321544	2.53587099630386	0.437970468960702	5.16645046649501	0.109561101373794	2.81734151248153	0.38586167943849	5.51371710803012
0.0292881828241516	3.64491739403456	0.470493808574975	7.06481323461048	0.0479173087271644	4.4727629710655	0.510090153844761	7.33563284395813
0.0623520479837898	3.8465820280835	0.246701484918594	6.25491172424518	0.092567133973241	4.70425580581172	0.24330976600791	7.05349447122206
0.0951272716626991	3.69304810650647	0.137725185975432	6.02917594485916	0.137895680893133	3.75903824441406	0.147087001358393	6.92241751734991
0.0914464841419831	2.71794295310974	0.334342197328806	7.34091073391028	0.136040760807315	2.85871973195523	0.309925484969048	7.84627688991027
0.0516690549771301	1.48039334174246	0.22325614662841	5.70747247431427	0.0884025993497776	2.57021467982884	0.12463868321855	2.92345097029372
0.0213351440869737	1.39583489764482	0.300195666402578	7.75682787061669	0.0381571421349088	2.2330461714114	0.325316730342274	7.9998741680329
0.0236422529520933	1.56220754887909	0.329889460094273	5.57631436851807	0.037703821187723	2.18397834932396	0.158625807995571	1.95609386542742
0.0901754625143949	3.10178834758699	0.163098147977144	7.43281577131711	0.154834441888821	4.04843051519334	0.0370656749761227	3.00040118426777
0.0126780010857619	2.74952307995409	0.146141226496547	6.07078956672922	0.0268438679262732	3.82673444886342	0.151381088179508	6.79262073867611
0.0507855814469513	1.57942616194487	0.390976747684181	5.64164409297518	0.0880777274884667	1.73791555391302	0.388527636256991	6.4707986111691
0.0594598510714714	1.42968987580389	0.354365469235927	5.92119533568621	0.100605399066658	2.59539343489057	0.14166466476329	1.92748861066601
0.0622002251069061	1.10209336224943	0.112875865772367	5.46359476400539	0.100977074651171	2.00028233546989	0.0677828983101988	1.1580490783157
0.0122024360166397	1.12763267196715	0.42791958367452	7.18356092460454	0.0208148706684796	0.999693224588479	0.512125131394081	7.61073887725903
0.0785732745693531	4.7335525918752	0.240101942885667	6.87666292767972	0.11656567056964	5.15208150758619	0.138321515948928	4.89375309811678
0.00477887776726857	2.14543612580746	0.335505625233054	9.02068988420069	0.0115112696893691	2.53677480852764	0.396106801493196	9.25683867051135
0.0763932864293456	3.80625440459698	0.439896430633962	7.71163585595787	0.140697624041279	4.48005360941249	0.530636826988047	8.50306977980845
0.011833651016932	1.04712538886815	0.422581098321825	6.10299451742321	0.0348094962518745	3.27826522010433	0.161896464183329	1.96335168875075
0.0557590954790358	4.61153482459486	0.196100365370512	8.28372726100497	0.0872962188028527	4.56700186553939	0.16884282280472	9.56355606066234
0.075174462816678	4.12132464908063	0.30648714741692	8.70524145895615	0.111456056520901	4.4960599456606	0.441650571972353	9.86820748240774
0.0538994307436515	3.00852815341204	0.126667880453169	7.72766823181883	0.0850180082494333	3.55803255065821	0.16778061083509	10.8787440500182
0.0111601845703553	3.41799217369407	0.422831244207919	6.49418929824606	0.0249889395514968	4.51490083314913	0.403878758643997	6.73439770116497
0.094585143488599	2.70605579018593	0.289474320970476	8.67449901648797	0.146906348842844	2.68440571747233	0.2968564441016	9.99963165144184
0.0258432468853425	4.56455956678838	0.401255117263645	6.96150286123157	0.0441093585451073	4.63659511335382	0.499366838024875	7.46904413167939
0.0907429378549568	2.95183737389743	0.452945170644671	5.05930899176747	0.142973287578293	2.91950359557186	0.596504212402595	5.54676484643634
0.00236000850703567	2.89076220989227	0.354877230059356	6.00732538034208	0.0083926367847648	2.99391653551872	0.393495111945856	6.07716074964801
0.075255968834972	4.55407602339983	0.407082461379468	9.47036963189021	0.112978263029697	4.63526859718951	0.636280851976607	9.91927751236685
0.0349937703891192	2.41121945716441	0.176899848971516	8.6419885372743	0.058905203796616	2.11737449208282	0.151067087178103	8.62059494438692
0.0193714237737004	4.33914352674037	0.453353920485824	9.25507463049144	0.0339925546879669	5.24807727850016	0.165396687475091	4.86563414805036
0.00814947884599678	3.25882294215262	0.30321999033913	8.48061613389291	0.0215392349646036	3.52229159613826	0.328385134250279	8.55064996995979
0.00981484702997841	4.9726043138653	0.400776511710137	8.15885784919374	0.0181767967821125	4.98780002442135	0.35642161111091	7.90596666206072
0.0487432033405639	2.93817448616028	0.167928405571729	9.18750566081144	0.0729011452094311	3.19415071092344	0.20562719348522	9.87824294325788
0.0187090397411957	1.7685930384323	0.124428596254438	9.39431808656082	0.036300784047697	1.86598725082518	0.105293188589599	9.09511284591126
0.004287105133757	3.81508711725473	0.448760253097862	6.44650826347061	0.0135513635972067	3.8268878332257	0.457037591566102	6.41439673507934
0.0349289204005618	2.31538257002831	0.353135993517935	6.17962699499913	0.0537152811751883	2.2632704996815	0.29994710769415	5.57483988407981
0.0201745144543238	1.25212658848614	0.206157563440502	5.90831448556855	0.0341979710578743	1.47782004627232	0.206310628417717	7.00038282201356
0.00384471465251409	1.54651267174631	0.290582779608667	9.82078246655874	0.0158813369726962	5.99916921763487	0.357562039297514	10.6744655556323
0.0938580654254183	2.39753699488938	0.183141841925681	5.22665731608868	0.159011087690472	2.81903740028382	0.166494128844686	5.99986906270635
0.0732841044361703	4.72805114835501	0.163245572522283	5.25848984834738	0.131485362556446	4.91433828457976	0.138607749345642	5.81861258607409
0.0844216519473121	3.68139843083918	0.422394582442939	7.8039025538601	0.137258660117624	4.68743519210589	0.136309947968585	3.82517746584157
0.00633237007446587	3.48460110835731	0.368760306667537	5.42411090456881	0.0123870773649936	4.99907256973812	0.2645876659341	3.96403540836618
0.0829908834178932	2.8466338282451	0.301763578131795	5.7342934247572	0.12285784451789	2.87887610158947	0.290063347950922	6.655344281241
0.0624212278435007	4.74059742596	0.340343837626278	6.5555579692591	0.105522578550716	5.00030093140987	0.317396671510657	6.70744499205584
0.0539090097292792	2.52134035527706	0.277611924149096	6.29871468991041	0.101414358625159	3.09977660705302	0.105016173507692	2.90641976823802
0.0502093472019769	2.13714379072189	0.173153979424387	7.06299046403728	0.0803490567928035	2.80531838945819	0.169558855274322	7.00026428088205
0.0769063558652997	2.67568000499159	0.251379714068025	6.03289568913169	0.125530949804299	2.84069144738308	0.259000586593367	7.00078105193854
0.00600022436631843	3.58117452822626	0.280333772487938	5.06667103851214	0.0148880017900669	4.74232043063926	0.24755038087304	3.96278305605153
0.0566436023972929	2.03948315884918	0.13724998831749	6.38810103642754	0.08294142096222	2.00001516151551	0.175412826617939	7.69651166808072
0.0772189228893258	3.63822316471487	0.299219021014869	6.67831900762394	0.119197667232735	3.92523041530969	0.360872553441951	7.66788815586144
0.0886774231225718	1.43711531814188	0.14911446115002	8.8725865224842	0.144493011695077	1.7939735122266	0.173308582844293	13.0009787902921
0.00989198631979525	3.33981577306986	0.20469939596951	5.97607017378323	0.0213773783222637	3.00011515235922	0.229017508499068	5.99918667496137
0.0910299900451209	1.98505983687937	0.251658088434488	5.88471955736168	0.122006673840008	2.38267628750378	0.350732446470177	7.42867389669195
0.00101172148180194	4.80945189110935	0.289963551145047	5.69770666887052	-999.9	-999.9	-999.9	-999.9
0.0114766838720534	3.33390736114234	0.444484741892666	6.48698119213805	0.0204647671144563	3.62302197363927	0.585172579961807	7.16983498854704
0.0912130995113403	2.41674242354929	0.345004377793521	9.85250421683304	0.140554949033702	2.59303506012768	0.551686596086438	11.2324928577714
0.0558803654555231	1.7608376275748	0.42127991579473	6.50859812740237	0.0891195012341493	2.42450519718294	0.113973386357505	1.93767448718454
0.011583788419608	4.23442451748997	0.393880567885935	7.37314261496067	0.023844644962249	6.4813770246886	0.278619023766599	5.95893364626898
0.0107182654433418	3.67676102463156	0.278783276677132	6.97879280894995	0.0256304473106504	3.00034070652954	0.30400089190581	7.37823062070765
0.0479343841467053	4.3305669138208	0.40966436592862	9.78691946947947	0.0691477626454263	4.05392564329456	0.345352969038457	9.95440303952128
0.0995780027981382	2.80868556164205	0.100880650617182	8.10107332654297	0.169421082160607	3.83927814202932	-999.9	-999.9
0.0486667819733266	4.7760445009917	0.183104112371802	6.78724445402622	0.0700619904054661	5.00003149459578	0.125305071306943	4.82898162480648
0.00938102084002457	4.24798258394003	0.454493433237076	9.27302712691016	0.0269780577213899	7.87121718053463	0.494506338119906	9.7540534443852
0.0172677927829791	4.11828075814992	0.116398419532925	6.01645747898147	0.0306462554135283	4.22080208861548	0.154397291494156	6.88446089360761
0.0878211155836471	4.97079816833138	0.216088670026511	6.1904844478704	0.157705401783218	5.00014576498135	0.178700649896694	8.27579899924902
0.0894289051597007	2.79522986803204	0.247626612801105	6.8739523855038	0.134098878560174	3.15394718392619	0.0627012264475841	2.35913781913747
0.0117232457911596	2.42228752467781	0.378993129916489	7.47190200607292	0.0254620954522277	3.18665821414437	0.394272555447128	7.67844951420363
0.0744287796190474	4.81737130973488	0.182837155554444	6.58523157937452	0.120282038521359	5.6634389381524	0.160923912603817	6.07510217229534
0.0459146088459529	2.89181780815125	0.139703621156514	6.99497101129964	0.0790682337245646	3.02005339184453	0.15080700917609	8.80910748284582
0.00904734667087905	1.46424358617514	0.295335021615028	9.85067072208039	0.0147627580673637	2.00137908246987	0.353145803312988	10.0388801696397
0.0382607723537367	4.08416110184044	0.167773392237723	6.91008141147904	0.0628782545535865	4.68398604420288	0.157113464984573	6.51160745576055
0.0448189148334786	4.76424291171134	0.418293551448733	8.11994087183848	0.0691682359689023	5.3239546783824	0.18594465034844	4.94555693501622
0.0451318617945071	3.85876872576773	0.140694262180477	6.79290171246976	0.0761055700843714	4.60180079426148	0.113133291967965	7.22461489413627
0.0477827053568326	1.77052616979927	0.274133215285838	7.32281639706343	0.0697426378495915	1.47406595441581	0.22823357144136	7.71513667387104
0.00562128018354997	1.11697406321764	0.239336958434433	5.08780764997937	0.0161847113816925	3.99988052787159	0.184924933868751	2.95376761034293
0.0254035695549101	1.80369772948325	0.219562344346195	6.0897654411383	0.0406643915397957	1.94395342509978	0.24813701603078	6.4532914783683
0.0567028099882882	3.84937466029078	0.487120589334518	6.81926966062747	0.0891294033346291	4.03880694673356	0.506610115195598	6.89512873901915
0.00957090493128635	1.50248263217509	0.135870659723878	8.75780862756073	0.021892669904614	1.4959717136881	0.175677360552266	9.56868139945023
0.0176846548537724	3.85774845909327	0.388640630338341	8.06795796728693	0.0335592731450933	3.44117818294917	0.488380215927271	8.70800654554232
0.0444350316771306	1.07747795805335	0.189512332249433	9.79636798263527	0.0642753844157072	1.05526791758129	0.21431557380225	10.4272106115802
0.0384260696365964	3.67696245480329	0.144266911316663	7.55555572803132	0.0634049410799332	3.75274128902177	0.144967742076029	7.99943941124218
0.0611783492143732	2.21498126257211	0.326761741284281	5.15992489876226	0.103878087869817	2.29429672685514	0.278956878392383	5.6317072723816
0.00914556180359796	1.39026205800474	0.253458994161338	7.44360635988414	0.0218062164321044	2.99820859719246	0.237015938406189	7.49328971926543
0.00517077486752532	1.94638423155993	0.188545477204025	6.21035712189041	0.0115837365620275	2.34414848996371	0.235486092020314	7.23635502279696
0.0149472232959233	1.86664955224842	0.317881610803306	8.00132989417762	0.0218833837049492	2.36626012418229	0.309658729659623	7.89943057505788
0.05278574233572	3.33684303890914	0.251768936403096	6.64485484710895	0.0804153662879797	3.50692003123023	0.276598427813091	7.16224621024055
0.0244788469399791	2.84053566027433	0.138326597679406	8.74469115864486	0.0450459687542627	3.00040798185082	0.0533939830479612	2.89517028238381
0.0708625793971587	4.35178966075182	0.423572251107544	9.32386136148125	0.115613159392379	4.44135352427309	0.353294530298882	9.36018752304658
0.0789874221985228	4.72275439929217	0.347489013429731	7.14951397618279	0.120814248751265	5.00087404008509	0.528661719759473	8.42327740417209
0.0456321554540191	2.03997924923897	0.321700123790652	9.14516523014754	0.0624433646589399	2.75797974927666	0.362727092955271	9.43852719755691
0.0338144134096801	1.32895173877478	0.181119404546916	5.36596175516024	0.0544560843075759	1.0003082483226	0.182097313559993	5.99957010224283
0.0849212925015017	2.40581650473177	0.209019672404975	7.80934915994294	0.142691394718894	3.21832712489653	0.0524595203185711	2.18978320899779
0.0222395420891698	3.39458713494241	0.47650855127722	5.68404607125558	0.0385345090307845	4.99966937216807	0.581208850193446	5.71256961211877
0.0698558518185746	1.16263649705797	0.203842368815094	9.67721703927964	0.101951890927831	1.62808283032263	0.33471602268517	11.7780481308683
0.015270371299237	3.09839206188917	0.346122769732028	9.03574002557434	0.0298596321403499	4.01287497482042	0.36447273977573	9.6198184289699
0.0323831123737618	2.63085372839123	0.269481644686312	7.67317869700491	0.0458539383001318	2.80822981470946	0.316005325602437	7.99995348705008
0.00527996550733224	4.30019867047668	0.155490507278591	5.8594868297223	0.016463313466132	9.00054155399726	0.167109362402052	5.99962045656549
0.0913538534815889	1.17284737620503	0.324530997592956	5.50831479951739	0.147117796989561	1.42326110082926	0.330252991797152	6.21493146336011
0.00265656479261816	4.97322172112763	0.181813218537718	7.54347309703007	0.0151462808052237	14.1292970367532	0.200442112585813	6.93911597444539
0.066531618290348	3.30957945436239	0.174756091181189	8.47915758495219	0.104043072486023	3.43339020171648	0.128723334794001	8.29363794608079
0.0551934266774915	2.19145382754505	0.307625545561314	7.78513058554381	0.10478834047963	2.88444787828724	0.461270284539325	8.79089631743533
0.0263327948255464	1.96368444524705	0.259180051088333	5.20082104718313	0.0456545212283976	1.99927632366449	0.302644369221632	5.64662761367675
0.0912676686807536	3.51960419956595	0.290064076613635	6.71085553825833	0.153454845896836	3.86449808162943	0.333631941166707	7.57342888723459
0.00381622822862118	1.62612193636596	0.486368031613529	6.55904349288903	0.0104235513542243	1.57802285600463	0.443055365826713	6.47757741605468
0.0758498222175986	2.86497962567955	0.492185766901821	5.20397446933202	0.127270147538344	3.3334792132493	0.451047204476529	5.75398505022184
0.0687622855962254	3.25702096801251	0.22009147927165	8.5275999433361	0.11331669091029	3.85800768054544	0.182775479548606	8.5369984058024
0.0583738558366895	4.96799857728183	0.392833250109106	8.43247192562558	0.0956351991653275	5.76488250431342	0.462468717930197	8.42835000388019
0.031664417311782	2.17461813800037	0.258229928091168	8.44514745054767	0.059861619794985	2.36393988772058	0.250823750698941	9.12002349838556
0.0897961548294406	3.63509744871408	0.473569880705327	7.67726246267557	0.154770435717761	3.88802771290141	0.461057753106167	8.14316527410832
0.0207844391053077	3.67433633841574	0.453173984866589	7.29556611273438	0.0347109465596635	3.00001024741466	0.473533878969001	7.35193239407658
0.0764554896748159	3.6782963629812	0.123625444527715	5.39108323166147	0.106163161040764	3.6341716420958	0.100791800730238	5.77715729965428
0.037609968873905	4.91413509938866	0.370329792611301	7.90458900737576	0.0659724001008922	5.66170675048866	0.372326320515989	8.59019860534441
0.0361323954849504	4.31114864908159	0.152385933417827	9.23258695402183	0.0594563408507888	4.7097696767379	0.134130104283811	9.93316912842789
0.00971317860344425	3.00599550269544	0.313929728511721	7.60611852747388	0.0236818127030277	4.9990714027479	0.341694714033963	7.5237229247972
0.0658155253923032	2.79704647511244	0.476471158396453	7.5121048069559	0.0969115855228617	2.84034484151938	0.538354464897697	7.7719388138229
0.0622853618597146	1.48036182206124	0.30891593368724	8.4313376864884	0.104839822216799	1.87362537449847	0.282743993439263	8.51405810213617
0.0989661090809386	1.73151615355164	0.395150206144899	8.65340566611849	0.151212998042575	2.39026763469497	0.0651432875120188	1.46196841890076
0.0940653475334402	3.62759948614985	0.490049419179559	7.19890922075137	0.144883617921865	3.93238642919765	0.400394624683028	7.25603609416305
0.0332190115584526	3.69469627551734	0.380377968586981	8.58501019887626	0.0525415548415108	3.28567145658214	0.333147539012854	8.545687829493
0.0942986112886574	1.37560125347227	0.165721214562654	9.51293839374557	0.144332797910197	2.00073161337515	0.0262357274673603	0.92055156321431
0.0967245348424185	3.29588592704386	0.355894434079528	7.77410774724558	0.152722711181326	3.82753132293376	0.344366682289464	8.82645068984273
0.0751975946021266	1.04091041814536	0.317952780239284	9.6931736683473	0.125077009578965	1.34638117119453	0.446403845584807	12.5967939990765
0.0442095525851473	4.78035310655832	0.165958921052516	5.95368615351617	0.069477434180851	5.00077163755859	0.189170400250726	7.01076826502129
0.0590665792783257	3.5242903875187	0.129463129304349	9.71262224134989	0.0880818091651801	4.27927795188565	0.119886788746629	10.0001186680263
