# Supplementary material for: Analyzing pathogen suppressiveness in bioassays with natural soils using integrative maximum likelihood methods in R
Source: PeerJ. 2016 Nov 3;4:e2615. doi: 10.7717/peerj.2615 (PMC5101589; doi:10.7717/peerj.2615)
Supplement: Supplemental Information 1 — The folder “data” containsthe data to reproduce Figs. 4, 6, and 7: “data scenario01.csv” to “data scenario06.csv”, “real.data.1.csv” and “real.data.2.csv”. The folder “script” contains the script files “scenario01.r” to “scenario06.r” thatallow for reproducing the data shown in Figs. 4 & 6. The folder “script” contains the scriptfiles “figure07.r” & “figure08.r” allowing to reproduce the statistics shown in Figs. 7 & 8. The folder “source” contains the R-source files “infections.models.r” and “infection.nll.r” that are required to run the script files. [file peerj-04-2615-s001.zip › MainSources/data/data_scenario06.csv]

r.control	t0.control	r.treat.pathogen	t0.treat.pathogen	r.control.est	t0.control.est	r.two.pathogen.est	t0.two.pathogen.est
0.0276387259922922	8.62926534726284	0.0706060564913787	3.34297639876604	0.0521294649980175	9.00026560813799	0.0874082743557599	3.79374521760337
0.0530298142135143	7.74830798036419	0.0406677175918594	4.0414828825742	0.0788371743511593	7.77453239330646	0.0457047124186621	5.00061090517923
0.0801608455344103	6.64986812742427	0.0433988256449811	3.84128695260733	0.126993242544977	7.87452798793526	0.0496386259659443	4.00049491713226
0.073480763246771	6.25382645404898	0.0667950103082694	1.21359194535762	0.0935575536019753	6.0002125716905	0.0595343409352851	0.999571732738274
0.0948029047902674	5.96644259872846	0.0177587580820546	3.25897854287177	0.146715172605026	6.52176133985717	0.0099182741604171	1.99604710770771
0.0915735444775783	5.27274327352643	0.0723478113394231	4.85382183920592	0.153733503280827	5.88978487339674	0.0399915003346821	3.99999725335353
0.0764223297615536	5.00344604137354	0.068958548810333	1.9529918609187	0.117338960575139	5.44994745205135	0.0737458911205998	2.00009206895723
0.0868055503442884	7.83908997080289	0.0874675207026303	1.72734422236681	0.117967263127383	7.77316292976155	0.0954240997107716	1.99992138739063
0.0386652288935147	9.64483258780092	0.0756137877237052	4.41756530851126	0.0636600376620678	10.0007464266127	0.0811481277748866	4.59379523017216
0.054286772061605	6.88616928528063	0.0362917504343204	2.83511615730822	0.0874227461649775	7.37268008951592	0.0253583849417694	1.99996035304064
0.063439137970563	9.54640952171758	0.0273270584596321	1.04015023540705	0.102974227736157	10.1883921043397	0.029369046280275	0.999932176584268
0.0906070218165405	6.15357007598504	0.0911864009872079	3.52055804617703	0.137129104674099	6.79193289334521	0.0856332599021667	3.34349849793658
0.0556929707014933	7.18697446282022	0.0552910182741471	4.61699067149311	0.0740770118592717	7.64175044577578	0.0547489696653108	4.5774957539009
0.0154565846198238	5.07244991022162	0.0947093075141311	3.79320781305432	0.0357679652946015	6.56553092478724	0.101423441183619	3.60482435369034
0.0290427424455993	6.2483205308672	0.0894416318181902	2.17687516100705	0.0524724327939702	7.00026093059034	0.0935244474949973	1.99928075922308
0.0541374983498827	9.03033351409249	0.0391117831668817	3.31180082447827	0.0937305840532056	9.46132802637809	0.0278044885617193	2.67440841609757
0.0693781186779961	9.86389637575485	0.041428786541801	3.86925808247179	0.110708525739224	10.7322803950465	0.0370309973677817	2.84153722253893
0.0881097334693186	5.89831088436767	0.043262407425791	4.71246324200183	0.161253064775567	6.50038172843522	0.0177054624303976	3.99995662649154
0.05394794795895	7.12161422241479	0.0152367710950784	3.12886912561953	0.094594944979693	8.14768542661881	0.00766972815097225	1.025815845951
0.0722645726706833	6.99186517507769	0.0677284617931582	3.43716017529368	0.102318605960111	7.56499142281976	0.084086193509684	4.31359453747387
0.0335868471022695	6.39475011848845	0.0155352654610761	3.18538151495159	0.0580671342925852	6.57130506942406	0.0105104246072162	0.999689581822258
0.0396574638597667	6.96947987889871	0.0131750100827776	3.31524648424238	0.0701633729028155	7.78426259110689	0.00663282638593809	3.00009885235309
0.0623411720851436	7.83244725083932	0.0814828575751744	3.77172739803791	0.0924559979400055	7.86359293345947	0.0747947249386418	3.73769489819986
0.0936857352731749	7.03826055629179	0.0288499693805352	3.35063611250371	0.118940911122963	7.23644399348098	0.0245594719097718	2.99986175471183
0.0639124598097987	7.83049967954867	0.0560741723235697	1.573176715523	0.0965568003092522	8.22199218179279	0.052407912951626	0.999295210515301
0.0480510680214502	9.28229358047247	0.0498297235067003	2.41631830483675	0.0916301083238861	9.67990783122863	0.0408416662348436	2.00048757500589
0.0402620369149372	7.37770675099455	0.0246393848839216	1.68426922149956	0.0691614094250499	8.37148485664785	0.0222153059807868	0.999645351374799
0.0795039530168287	8.09549649013206	0.0331777536706068	4.13378663361073	0.123891158256683	8.00055279029851	0.0215941295180472	3.99998654842132
0.0930490655847825	8.96837964537553	0.0208650855510496	4.29883844684809	0.136098825731408	9.64172060017151	0.0168558383342558	3.87529106143983
0.0891923434985802	7.45194786926731	0.048105633771047	4.95504302997142	0.121434387512259	7.68069927555751	0.0436892465555865	4.4801370867516
0.0166841866332106	9.94500144734047	0.0456275413860567	3.00444048363715	0.0291451415537376	10.3785957567802	0.0564711175974137	3.90286637815731
0.0779776326729916	8.36414590245113	0.0570054229302332	3.7089533386752	0.11372450251891	8.45432474433925	0.0456203442568811	3.23309753026034
0.0400223531876691	7.47980931191705	0.0673258232022636	1.23908005654812	0.058870858801822	7.99962056352314	0.0853736886439465	1.57107130365972
0.0652306337351911	6.92171583068557	0.0986090843146667	1.17301117163152	0.0867156514514891	7.26486106922687	0.123335926154138	1.47041360812363
0.0238245452078991	9.58089751540683	0.0284820198407397	3.31366612948477	0.0504583704559948	9.8465999933731	0.0260670744790253	3.00000297198366
0.0602643207344227	8.32597348256968	0.0240192390489392	1.97104072198272	0.101326287907764	9.00069548783848	0.0194292235306241	1.00052950018332
0.0159127046563663	7.95445749070495	0.0402570245158859	4.38554553966969	0.0350988945039871	8.00038781965489	0.0361855192217825	4.99999789047988
0.0268996407627128	8.78080579102971	0.0485943264490925	4.89013636019081	0.0428862219983731	9.32848154640062	0.055578898031678	4.93150817316218
0.0835103990277275	8.98016275838017	0.0393301841104403	3.09115087706596	0.112360142426029	10.0002225990567	0.0532363035797109	3.74174668286071
0.0933414650917985	6.90290143247694	0.0646739028859884	3.10243907757103	0.152307979128735	7.4544034485724	0.0496249183920402	2.03794016624842
0.0874290554365143	6.10789355123416	0.0775426287250593	3.21388692129403	0.135220843589748	6.4178437700128	0.070631942343414	3.00055209596299
0.0632456231489778	5.88860917603597	0.0538763880473562	1.67066441383213	0.121995878115538	6.53093562300027	-999.9	-999.9
0.0888146288110875	6.89110118313693	0.0459236971382052	3.30790273007005	0.124265316200537	6.65692819336392	0.0278932365639606	2.6609892609598
0.0698978419369087	6.96365355164744	0.0766383368545212	1.16477984096855	0.106173198910938	7.48321416823765	0.082379347620611	0.999636355334651
0.0291082681831904	8.68595066014677	0.0247701420704834	2.39072836283594	0.0580660443670371	9.34177883248658	0.0284399206375818	2.00001874400917
0.0314177333144471	9.78607850614935	0.041510719624348	1.2801521839574	0.0472682738944037	9.81337340684367	0.0446324281732519	1.82159915373165
0.0989063058258034	7.5207735656295	0.0468846868630499	3.18398449663073	0.149167266267716	7.84503308747246	0.0410968521849661	3.38893326308616
0.0238884103856981	7.36545952619053	0.0267000901326537	4.8801697101444	0.0460012720626997	8.75368096068473	0.0229351857789577	4.99999127269978
0.0215616206149571	9.54528749105521	0.064034589943476	3.06647289264947	0.0364638253175843	9.71769040717556	0.0632354126329431	2.89241817322829
0.0659855900984258	9.11778923356906	0.0937715581455268	3.9191910577938	0.0976499558450508	9.40718505103742	0.0899193843115302	4.36203719696952
0.0516883983812295	5.12639998807572	0.0734671697276644	2.42507100012153	0.0759828311136468	5.24847135146438	0.0618979859045259	2.00000815134522
0.0405389903346077	6.64082719711587	0.0314283871953376	1.1322918869555	0.0596897733289514	6.64459661927805	0.0369933119857558	1.00041313296425
0.0614080933853984	8.72371983481571	0.0519748838688247	2.99339560139924	0.0918791574315079	8.62326685669108	0.0540529332840895	2.99963510366138
0.0626190382940695	9.2027921078261	0.0208321104105562	4.95008260197937	0.0942221027663937	9.3645059825137	0.0230510463488996	5.00586585658752
0.039429343030788	5.23075974779204	0.0176076368312351	2.58013695292175	0.0694409641109307	5.80934654047744	0.00573246264389158	0.536937542131009
0.0972793658892624	5.34906098386273	0.0999377092998475	2.59783588908613	0.167499926716455	5.90120852349188	0.081550049669536	2.00090533931172
0.0630689637060277	8.33560655941255	0.0798210500110872	1.09891040995717	0.0967138617924473	9.12408113496173	0.120984179446846	0.999899563492781
0.0121965687326156	5.80792502383702	0.0532646190654486	2.50677379779518	0.0245224973411301	6.42738530870926	0.0594905781595804	2.32898020172997
0.0542215392715298	5.26308088446967	0.0781332608102821	1.75837708823383	0.0760478203217379	5.46836946901417	0.082049724337348	1.80521805325324
0.0308971976814792	9.36419395729899	0.0209137748531066	1.49918802175671	0.0560101215423449	9.60098120599072	0.0170156061009838	0.999971776961036
0.0119894242449664	5.28202484478243	0.0802423816919327	3.34436882473528	0.0223228598187393	7.00021576034801	0.0822014535545876	3.26504542925567
0.0878788401163183	7.36277378862724	0.0947972476552241	3.63624153006822	0.14541323901192	7.82294201704853	0.116524272588202	4.00036938508834
0.0903756127459928	9.89842885523103	0.0506088809389621	2.9809600058943	0.118227612826827	10.0559693696994	0.0511006516131855	3.00070929954213
0.0861803938285448	5.35535941715352	0.068187135271728	3.33827362209558	0.13224484873652	5.54591483706169	0.0538023525014256	3.00002340756624
0.0934926896286197	6.88701984006912	0.025008596633561	1.83372879400849	0.144844498513788	7.57524359995699	0.0277678306051579	0.986471168125893
0.0101473871758208	7.93966065277345	0.0527446075947955	1.51746012177318	0.0220143607509148	9.4798818742353	0.0488789281044082	1.21033474317634
0.0885467491578311	6.99326229048893	0.046858084986452	1.21233863104135	0.121416582846819	6.65650742682515	0.0435509512566642	1.00047986240351
0.0721305437968113	9.96871126117185	0.0940247876569629	2.5082847494632	0.110695986955525	10.1158832715313	0.0894923316599971	2.06400252714341
0.030386964622885	8.19224279373884	0.0887280308641493	2.24336638208479	0.0439249276313786	8.40843606812528	0.0969781231567079	2.75720286389936
0.0488572571543045	8.30600831657648	0.0637417064444162	4.32401139754802	0.0874535590278198	8.87762625240137	0.0714408758887401	4.00039481566786
0.0132237460510805	9.6474496787414	0.0802793186646886	4.99601536244154	0.0266274012492583	9.67028401622574	0.0912217033002661	5.32729698155639
0.0235960324620828	6.14386819535866	0.0432135592447594	2.18899180088192	0.0431798360415015	7.00184283581051	0.042404782277393	1.99973300155231
0.0445496351760812	6.82472288492136	0.0202265523560345	3.50169440265745	0.0667976375638046	6.77710089293738	0.0193439854533028	4.2926207946279
0.0927753149741329	8.19871355895884	0.0503404070716351	4.52550920844078	0.158518945611374	8.82026282369458	0.0384280238936393	4.99935060323023
0.0921195799973793	7.04149106750265	0.0665959415119141	2.89046426862478	0.106163567877286	6.96662821122304	0.0766711671378729	2.80656858283767
0.0888542471127585	5.87622667662799	0.0791863064421341	1.72883230168372	0.14193158685538	5.89286801876264	0.0553109126367517	1.42048145520413
0.0800554706784897	5.54553192225285	0.0330827614990994	1.48136890493333	0.12369236699165	5.82437376546908	-999.9	-999.9
0.0571243949304335	7.3089201527182	0.0947834835015237	2.37355844955891	0.0920729628448195	7.99986558182493	0.0956783479809349	2.00043384013404
0.0697455969662406	7.08133110543713	0.0309632856561802	2.12101373728365	0.0915630035834955	7.38593173295872	0.033404692435986	1.99990018712321
0.0580228111706674	6.10171029577032	0.0100653501995839	2.24904722440988	0.0936917350002851	6.32307125797937	0.00358199850783237	2.04967770435252
0.0625992272468284	5.74233461869881	0.0468048961739987	1.44334184192121	0.093333406392278	5.65762529535017	0.0473547209338424	0.999315161833331
0.0870591189875267	6.42787666176446	0.0559349117171951	1.6650684196502	0.141550257985543	6.48834111634721	0.0454664685265865	0.999982412297509
0.088900818915572	7.40515919867903	0.0473181182821281	1.38035986665636	0.155485745978952	8.36186827153478	0.0339048567173412	0.842285881563834
0.061493021720089	9.94261729763821	0.0602169665228576	3.1194549491629	0.104870889263396	10.5121755617685	0.0676408701540607	3.50957497586006
0.0805578289390542	9.31338405818678	0.0937320331553929	2.65089200995862	0.132844813482845	10.000302385074	0.0949600830892195	2.58613058059565
0.0403823936684057	7.2454061859753	0.069975822197739	2.18822076916695	0.0613412897039671	7.41259310303992	0.0675521953744826	2.13692944615175
0.0234063252876513	5.70737952832133	0.0282738120877184	2.08816123474389	0.0428460808147094	6.99944712936495	0.039473194208904	2.5845732754627
0.0516036809352227	8.23643462499604	0.0274688768037595	1.74350146017969	0.07084716799645	8.63607897162925	0.0335311553617524	1.71050595981804
0.0727496082196012	5.10080920648761	0.036422514829319	2.22720461245626	0.105539892957764	5.55556482791298	0.0364400422957749	2.00017805457081
0.0549947890755721	7.26251235697418	0.0844066920271143	2.69280432257801	0.0827358966259945	7.56132478357217	0.0941816180860663	3.47519488410946
0.0914991530752741	8.3530941803474	0.0397552386764437	2.90322035457939	0.123921961675189	8.59734443073655	0.0459871583448651	2.99988877809581
0.0210081410640851	9.16959424735978	0.0427174168149941	3.37570516671985	0.0377939362888628	9.33572333463279	0.0402888566871118	2.99999892704618
0.034821358632762	7.56719310185872	0.0924146872572601	3.99599705915898	0.0568946363347689	7.57407061056265	0.0987054926232618	4.00088959213442
0.0832396199274808	8.92947404179722	0.0453870190284215	1.43888165708631	0.115204604875458	8.89673305778811	0.0500095154271243	1.33894440453472
0.0807898581656627	6.10855260281824	0.0555957377329469	4.94430710561574	0.123882219837836	6.56577511349183	0.046867497594955	4.49372417343007
0.0455704547371715	6.65269032004289	0.055676974740345	2.3949857018888	0.0627538133292249	7.13355964700906	0.0569687468738155	2.14075478849559
0.0753517469041981	7.71176035981625	0.0894984318898059	4.70019609108567	0.126286308803351	7.65621227510215	0.0740804770572002	4.00021732872415
0.0175708058685996	6.86351988115348	0.083207472038921	4.04035525023937	0.0287009653911398	6.98779584225333	0.0869487704067626	3.99992737732879
0.0460455391649157	9.2177445825655	0.0452798331156373	2.7353238100186	0.0783959448988071	9.95879021984082	0.0439322038558635	2.00077713366559
0.017734379505273	9.65740406536497	0.0233060166426003	2.00941685587168	0.0341709788881501	10.0005439799482	0.0203373303366995	1.94540344726731
0.0154581816657446	7.68871628679335	0.0956485996558331	1.72347511537373	0.0278475202568176	7.62411393340417	0.108147591425071	2.00001468667027
0.0852004579431377	6.63628804148175	0.0640281629306264	2.50556791014969	0.13961563188131	7.06366403945551	0.0500112299345888	2.00047404186375
0.0714497212180868	8.06052379310131	0.0862261855485849	4.05600514542311	0.0883430786278649	8.00046708000351	0.100898745616745	4.72963200064522
0.0346614641696215	9.74485243670642	0.0507318103709258	2.01155586726964	0.0652736182946832	10.5062900904336	0.0602486895453165	2.99994863919376
0.0484181785117835	8.77424063859507	0.0257893910934217	4.40183232910931	0.0731655363241888	8.66515960541871	0.023930174263703	4.34727050544999
0.0506005056784488	9.54188480274752	0.0789120388776064	3.58256525080651	0.0747246154849416	9.58369196257018	0.0880014602070168	3.47902933874409
0.0527427338203415	6.38355483883061	0.0134357738564722	3.90559954382479	0.084525034002202	7.10674649434503	0.00855198295068585	1.999987611504
0.0242201457871124	8.06726824841462	0.074595236829482	3.09690910484642	0.0364007694297058	8.45956236125476	0.0756825070191533	2.99996344252154
0.0576582564273849	7.63707991922274	0.0126315323635936	1.44198789913207	0.0855516916652226	7.63042866718216	0.0171292578513545	3.00035527511637
0.0167192679783329	8.08291552704759	0.0721557594533078	4.51432090159506	0.0277664123089597	7.84400507075155	0.0755846307646715	4.69027969335753
0.093899737582542	5.40191676351242	0.0561205826909281	2.18511682469398	0.142956118338477	5.24697984727576	0.0464390750391039	2.40222530222971
0.0850418173708022	6.86628188705072	0.0291058273310773	1.70203521009535	0.127080077510874	6.65031092805941	-999.9	-999.9
0.0127620458253659	8.62560921348631	0.062822739474941	4.18716538883746	0.0331531697368257	10.0588529268138	0.0616963041453898	3.99408086012604
0.04880081968382	8.64524459815584	0.0455811234121211	4.95146920904517	0.0745187128539561	8.11441651321631	0.0420807863842221	5.33860669684011
0.057936069725547	8.29060802934691	0.0751539927255362	4.33940528612584	0.0887003669909409	8.79935223499657	0.0901090739507912	4.41673994978918
0.0665859905374236	7.30710988980718	0.0978272594255395	3.784014955163	0.108702588869343	7.7565062473077	0.0936588639669786	4.00000218830379
0.0989956563059241	9.97366067254916	0.0398658831510693	2.76574487611651	0.154116302171199	10.3803358411142	0.0345095330462491	2.3318234434857
0.0277327448991127	5.27463408419862	0.0609578527929261	3.69305414054543	0.0450452215141796	5.99983691936826	0.0773819785217099	4.00000629978921
0.0893051288160495	6.65211311425082	0.0450271079223603	1.89825970306993	0.14959150263107	6.84159234601521	0.0316211103313108	0.999966609358397
0.0550000995770097	7.41728957742453	0.0676484825531952	3.20024519879371	0.0769599581859862	7.4994899359394	0.0690825161375973	2.99633446875235
0.0390572214615531	8.42994221835397	0.0858909810031764	1.18014060799032	0.0599317978496479	8.39171859539374	0.0923106647410984	1.37219471806149
0.0795122525468469	9.90017375908792	0.0400888228113763	4.46824627090245	0.120677459547491	9.84950616659653	0.0348400247828537	3.99948686398242
0.0913676755269989	7.51731615047902	0.0480447113327682	3.15538596361876	0.148860576340322	7.89736573875362	0.0365654594211286	3.00010707847297
0.0847882777499035	8.33016503485851	0.0892053388222121	3.96505551133305	0.109796944066113	8.71978447592882	0.0861458022472001	3.8608056598966
0.0589318803697825	7.84865182591602	0.0906357768573798	2.44106403272599	0.0907070520515843	8.00041361114437	0.0858579114845174	2.37625875897427
0.0827044732542709	7.00549332541414	0.0252999426191673	1.82561765331775	0.122172691707634	7.76902214326585	0.0242914647684326	1.17965709732207
0.0856578859756701	5.53196341264993	0.0442838610569015	4.29822353646159	0.15834535347953	6.23310527450307	0.011983129212136	3.00280127637915
0.0162792147300206	6.03505158564076	0.0393770038709044	3.11433103308082	0.0289090469933026	7.26832014045799	0.0431758316042231	2.97026451984553
0.0337251268373802	9.01346263824962	0.0218040615483187	3.82165971864015	0.0584388795880289	9.64645435195394	0.0288867840540544	4.15882480199386
0.0410245663695969	8.60796452034265	0.0700358615186997	3.23219171352684	0.073403541353725	8.81628034135964	0.0976571535515226	3.47524394989863
0.0825337276421487	7.69622218911536	0.0174722099187784	4.55051330197603	0.146316986156721	7.83608797015566	0.00306008448115491	0.435766270743334
0.0738643038179725	5.02621524035931	0.0547430408978835	3.37345549184829	0.125614512398372	5.57820834524322	0.037994072250634	3.06371259257806
0.0538287120964378	8.47617133404128	0.0456603054283187	3.69474980328232	0.0943397166050815	8.74129976306868	0.0431714725640431	4.00000473985052
0.065803248542361	6.84600779204629	0.0512319600628689	3.76000759284943	0.104306428461258	7.00002162886709	0.0638648172682752	4.00004614425417
0.0986669291066937	8.07748983963393	0.0517066258564591	2.82601909525692	0.166123109989494	8.846892935091	0.0434304812486432	3.00001639590576
0.030662372733932	9.42712045973167	0.0787733378261328	2.00399019662291	0.0468386409411674	9.11632839042164	0.0823821456208905	2.09707812879259
0.021019635880366	7.00475831748918	0.0184080254775472	3.86655971966684	0.0344232633170197	7.00034471388205	0.0176519380114509	3.64357135508889
0.0323765936377458	5.95444623031653	0.0190941238775849	1.82162925601006	0.0451397075043322	6.23625309550889	0.0168612883427493	0.986183084112985
0.0804906042315997	5.67632543039508	0.023164144444745	4.6965406825766	0.10903390095589	5.86840287761033	0.018050675024856	4.54451161898077
0.0122913207206875	5.02424028585665	0.085083296559751	1.94380346965045	0.0283163044870573	5.99985545566677	0.09935691758467	2.48199803122394
0.0152674743416719	6.75842990167439	0.0454116460448131	2.14958358276635	0.0283829796967428	7.00033317952342	0.0539365984021758	2.00002190224309
0.0444124300638214	9.97936149593443	0.0850103095034137	2.52582127135247	0.0747707502306934	10.7662445431009	0.0977479463305077	2.60269520315519
0.0264432179089636	9.31255700765178	0.095087638522964	3.9224588284269	0.0416886778097416	9.78578656828013	0.101848973504479	4.25968268090035
0.0105263901827857	6.95258085848764	0.0392081132368185	3.19386592321098	0.0199941477349475	7.67042697097176	0.0334725270749867	3.00008400930435
0.0775245264335536	9.69196503865533	0.0399176838574931	3.38997973129153	0.147233472121434	10.260402850672	0.0259997111887363	2.99984341310371
0.0968423679913394	6.66066539357416	0.0350585727160797	1.25523732509464	0.160537480863149	6.85077437957677	-999.9	-999.9
0.0990694789960981	9.80219797929749	0.0436481683002785	4.80302374903113	0.145205170637767	9.82207358742235	0.0339145924633658	4.16667444241451
0.0794085216755047	7.71742997341789	0.0211623983411118	3.24452647380531	0.119279191911934	7.71696651321594	0.0131985222385955	1.99997014364659
0.043923988151364	6.87382067088038	0.0561732044257224	1.25530385319144	0.0635991805162445	7.00069239447969	0.0556334661912794	0.99901075551897
0.0214865706046112	9.10619769943878	0.0172960442118347	3.4616609159857	0.0377905082836423	9.72964166035353	0.0126686699568611	3.99988241650003
0.0984015509695746	8.95613464177586	0.0557109554368071	4.86841867584735	0.151581827795633	9.64408641115701	0.0381991173741959	3.90812712319228
0.0903434892906807	9.24046823056415	0.0609393102838658	2.1135823065415	0.150290007807201	9.65059185172428	0.0531197477012259	1.99999113171604
0.0953463994408958	7.44936824194156	0.0819850248959847	2.21864479314536	0.129171520255204	7.72454286469932	0.0952892567368935	2.36342319391601
0.0211348051787354	5.48545475816354	0.0734033866086975	4.33493291959167	0.0421426644887643	6.22183591030272	0.0707698523296255	4.41613103766358
0.0861035016016103	5.90243021142669	0.0393658720329404	2.68915143981576	0.113740378715815	5.78949934932855	0.0176560722559481	1.36159762843228
0.0103830206836574	7.00643848744221	0.0361836748453788	4.14817799348384	0.0261804302522938	8.53170476079601	0.0422813876947839	3.99996534042468
0.0989946876303293	8.39107100968249	0.0482339448458515	4.900270675309	0.124442839213928	8.04806454821048	0.0368546279846924	4.49453380434474
0.0959073420707136	7.27545394562185	0.0304671828937717	2.45726900268346	0.141860561199546	7.75391169586587	0.0187531897090922	1.48558483621735
0.0234741772757843	6.75460655591451	0.0587866505072452	1.28271192591637	0.0334506913378394	6.56903565789516	0.0692247115288736	1.32704449545185
0.0900365110766143	5.78230432001874	0.0561480102268979	2.06371166929603	0.168947641545187	6.42520096717729	-999.9	-999.9
0.0171365701640025	6.55975745525211	0.0872229309636168	4.37329157907516	0.0315279639561632	6.00013476223891	0.0877693138403923	4.92069841919403
0.0532748851366341	6.03974783443846	0.059572840440087	4.29603152349591	0.0822049039622459	6.00001219807529	0.0469010341217857	4.00013974904298
0.0575394662516192	7.85116766113788	0.0464390541799367	4.0418450795114	0.0853813482930057	7.85736139673634	0.0613932153125258	4.99996153141611
0.0675740422005765	7.06695618107915	0.0870582958427258	1.18327922094613	0.1081563249229	7.9833805830155	0.0857630374934604	1.53793816081502
0.0838871853146702	9.8121703567449	0.0709197585005313	3.692726733163	0.117419345057348	10.2996383320471	0.0818760665926963	4.0000084472575
0.0217842354555614	9.37315373099409	0.0555205355701037	2.90980055276304	0.0320398265734398	9.00009255996709	0.0652626068716375	3.00029040559175
0.0599737248662859	8.05575503734872	0.0302172240009531	2.91537672933191	0.101705326384314	8.89653228346678	0.0223696758748965	2.30586269484658
0.0282351787434891	6.6187561803963	0.0335885440814309	1.99123830068856	0.0384587449404264	5.85865894161282	0.0345947893718818	1.00021139511127
0.07141133826226	6.58345532254316	0.0428756805998273	1.83979966584593	0.108357269644153	6.77098567421846	0.0369957799054276	1.39978525489187
0.0179428395116702	5.24293003138155	0.0454879510146566	4.39394234959036	0.0348810000515	5.74808853134218	0.0407084086069725	4.00031482208999
0.0211411045771092	7.82400953699835	0.0466060314141214	2.33086572401226	0.0326366123841898	7.99776198801126	0.0507874629810368	1.79554976203801
0.0391409622691572	7.25742702605203	0.0687357239611447	2.1228373721242	0.0649197988817978	7.72788700568489	0.0759620618884754	2.44477579999159
0.031588017125614	5.0265871535521	0.0982987053948455	3.64553199894726	0.0454397797252921	4.96503334893149	0.0993454662920816	3.63003933576784
0.044431330752559	6.73189864377491	0.0987261018855497	3.00759853422642	0.0607106565816581	6.80182578474911	0.0947293351650032	3.00050606045924
0.0489749355963431	8.12344588921405	0.0648111753258854	3.1809099484235	0.0775164378301061	8.31750969104653	0.0729277764146379	3.42699859157148
0.0589746639085934	5.50844761310145	0.023485741536133	2.0066046603024	0.0809173780501034	5.52268830764963	0.0136939479222723	0.885616450963671
0.0342618905263953	9.14449462667108	0.0647604343644343	4.15150169469416	0.0615859294589607	9.62773251534736	0.0641376470408043	4.09690181260569
0.0502047152700834	7.68828529631719	0.0723625011486001	4.17320357169956	0.0747276566795681	8.30252029717224	0.0782137607683863	3.99923130897069
0.0206239587953314	8.79105313681066	0.0982384011847898	1.56677085999399	0.0328668866064673	9.68935138467011	0.126899264428619	1.99942272311341
0.0544007156114094	7.63310868875124	0.0897994442633353	3.10922836512327	0.0757258999465639	7.63188868700791	0.0963090266686731	3.0001578131997
0.0355129816080444	8.78492876305245	0.095284784049727	2.44854619819671	0.0529775331262992	8.00002628783191	0.102360576582048	2.32358623724042
0.0880308700702153	9.31597113260068	0.0657882927334867	4.00295164715499	0.12821858401073	9.84161375908143	0.0798517678995349	5.00002096061164
0.0490932764601894	7.56920474115759	0.0594972142786719	2.06933616474271	0.0811581876566174	8.29913541198387	0.0689096871945961	2.57377424671124
0.0738042166363448	5.21374446339905	0.0615099767805077	4.09702899493277	0.112399929225366	5.70937720376014	0.0332966547204054	3.00049289475464
0.0600387143925764	6.88272043480538	0.0732908877218142	4.34423719905317	0.0926559710163586	7.35039668837573	0.0684412708687797	4.00087290463021
0.0552302053035237	5.38772533764131	0.0720086764567532	4.43401467241347	0.0874114558335292	5.99995573510666	0.0710931451328574	4.62637487805171
0.0817491959221661	9.8082021868322	0.0605963484547101	3.69842701405287	0.123682824186262	10.2578417246998	0.0541374499111873	3.0332956852855
0.0476584181026556	9.43942812737077	0.0729152043466456	2.81348233763129	0.0643461476210879	9.3178344698672	0.0734624324922876	2.77353904875617
0.0899459797120653	6.36474667233415	0.0477224178100005	4.06029923725873	0.122709882739401	6.58674919039147	0.0350773575807545	3.34662096995323
0.0880849420838058	7.8207753947936	0.0293812960851938	2.66304674930871	0.122567741681714	7.69412727948128	0.0268396237725282	2.00015373191125
0.0163145855651237	6.35068094823509	0.0311650716979057	4.43835243862122	0.0315767127681665	5.99905930184333	0.0335547095088899	5.49306076417319
0.0224161509494297	8.43709773733281	0.0265124348690733	1.03190574515611	0.0376213031330563	8.85500917253699	0.0316847715168682	2.00007397273748
0.0813453184440732	8.21297051734291	0.0276450856146403	3.79196260031313	0.118777263624908	8.49598691117486	0.0264310828445482	3.29746830397328
0.0918446365999989	6.1895649204962	0.0381533847283572	4.41395885497332	0.152269225709616	6.66515887322336	0.022015209854098	3.79634961975514
0.0634478386584669	5.67555117537268	0.0876661545201205	2.67772708740085	0.118244682314571	6.28756603858143	0.0740542671065293	2.31555672003247
0.0664842983963899	5.63809810206294	0.0846021835738793	1.83200870640576	0.109849306820063	5.69378966142384	0.0651224731932977	1.00014929142956
0.0789385299873538	6.01638559950516	0.0720795830199495	2.87981619779021	0.114979876319555	6.67846107197183	0.0635246011951331	3.00000939171404
0.0718001575465314	8.56653330964036	0.0991256256983616	1.22838795091957	0.10620614550152	8.86084828311806	0.0975612847640277	1.30309864030993
0.0139675332559273	7.65362668200396	0.0291765528242104	4.23821417242289	0.0273813443079635	8.00013905986666	0.0300133394727775	4.17363354884758
0.0658392532588914	8.34779720520601	0.0260375370644033	1.76984057761729	0.112109054520673	8.75661731773659	0.0337000242707651	0.943804190369601
0.0152150580473244	9.74212218774483	0.0200611067679711	4.76613831240684	0.0292206459898285	10.6372253449757	0.0279277100053121	4.47744020125984
0.0476274420460686	7.94129026937298	0.0654603675147519	4.37022096198052	0.0732141705399506	8.52048818741225	0.0804947437569468	4.55762755994072
0.0833234493527562	6.18973519653082	0.0572249138355255	2.83922069240361	0.132097851758874	6.57968475194802	0.0338546600805524	1.39279676841619
0.0890163079416379	7.67255044309422	0.0868777073407546	3.27567672822624	0.145019664264289	8.25962473405486	0.0698449269783374	3.00038137145157
0.0152623717323877	6.1765106045641	0.0892816112283617	3.28268661722541	0.028909158875816	7.39128659548973	0.0893902004857644	3.00000305767512
0.0733272659988143	7.13321474846452	0.080353809602093	2.69209297280759	0.116730886001522	7.68350635471665	0.0787212172804946	2.85934426020681
0.0115895983274095	6.70084312092513	0.0822475811815821	2.26182806678116	0.0242381672222894	5.65748785477321	0.0877915330700779	2.74146137577905
0.0479749242565595	8.06502602878027	0.0613173122610897	1.40705532860011	0.0790759019750667	9.00029102679859	0.054654954824647	0.999362186619361
0.099865654730238	5.29601740185171	0.0297802279260941	4.0458105513826	0.182855673497799	5.80157740075915	0.00639285457479375	1.9999744938666
0.0736307434691116	9.283852315275	0.0974969710339792	2.00466917827725	0.111824501988349	9.36094362798103	0.102643712339343	2.00011861386405
0.0512721675913781	7.76859056088142	0.0722939609643072	3.826027860865	0.0808458472423245	8.56195795382678	0.0677808441997831	3.16051637751336
0.0895323252677918	5.25594019447453	0.0877256358368322	2.13193284906447	0.128318250678603	5.99984049643043	0.0754528649721241	2.00034563882119
0.0654033696092665	8.95587661419995	0.0693454132042825	2.07213155552745	0.109193698799146	9.7490189089677	0.0689531053887816	2.02364145077846
0.0326758576720022	6.2473699846305	0.0186285959091038	4.47030638437718	0.051077618245481	7.19879247825811	0.0212379051663654	5.41112643092076
0.0811172230541706	7.60240090196021	0.0711930559645407	2.86918813083321	0.129810005937804	8.1190325975988	0.0591051321045172	2.72284871725731
0.0444269262091257	9.15483361692168	0.0215244319546036	4.64221427030861	0.0710515838142573	9.08795393795322	0.0126239483225465	2.99794900449285
0.0728439782233909	8.69282366591506	0.0921356052323245	4.16336876526475	0.100868668701964	8.83777175077012	0.113234595017214	4.45191629452333
0.0391988887009211	5.09555410826579	0.0811614285618998	4.95724827703089	0.066398896484273	5.82108920183419	0.0680957568677037	4.34083186206807
0.0348432268504985	6.69340420165099	0.0846378738852218	3.39436757750809	0.0517195648974826	7.00018287936004	0.0968582985269075	3.99999652787464
0.0407282910915092	9.78772850823589	0.0300338636036031	1.69808366429061	0.0635853693066968	10.000018843522	0.0388433225295054	1.99937016139203
0.0350713306223042	6.97907307301648	0.0439546717423946	1.05309091787785	0.0643017347641846	7.68128947553347	0.0415965223588009	0.854847033225797
0.0300785499601625	7.232027357677	0.0873502117348835	4.40695628710091	0.0493641911805436	7.50629284790178	0.0874588514998609	4.00082661477973
0.0473936806153506	7.77500122669153	0.0489483669959009	2.29959705471992	0.0704474149548853	7.85074402965119	0.0556743568863414	2.39674670317741
0.0663194580026902	6.554872704437	0.0411634606029838	1.66016295738518	0.110601661950904	6.90122897815476	0.0392101057062328	1.93802910589988
0.0534031851054169	5.0228003715165	0.0152775238035247	4.78231144975871	0.0694560455164898	5.00045692300319	0.0227620021925447	5.99545373808958
0.0322469125827774	5.27683017076924	0.0704314058134332	4.90928849298507	0.0471994901438727	4.99963508450533	0.0900095726231546	5.50143178895
0.066589416556526	7.40452948026359	0.095737931758631	2.34682359453291	0.105803489351798	7.45120321542316	0.10540776978245	2.72834346027756
0.0854650365095586	5.54492453229614	0.012943808150012	3.79316242132336	0.141512905036166	5.90480490162283	-999.9	-999.9
0.0813715258263983	9.83652997529134	0.0239190032845363	4.94603368174285	0.104842814196233	9.86010080808028	0.0215644345157403	4.00040414591021
0.03089776287321	6.59414325491525	0.0526814150018618	3.10315466672182	0.0520256170531025	6.64832086249451	0.0429134241928042	2.92309995954761
0.070953992351424	6.85654189554043	0.0155885350541212	1.28833535593003	0.0984843528960695	6.86904493994862	-999.9	-999.9
0.0298139624041505	6.66642371914349	0.0292480367748067	3.08157243393362	0.0472202660077724	7.26102369937656	0.0317488935928783	2.9997939079098
0.0542309522954747	5.22631468600594	0.0979237764119171	2.537533339113	0.0786559266795166	5.73304512366736	0.096922325943971	2.7120356937201
0.0961515914835036	9.25064831506461	0.0949047801387496	3.9828382646665	0.16194179053164	9.89348262733038	0.0897284166428154	4.00068557857062
0.0245288757560775	7.29612777358852	0.0505430983798578	4.15422042552382	0.0449201050810753	7.9994773936258	0.0533659715028216	4.72985231600705
0.0246081765857525	8.710696042981	0.0942426745593548	3.77592396270484	0.0363936156830471	8.00000135169767	0.0980881841816081	3.74134385616586
0.0943432261957787	6.00404468481429	0.0458238711650483	3.68294316530228	0.150432241699184	6.13404809043844	0.0330865920038316	3.86280025117403
0.0737724737403914	8.65925480029546	0.060191155038774	3.13422598876059	0.119326815391156	9.47674564235187	0.0584299827205852	2.92777461899678
0.0518064536107704	8.36102450615726	0.0385028246999718	2.85362702887505	0.0818881480329865	8.786697813085	0.0351390552940001	1.99995880192698
0.0321666416944936	8.69722673320211	0.0237213440099731	4.33109008707106	0.0546848042780847	8.65792354800613	0.0174522335294904	2.99960531103794
0.0954251502081752	5.13596599688753	0.0373022569646128	3.70853114593774	0.123154313710456	4.99977410047576	0.0353418906689449	3.99993746093707
0.0815209764381871	5.53977962350473	0.0207897869334556	2.22633540816605	0.113214306666765	5.89827020538692	0.0220285073535687	1.6818690918487
0.0398752237763256	8.38022258481942	0.0156206994131207	4.79783674702048	0.0670359605735691	8.52171355384581	0.00414817139413154	2.02352222596247
0.0873335479665548	6.01904000155628	0.0806643399200402	4.9661719687283	0.120803674317352	6.53304703541876	0.0778436280514247	4.64780782773944
0.0183042306522839	8.59588039107621	0.0910733302449808	3.80379934236407	0.031261653469602	8.67484109631963	0.0932810378414425	3.58692057667018
0.0645639827544801	6.22505104751326	0.0398603148432449	4.26090699341148	0.0983908180934696	6.36539261246407	0.0260457429429885	3.99956190220564
0.07135028651217	7.38821338745765	0.0234690060815774	4.47288151457906	0.0862626970242107	7.48132992502995	0.024477218481011	5.2701314302417
0.0436892933328636	5.99410998402163	0.0340694965538569	1.46869128011167	0.0735636518768637	6.39470506967272	0.0272649329517557	0.999452941985374
0.0554755258397199	9.14038787945174	0.0710082465666346	3.84086621087044	0.0853646182976203	9.00039066806979	0.0847031342944099	3.99998738258836
0.0110269523691386	9.61584911332466	0.0746609832835384	4.98447542265058	0.0203165846465626	8.99959307851662	0.0854140992507271	4.99925405262904
0.0798879926465452	7.20393567695282	0.0882306751958095	1.87759357504547	0.104570698117053	7.39463239992537	0.104708165455643	1.32566742720971
0.0812246599420905	5.71137471706606	0.0408622667612508	3.53134744986892	0.133229817513208	5.91831542590596	0.0184959133321695	1.99998043408862
0.0922662549838424	9.05736787710339	0.0469339829101227	2.74909187108278	0.127332376099366	9.17696710151006	0.0455830546650662	2.05011360566614
0.0819399384292774	9.48245192063041	0.0958128983061761	4.47023699618876	0.147297917879987	9.57568197789808	0.0875887685095829	4.61179231222842
0.0164531786367297	8.14860379439779	0.090272029186599	3.66817772760987	0.0258084471252616	8.00000074305935	0.103044604379124	3.99986627690614
0.0716895908350125	7.5780497759115	0.080063730457332	4.36063649412245	0.111934452556034	7.6856762847046	0.0689723348346149	4.00047299618988
0.0656914510740899	6.89213482895866	0.0284751937654801	1.7950643254444	0.10468228614476	7.8434208245228	0.0317028238762928	2.99986181528981
0.058332854625769	8.98982674931176	0.0783881775778718	1.61887955013663	0.0878381714395896	9.0001330269061	0.082567079821627	1.09623986978921
0.0209835149697028	6.44710183260031	0.0452668481436558	4.93601551093161	0.0416484169002463	7.99969779067941	0.0548672550290345	5.30875717043259
0.0136960832262412	7.43261262541637	0.0336570620955899	4.49266998842359	0.0261507533655303	8.30177720731482	0.0397344566042403	4.53515101847105
0.0708643722045235	8.16304296255112	0.0430343614472076	2.09684059675783	0.115869752979797	8.44649666353092	0.0325419335796502	1.00000888225618
0.0674403777299449	8.52621910977177	0.0537265920173377	2.79752837959677	0.109397192986232	8.89435510246468	0.052248982959829	2.69064357783788
0.0932796985958703	9.57809515413828	0.0259219428035431	4.87348585389555	0.122227548986374	9.85951380598828	0.0370783798788281	4.77902890335947
0.0407279591052793	8.61552488640882	0.0563968881894834	3.70816848333925	0.0495404197371624	8.29729590267288	0.0595487522022626	3.56526639962754
0.0657097956025973	6.2103413278237	0.0578098394372501	4.27676556911319	0.112160665692316	6.99997329368812	0.040993351225611	3.71151835700679
0.079728627584409	7.11887352867052	0.0749486938281916	4.8929560566321	0.110073542925629	7.15509172750332	0.0650424662932365	4.61313058085668
0.0521095196343958	5.46590058133006	0.0971774214529432	2.78509449958801	0.0791082057729123	5.62264456636533	0.0903132085876005	2.99999840310862
0.076059284452349	7.92717349599116	0.0253282150928862	3.79985879920423	0.106114039430965	7.79880773576705	0.0232938241522374	2.99984586217452
0.0344718738179654	6.421130906092	0.0543251356552355	3.1201145555824	0.052316191710817	6.53671657793457	0.0542456966741874	2.99940328319304
0.0414854606962763	5.96075643785298	0.0138602180941962	4.45655669737607	0.0624527749126831	6.0007071869649	0.0044750745186432	2.99734012675386
0.0145175687456504	9.1254840628244	0.0139397620409727	1.34042442124337	0.0281248950504186	10.4674989260515	0.0170323022026507	2.00042119249666
0.0630629788385704	7.21080832299776	0.0578585018333979	2.88677983172238	0.0941481041100306	7.00011211644735	0.0464334849712429	2.07032712526435
0.0491559191374108	6.47323707351461	0.0868335383571684	4.03786503709853	0.0835928061810719	6.50332008439186	0.0701970194027182	4.00064171117952
0.0244590221066028	9.88803955260664	0.0390850839973427	3.3534223716706	0.0389130807958408	10.6205817175609	0.0375078560548161	3.00064571457858
0.029270429071039	6.06305296882056	0.0747969734179787	1.99958768859506	0.05005016298945	6.59689519788747	0.0838527175129496	1.99971078245306
0.0233514317218214	6.57295729033649	0.0857305771508254	3.2272582333535	0.0455984569030371	7.20611924118263	0.092396838854305	3.12211017174361
0.0724956806842238	7.06578142242506	0.021379970209673	1.81103297509253	0.0844439691114977	7.18730764591373	0.0216300320934784	1.99971165131852
0.0748030661395751	8.46817764337175	0.060419723209925	1.57941490318626	0.130209048842261	8.77668919115469	0.058109709074781	1.00010603440428
0.0245978752267547	9.17990103247575	0.0239103502687067	4.38049845863134	0.0476276060340133	10.0000057707314	0.0226456380320517	3.99948090580618
0.0613825036026538	8.51842453586869	0.0193612752482295	4.68869925756007	0.0837040497249335	8.03677564223363	0.0144955105234077	3.93042058148204
0.0142696089367382	9.09420653129928	0.0785570368426852	1.15332639217377	0.0291722165759344	10.2310769151772	0.0915310494766007	1.46530334413472
0.0367106244992465	9.0968193334993	0.0625763071211986	4.33475505001843	0.0599886504583824	10.1454868575584	0.0696551360531433	4.00071504377538
0.065865460683126	6.94040317437612	0.0196513330400921	2.04085689783096	0.101589626927355	6.9999417269648	-999.9	-999.9
0.0674969786265865	6.31656356155872	0.0244853481976315	4.14971264451742	0.106040299654668	7.18262583841151	0.0226429813237972	3.99998416875955
0.0280174026498571	8.49726161919534	0.0643678592331707	3.800846288912	0.0443992727761148	8.18569304232333	0.0647511255288202	4.23008651066394
0.0379575400729664	9.05222656321712	0.0224246011651121	2.29133631009609	0.0610939849350759	9.89935274619979	0.0206260475370622	1.85529118559397
0.0791596857691184	5.46686404850334	0.0804917428293265	3.98653941880912	0.115235394904025	6.07359702789692	0.0731631940773199	3.88269830901849
0.0879967272258364	6.37889955192804	0.0682504469505511	3.04307269304991	0.145918172070734	7.33986508558551	0.0454428875561748	2.40226423474102
0.06880949675804	5.98287129891105	0.0280880335113034	1.1301747970283	0.118271560268993	6.33864620747139	-999.9	-999.9
0.0361087665730156	5.33060035202652	0.076265298598446	1.90752484370023	0.0606730131834387	5.47855895582267	0.0860583780145048	1.79656184017818
0.0771736550424248	8.28127619344741	0.0729595130565576	2.10112470109016	0.108258270746826	8.44585314530484	0.0727292934107895	2.0000082327061
0.0151738273398951	8.94863851019181	0.0134314049989916	4.6303190998733	0.0269056778684188	9.22634771077664	0.0146812085206233	3.92030847142526
0.0122480581561103	9.75267384550534	0.0251923992391676	1.72157631255686	0.0300321744990624	11.0002978620788	0.0217982041564998	1.00000998459712
0.0478896643337794	5.9714780561626	0.0961934793740511	4.2378986030817	0.0812507602691336	6.65220965940835	0.092035328394704	4.00002840842575
0.0993194256303832	9.64835297549143	0.0123149793338962	1.21616494748741	0.148007626844229	10.1968796521898	0.0144749028980803	2.00000014449753
0.0780517932167277	9.95622213114984	0.0646052084327675	4.23010833654553	0.128969801929331	10.3278397660692	0.0599786128540196	4.00028632403225
0.0758979858737439	7.30729023809545	0.0605851956200786	3.98433540854603	0.114721659374874	7.72740817461061	0.0563278730960748	3.99972633187166
0.0950581292365678	5.42413339368068	0.0409439580258913	4.32947571389377	0.174277723380522	5.74689322080052	0.00886793294409638	1.99986349288929
0.077920162405353	9.62563548935577	0.0682892178627662	4.59657015744597	0.109300711012284	9.84971950890109	0.0602006451991665	4.92916549852857
0.0916291114245541	6.66864928905852	0.0930246307235211	2.6134226648137	0.128529240250874	6.79788521678334	0.075641564299831	2.40750154893609
0.0614022319833748	7.08728883764707	0.0920904587511905	4.66870579030365	0.0852469697768078	7.60899059695379	0.102601548693963	4.7776455879454
0.0332675224286504	8.35323120350949	0.0355626211455092	1.90127874817699	0.0544483070806982	8.29468690921296	0.0283516743173182	0.344201571823148
0.0430700226733461	6.8633250973653	0.0537109511555173	1.97233661543578	0.0657363159411213	7.12635153302807	0.0648394458014507	2.55850615580392
0.0431413025036454	7.63061164645478	0.0371026315260679	4.06486215163022	0.0614758919268937	8.20398900816337	0.0376717204288625	3.89330605937158
0.0532052619475871	7.59708574623801	0.0390502870082855	3.8887787014246	0.0879480956301387	8.08493251994199	0.0305350312425126	5.00030260007019
0.0963130632531829	7.53900340758264	0.0232026679231785	1.33504968415946	0.139882449021906	7.6254333432245	0.0196297262631696	1.36437282269968
0.0336690872348845	6.41580938827246	0.0529625922930427	2.79951220005751	0.0629907271443065	6.72650841894327	0.0552165513809419	3.3624181316677
0.0985647991579026	7.78705196804367	0.0772943067131564	3.23084651958197	0.136829691810704	7.84338896295507	0.0602976326096651	2.23809984507259
0.0105731214513071	6.03898058063351	0.0720921561052092	1.86558901239187	0.021722591177964	7.00005256422427	0.0848777670611391	2.00008915782022
0.0296100683137775	7.01351660885848	0.0843933693063445	4.5092952363193	0.056152716520653	7.56391596009263	0.0918869400435412	4.79440383284686
0.0229052020167001	7.39001295296475	0.0329023505258374	3.48321722261608	0.0403953739399698	8.00015232565645	0.0294081724903447	3.00006896797884
0.0707311555161141	8.25734768761322	0.0123303661192767	2.72250735666603	0.129282898416897	8.76451712390234	0.00464856205362352	0.0018991986855863
0.0619042853731662	8.16346593550406	0.0675897900573909	3.05963185057044	0.102566284103494	8.82813428723293	0.0694122545963023	3.00001318677166
0.077132565821521	7.00408537406474	0.0476621546293609	1.32650031149387	0.131157683190074	7.61969419315201	0.042819711055599	0.999805075846902
0.0942642447794788	8.89444325934164	0.0285209181159735	1.6088034324348	0.125474319195792	8.88539538039228	0.0251596932747646	0.787213030947216
0.0450090072443709	6.57773416605778	0.0872829032083973	4.21697292849422	0.0606851882519591	6.38884901592891	0.0840987337036534	4.71438984126323
0.0283672341192141	9.77931303554215	0.0129913870804012	3.9837732585147	0.0478474978537434	9.71308389768275	0.00806856010511594	1.99983203379215
0.082839712202549	5.11713779415004	0.054298257175833	2.9026144919917	0.134400932006123	5.79139027856849	0.0671272695184397	3.99994074028214
0.0303846104396507	9.18504750006832	0.0286130546359345	1.39432217087597	0.0456284651091276	9.0000933091122	0.0320632886171298	1.99996251688683
0.0413853359082714	8.80648371181451	0.0249284578650259	4.81672052294016	0.0754532893948396	8.81125213430521	0.0179381049647142	4.99981970014957
0.062721782384906	5.1837828871794	0.0870843056216836	4.97830464784056	0.0961955138281377	5.57663767923062	0.0923642298087758	4.65504638626386
0.0913960124156438	8.92384764854796	0.0604960977495648	3.18150407634676	0.153466148515479	9.58861285949022	0.052313325698724	2.77753355381531
0.0483964976295829	5.98475205246359	0.0207008571829647	3.27117684390396	0.096493562696385	6.78666339746265	0.0104376628951343	1.00681997013663
0.0271657822607085	9.25254170550033	0.0652728174440563	1.9274558769539	0.0421591465800019	9.42192278125201	0.0716362187896741	1.78941138536493
0.0161147294775583	8.43710578628816	0.0297163656819612	3.89715586975217	0.0292408629506477	8.00005579708417	0.0302980629800429	3.9031285469138
0.0740462787495926	9.62266864255071	0.0304990007658489	1.19339324906468	0.11016149326238	10.0653284665663	0.0373765364727867	1.20808606010482
0.0849865290592425	5.84342282847501	0.0969167689909227	1.0547650642693	0.121002967014125	5.90933101485219	0.094949143057927	1.00017999592618
0.0837806082842872	7.35440918128006	0.031916416969616	1.50209027715027	0.134072366408542	7.88887333333396	0.031695847122091	1.00017223818918
0.0273916312167421	7.04908043029718	0.0245480149937794	1.89291478134692	0.0505505637107605	7.51596498189654	0.0223181997435821	1.17187127241506
0.0954525662399828	6.41304261866026	0.0457396922982298	2.81985059101135	0.14525252970355	6.71577600650357	0.0355083287027229	2.00078968686573
0.0976617900119163	7.83924933872186	0.0305488740745932	4.34827063046396	0.14222193872495	8.15808731119789	0.0269457226819864	2.99994114958356
0.0750232942961156	8.63787984009832	0.0426735872565769	3.88551332335919	0.10619645770115	8.86845632795361	0.0435029161282787	3.99959228359945
0.0964493516786024	6.0060157708358	0.0868327091773972	4.09162621758878	0.142461804667081	6.51833760569091	0.0671049875928317	3.75475172882033
0.0740551441418938	7.53161445143633	0.0367265663761646	2.10313751269132	0.122468918747372	8.86667639157766	0.0425541080588168	2.00028219653527
0.0406517806602642	6.62475593970157	0.0411073091439903	3.97869662474841	0.0579046266865723	6.45099733330946	0.0517455334206031	4.24681703635154
0.015444118110463	9.24273082870059	0.0983847737731412	3.93835550639778	0.0276209012744392	9.68505252542093	0.105440711823855	3.61884789288661
0.0645447511901148	6.64249712717719	0.0459292549476959	3.97278142720461	0.102883256851762	7.40328077516451	0.0519292297516271	3.67556470324184
0.0555417611682788	9.21284221345559	0.05046504431637	2.71399751119316	0.0834512308650132	9.81743212199285	0.0456415545500095	2.35435809459375
0.0794308605999686	6.96660923422314	0.0754493959294632	3.06112532317638	0.11592875279206	6.90371704991422	0.0711157179322832	2.99914382415957
0.0451134581002407	6.38098030467518	0.0326340599078685	3.94183864817023	0.0611490077346444	6.83362613317775	0.0407738773070853	4.15905288272661
0.0275562270265073	5.21668632049114	0.0859213283541612	3.64522104617208	0.0527902175254144	6.35456399162219	0.0815411889716928	3.04316315863161
0.0782164309569635	8.13206334714778	0.0106773913209327	1.70281512103975	0.120661879333558	8.39521876404193	-999.9	-999.9
0.0464679488213733	8.44691989012063	0.066423902802635	4.10189372953027	0.0767323787552377	8.00068768540209	0.0621735911071001	3.99978204043016
0.0684316371264868	8.04871368920431	0.0177251413906924	4.41249369829893	0.104668911400739	8.00069717740611	0.00734627166047375	2.7037069686847
0.0530904367892072	5.56195813813247	0.0123337675374933	3.43393611907959	0.0900403776632851	5.61389778915346	-999.9	-999.9
0.0604020912689157	9.24596121185459	0.076722972241696	4.41551206819713	0.0986360134357709	9.77605610213512	0.0772271393680327	4.41348845265212
0.0649255877383985	8.29248824506067	0.0226311226468533	2.71428225748241	0.0926317371118415	8.79891731529645	0.0347478809565094	3.00012757003602
0.0785575765953399	9.60284291650169	0.0562924082484096	4.03591295145452	0.124422598522309	9.37453298558718	0.0511614363071107	3.99959275077688
0.0461169393802993	9.17420159559697	0.020443088284228	1.42024039104581	0.0791993640673647	10.4647173206023	0.0223700873453447	1.00007322183118
0.0578141922852956	8.9366408647038	0.0836284080520272	2.92501262202859	0.102954205963623	9.25237993169158	0.0905927449826732	3.2815864145937
0.0656854395312257	7.28318319423124	0.0957777836848982	4.294259945862	0.106043545172325	8.41218719067158	0.082902748871574	4.00017536259764
0.0477611790201627	8.98961586528458	0.036311062045861	4.01220717281103	0.0768704020270378	9.70697563103758	0.039747938212707	4.13463493882911
0.0362084787618369	7.76774242753163	0.0401656525512226	4.66934651695192	0.0529955208325756	8.64045331120565	0.0421096998169961	4.99997150570496
0.0991012919438072	7.7309624501504	0.0516687601897866	4.55581847485155	0.127221463451026	7.67826097498283	0.0424801042393494	4.8114378739407
0.0325232535786927	6.49637370137498	0.0811514882952906	4.9843968283385	0.0547021912445804	6.21372240053412	0.0741170703129967	5.56036761158935
0.0838088241801597	5.6636463792529	0.0480854341597296	4.82224072888494	0.130605816714921	5.787665782659	0.0182586154483672	3.99985162285487
0.0355955950706266	9.47361943079159	0.0727639643242583	4.14475334156305	0.0564814425830458	10.7179242516937	0.083305658195932	4.11998396172293
0.0722544443560764	5.14794126618654	0.0174937563762069	4.37343930732459	0.123416979411437	5.84359439390817	0.00365600093725577	0.435868544281192
0.0665025011030957	9.15069500217214	0.0858830493339337	2.64044353365898	0.10295382126612	10.0000186568306	0.0886885686150429	2.56431840614128
0.0933790457528085	7.25021718419157	0.0918197797727771	4.21747334580868	0.151549836553241	8.19671957851831	0.106186325011166	4.29790278561659
0.0536196479643695	7.66755355987698	0.0303278010431677	2.12248239200562	0.0807619105300091	7.71456001597498	0.0267848910403332	1.99984237456889
0.0702371540549211	7.4543793417979	0.079120117968414	1.35648411698639	0.0924600703511238	7.00043837665934	0.0895815182022257	1.35380298529868
0.0842944342666306	8.44086421187967	0.0658239691099152	1.05295319110155	0.131073693282251	8.77789695266749	0.0659747747792988	1.33494822498934
0.0134258894762024	9.6980277588591	0.0552192118926905	1.62045868393034	0.0303858610443316	12.0989115534865	0.061080502711295	1.49136109403473
0.0842972323764116	7.74823904852383	0.0347832770063542	2.10105178132653	0.11885952700706	7.77623817099532	0.0474070310878136	2.67619463283295
0.0631777522386983	7.25849057780579	0.0698258278728463	1.91311691701412	0.0954684146656174	7.7177406763301	0.0751305231538843	2.00864375863289
0.0846546241967008	9.71656929817982	0.0102690542931668	4.3376404158771	0.130680116415889	10.4528763328467	0.00741272223072742	3.99928764132504
0.054534466478508	6.1759050632827	0.0447717352630571	1.96728458534926	0.0815142320367362	6.46281550235143	0.0327033010548946	1.00000116088381
0.0120793311996385	6.61179724964313	0.0680595436366275	1.02211382240057	0.021589951041538	6.64062015661959	0.0790390086546548	1.54030195180933
0.0493998795212247	8.67900565965101	0.0763872689311393	4.88292907457799	0.0848727801267826	9.66396819592129	0.0901737432632698	5.10302798694568
0.0606091022538021	8.22010191041045	0.0562062525516376	2.73195020481944	0.0910564754515918	8.84553381937598	0.0643177302438869	2.75912408803113
0.0641956222709268	8.56833333265968	0.0111823157430626	2.77754953689873	0.105014598668273	9.2073466542869	0.0054962178651267	0.574402865864079
0.0270030939416029	7.07985975081101	0.0301177165401168	2.95403954293579	0.0470272485028238	7.55590024348177	0.0232606618453551	2.00012688274162
0.0574466794636101	6.12591389450245	0.0136190028046258	2.43780198134482	0.0892504349863195	6.9953310724053	0.0107476116012079	0.80142480112104
0.0233546710549854	8.96841289126314	0.0612218905799091	4.68610237631947	0.0500114315068635	11.000503207371	0.0653339358706932	5.00008913587784
0.097099100027699	7.45807209750637	0.0493733899411745	1.19528868701309	0.157202838844578	7.87757142052048	0.0420335709638883	0.999698686302641
0.0326842967816629	6.44867812283337	0.0572204907680862	4.64321147836745	0.0634866970864276	7.99989637607328	0.0617993816374334	4.69770903773812
0.094847881202586	6.62545895320363	0.0609533192729578	2.42646920587867	0.131304468442828	6.5652864801486	0.0616284229191918	2.52284634532436
0.0141296491329558	8.51938280742615	0.0557035081996583	2.03631355520338	0.0254487588065142	8.99939330118065	0.0631903238502736	2.52822343810319
0.0476084379246458	8.39279771782458	0.0841307761403732	2.34469292964786	0.0816934746970112	9.00008100572925	0.0798149678078405	2.00023297998154
0.0413138294313103	9.58258869475685	0.0785262293252163	1.67704425193369	0.0613166497843549	9.75155611934463	0.089656034552335	2.00020667345564
0.0577636603475548	7.05289327306673	0.0273964878171682	3.67723189108074	0.0871769284219972	7.55737355809907	0.0241966602118392	2.55459310586561
0.0663061423227191	5.02496225410141	0.0536772727104835	1.0932968230918	0.107409611272736	5.89633852996732	0.0501963604351269	1.27913099029465
0.0434985296404921	5.09318538708612	0.0451503266347572	4.01381307747215	0.0706902765220955	5.68990528310068	0.0417114892120506	4.22664847109307
0.0325657348451205	8.34121874300763	0.040673145481851	4.20111045148224	0.0466652380515843	8.99790624273717	0.05269761940246	4.6184696858245
0.0906877222144976	7.13266450213268	0.0435431430954486	1.2815368687734	0.133519765808954	7.48634370508081	0.0503415777142697	1.74422197930372
0.0853153759310953	5.00094771501608	0.0682495500869118	1.80131616536528	0.157304344166419	5.85429162563924	0.0535853025863215	1.29776658007268
0.0372716737678275	8.13890104182065	0.0211473195068538	3.82903086580336	0.0607724961961888	8.23611395846838	0.0186287160145846	4.00041971737893
0.052476541318465	7.57483034627512	0.0473372343857773	2.13207084964961	0.0781840406404097	7.25872584213968	0.0453261455259436	1.9999942266601
0.0199994699819945	9.68790345476009	0.0816339767933823	4.65349499415606	0.0321040510814046	9.28782744203929	0.0917323490321713	4.85602122683955
0.0716594600724056	6.8552925135009	0.0324362462176941	1.69700660835952	0.135539271395842	8.07474192059693	0.0265404418025515	0.721079560394778
0.0244962810701691	7.90853325277567	0.073200965365395	2.59452020190656	0.0339906747866635	7.07220776113782	0.100987337732927	3.62087306972436
0.0561446050368249	9.16238367790356	0.0906636576866731	4.68100019171834	0.0752529692398977	9.08758054628174	0.111184335250782	4.70992829329875
0.0125230144406669	5.4966495570261	0.021098828332033	4.9703362621367	0.0202478217615507	6.00023261234935	0.0244345576046828	4.63744044616363
0.0425899853371084	9.30135251139291	0.0300239131529816	1.41610191762447	0.0628477537883054	9.9107645675614	0.0387276390969162	2.00013898608919
0.0378856316837482	5.60847215587273	0.0726650790311396	1.15822569932789	0.0600926023914493	6.43369546508046	0.0769765418868465	0.999546125886429
0.0945263509359211	6.78673890302889	0.0269559253682382	3.21297627128661	0.148215573050443	6.89123347339474	0.0133872095986977	2.00004840317761
0.0362149986880831	6.67496304260567	0.0736180081940256	3.96162422187626	0.0659481892002495	6.75456437729791	0.0815916907585681	4.47341233343612
0.0148601341317408	7.10493922815658	0.0845010922267102	4.34444545395672	0.0347178365957884	7.08070496917323	0.0872565420153884	4.0000380265205
0.0118404515692964	8.3919170522131	0.0884313711081632	4.18380442354828	0.0235415862326235	8.77585891483665	0.102082139210522	4.9934199271687
0.067986880436074	8.40625741984695	0.0737896314961836	3.86866311449558	0.106370110404706	9.67417646127566	0.0686092353145481	3.99967996710163
0.0209641502378508	5.48035884276032	0.080268520321697	2.19328542239964	0.0403326132758599	6.40676676042613	0.0852196202383331	2.00004356972751
0.0806287185288966	7.23202638444491	0.0649936694954522	2.16887596715242	0.128900767202778	7.75943646464503	0.0625977787945283	2.24914693629923
0.0891300859907642	6.02262270287611	0.0207836593431421	2.10817232262343	0.142931038189288	6.71964683549225	-999.9	-999.9
0.0711373272677884	5.72498159017414	0.0597831876529381	3.91018504276872	0.109538971070855	5.8275441753593	0.0598391080849732	4.00057493824224
0.061150551259052	8.541595506249	0.0513699421356432	4.17777020391077	0.0946107551002985	9.17744316178464	0.0425278872530238	4.67425337059122
0.0902101619611494	5.13089432846755	0.0893101115012541	4.90404554456472	0.145104727897768	5.71404894665832	0.0579829888251556	4.00052694751484
0.0657326961774379	5.74845023569651	0.0110846887412481	2.88945890590549	0.0940157466230696	5.88498744104234	-999.9	-999.9
0.059096329852473	6.6456521814689	0.033164848703891	3.37507564295083	0.0906057115744366	7.73641778094609	0.0299527246363479	2.07350213932396
0.0854154758877121	9.32071745046414	0.0481141954450868	4.23319664690644	0.133484051578595	10.3454566969792	0.0701450667683663	4.6051305728268
0.0511618735012598	7.87133035017177	0.0297714589885436	3.97232756018639	0.0787549234793093	8.49953343580382	0.0409800978386944	3.42241509486142
0.0671916508092545	7.69501192378812	0.0326258341176435	2.93450517486781	0.105322230133221	8.41605587056168	0.0212680268191103	2.24976344173522
0.0827117730118334	6.71142609207891	0.0396864248649217	2.06690925359726	0.127335583475787	6.82526209400359	0.0417325033381179	1.93607112888819
0.0410196450189687	7.65374606591649	0.0954222205444239	1.98383488226682	0.0620401050290189	8.31722610352774	0.0926538180797558	2.00034987399689
0.0996641631657258	8.36177016724832	0.0519808580074459	2.3264638017863	0.152804412191364	8.77402934903063	0.0439979034453567	2.00009402907256
0.0328048636484891	6.47318640723825	0.0759519644919783	4.8628968084231	0.0531249056471831	6.51515166353764	0.0752369915438973	4.7291734717849
0.0780785556486808	6.34045820333995	0.0463533788709901	2.83581789769232	0.115421691072606	6.81437499085287	0.0400336006550956	2.76209911892574
0.0801762382709421	6.77891679457389	0.091907072244212	4.52688136696815	0.129997813989278	7.44146578581962	0.0756715872392444	4.02811896237448
0.0464046901999973	9.60597564349882	0.086086122081615	3.79403832368553	0.0714947347250633	9.99999436792157	0.088222042707632	3.6465587274483
0.0130291696195491	7.115943179233	0.0108962336974218	2.62747616879642	0.0237731612745708	7.00037355699956	0.00871313105642012	2.99932954914142
0.0560104403970763	6.09938020119444	0.0644465299742296	2.86075202561915	0.100293370840318	6.6329710931369	0.0439535051975507	1.99988746646584
0.0848452262021601	7.55548775312491	0.0190295189339668	2.53572826925665	0.141517605678717	7.90006779530944	0.0143400307753513	3.03922049754341
0.0104509110609069	5.52329161670059	0.021970962129999	4.33019461296499	0.0288218146963896	7.52644591060232	0.0163576572808841	3.5829223951721
0.0557353017642163	6.63589048548602	0.0458307224698365	1.72169749904424	0.0785845641021548	6.77943784102617	0.0441434757787974	1.65311436944396
0.0515762956859544	7.25158544722944	0.0223805644270033	2.79321746248752	0.0671215952220617	7.00056879996578	0.0142177859759819	1.6282373486831
0.0723170253424905	6.97459180955775	0.0422200863971375	1.00805436540395	0.119555018129537	7.73168977635609	0.0428394097998612	0.411711033204632
0.0750773779395968	5.32397878356278	0.0828985963296145	3.15135811828077	0.106200411718294	5.99997287038647	0.0857639405099796	3.16748544866484
0.0153091978421435	9.9089700228069	0.0436441343417391	1.16819235589355	0.0298272618592839	10.3382645123602	0.0514719401851735	1.36596101122022
0.0779611078347079	7.1794428024441	0.0215005496283993	3.4951568832621	0.134028787007871	7.48151214199613	0.0054682919650436	0.480786098551441
0.0625142666837201	6.99919364531524	0.0716765824146569	3.61148107517511	0.0954371480349698	7.30163655838558	0.0774066662246063	2.99996115238797
0.0876466531632468	5.02945004147477	0.0825144411344081	1.93949011713266	0.130156104671627	5.44205282701505	0.0693369830677379	1.62558985561875
0.0401096864580177	6.13750354154035	0.0124723211931996	2.94496469013393	0.0790329138335207	7.60566527656866	0.00648101390444354	0.983508314750941
0.0672310760337859	5.94695021980442	0.0862549936887808	4.4978860784322	0.0970341192780066	5.83967681231721	0.0770415127617824	4.65564811430883
0.0904258490540087	8.85985985514708	0.0450637994310819	3.9355754237622	0.126306320327734	9.19243088954841	0.0529269265122504	4.0517957246149
0.0101359001547098	7.01416321098804	0.0877107671787962	2.04787141922861	0.0253417617395337	7.99994464192425	0.0883318656279101	2.78267726181727
0.0268682113499381	5.87361785117537	0.0466182710044086	2.38664475642145	0.0514548685570551	6.99924254917597	0.0455083092443195	1.73635424859216
0.0791112801106647	7.26032567443326	0.0484023073781282	1.20642130821943	0.120912792605797	7.8211955573576	0.0438146172980182	0.999561030601009
0.0657537176762708	9.44549525971524	0.0883174370508641	4.50084625463933	0.0995036548412533	9.570239875006	0.0714487290644341	4.00001221680669
0.0843546336400323	5.15633684699424	0.0886177525529638	3.26257316768169	0.122958192123092	5.47842698031736	0.100189592609224	3.73556925434881
0.074712734662462	5.0074462138582	0.093377947639674	3.5860395450145	0.117696208068491	5.50848853546009	0.0806263060220653	3.82778848647481
0.0936042519216426	9.45919387741014	0.0797421267442405	4.81119968369603	0.135901418910525	9.17670276148701	0.079425653356755	4.0002363640709
0.0400744425249286	6.68586398940533	0.0871207485650666	3.18277649953961	0.068714984161315	6.69857081059829	0.0830837280208913	2.98321681978971
0.0361789522087202	6.04279620805755	0.0134101620921865	1.94520383886993	0.0551593778058291	6.36935394456243	0.00662999629647741	2.82645065667447
0.0227819388173521	7.3731416859664	0.0644027611217462	3.02340547740459	0.0454920094169511	9.05685805330272	0.0719278654576341	3.08993029872572
0.0260761793353595	8.81435467745177	0.0670315019553527	1.280134039931	0.0436135044918803	9.40474371760839	0.0719960918586758	0.999889209613342
0.0707156630768441	6.87516526086256	0.0433740523853339	1.97792771365494	0.119097619299317	7.81383997010268	0.0403146222993419	1.47129320707746
0.0422633168799803	9.39620865974575	0.0133293221984059	2.9940147716552	0.0613514026513505	9.7415353062041	0.0129226191688428	1.33029264321745
0.0457443756028079	7.94354539480992	0.0392063313280232	4.10800853278488	0.0717326523113969	9.00019896090461	0.042909832757365	5.23430746548051
0.02140445609577	5.01454281387851	0.0727712110872381	1.7140507446602	0.0458967608094184	6.44162648852727	0.0722527679652436	1.87774615792736
0.0860969780921005	7.67226331285201	0.0606343319499865	3.45956852193922	0.140973143814987	7.88761757003216	0.0514459844749922	3.01623442676758
0.0778115020529367	7.64024976175278	0.0554452133993618	2.87318512238562	0.10934317248682	7.84192922281232	0.0493523044881362	2.00026823603226
0.0526972700841725	7.36583951395005	0.0537166248029098	3.97089608106762	0.072578341822911	7.86138415066012	0.0600878712312544	4.00024328909074
0.0476503243483603	5.73482098407112	0.0680499622202478	2.67914298921824	0.0737816218234637	6.365090965891	0.0612432373584083	2.0667810695002
0.0241928043332882	9.16044508572668	0.0798796388227493	1.03565506264567	0.0468244288549421	9.68599914940324	0.0972573467339659	1.43517832090317
0.0865537456097081	7.19559834571555	0.0952561597665772	3.93884593620896	0.13490423674987	7.68123847844756	0.106515544322748	3.99999058572319
0.0877658213418908	6.4286261878442	0.0370262900949456	2.64788760244846	0.145242970668105	7.00021397416015	0.0313953657247028	2.42994871621196
0.0195210765884258	8.14976677997038	0.0510213329573162	4.18949954211712	0.0399918450545768	8.25332536213278	0.0442329999975271	3.99957278848298
0.0755509418901056	5.41831853450276	0.0731815659324639	3.64063549321145	0.125145087473983	6.72859832275535	0.0651230291316176	3.00018900161848
0.0996619981830008	5.47145615098998	0.0907474468788132	1.15724300406873	0.159124297912817	5.85774860177624	0.0826873501012793	0.999815037493089
0.0481819185195491	5.33879880676977	0.03227517608786	2.27325597498566	0.0729805218320502	5.74649147559064	0.0195594429624579	1.00037847125444
0.0934796803910285	5.94142232672311	0.0595343272713944	2.26699301134795	0.168689283917987	6.61709864023601	0.0343485802622471	1.99998574689118
0.0445221254345961	8.01978654111736	0.0267722039623186	4.15907812863588	0.0697586059194507	8.7491005356179	0.021641659294789	3.99986705211415
0.0931844409485348	8.98314003599808	0.0924799341289327	4.51033891551197	0.128788744469815	9.4875137896356	0.0846547320660048	4.46098938070346
0.018247319101356	7.61211454751901	0.0850103646982461	1.7684829775244	0.032474927842809	7.05714848932343	0.0888075695721921	1.9997499808627
0.018664083420299	9.28417605347931	0.066705030745361	1.11147358082235	0.0362518776351594	9.99998980741625	0.0720295922406934	1.24042835456204
0.0404111826769076	8.99548981338739	0.0304233539011329	3.38256077840924	0.0668010519156596	9.40232098018226	0.0293492927609372	3.0006056470446
0.0604755489691161	9.30094156297855	0.0698590257205069	4.27833638526499	0.0834264794103821	9.31831785127245	0.068658658106494	3.86997463895679
0.0144179582293145	8.26917942496948	0.0132150631956756	4.73035893216729	0.0261819683952241	8.07390950052171	0.0123271911860988	3.62226006567892
0.0929421467822976	9.79539900785312	0.0702822489035316	2.50625473819673	0.127546681474836	9.88739744798175	0.0829345008270696	2.42326917095825
0.0784648297470994	7.90509013924748	0.0750642055063508	2.49898728076369	0.12246515142693	8.59467368205573	0.0750004261250789	2.29169536107948
0.016939983710181	9.48861603741534	0.0262920883810148	2.30409620143473	0.0319085290358952	9.45413161351836	0.026393087295059	0.999429197597011
0.0785765050491318	5.11408373946324	0.0757944075320847	1.56970112212002	0.134281676517748	5.8820219766563	0.0556107054092612	1.00028030716127
0.0602611539466307	7.08298420766369	0.059733471442014	1.46942009124905	0.106108555194286	7.71088250398025	0.0480265722884553	1.00003959805803
0.0543884202395566	6.46818889654242	0.0979698090697639	4.60503770969808	0.0895557712058802	6.99966510267305	0.09514912228966	4.41640585233567
0.0233953387080692	5.39725239272229	0.0266643643449061	1.22461616713554	0.041572739461552	6.0002978649897	0.0215152927959704	0.153601752325453
0.0320790595444851	8.33675692440011	0.0151933638378978	4.08722564764321	0.0524628653416521	9.00043018997451	0.01045106355247	3.00065659217106
0.0580547815933824	8.11799915274605	0.0373774836864322	4.98916080594063	0.099722916526995	8.57550348022414	0.019397452265486	3.99969698225842
0.0918980721966364	5.6287655478809	0.0489182325033471	3.16444438882172	0.158349786636178	6.19368164991436	0.0237743667957862	2.00045482520767
0.0617551882471889	8.52668502833694	0.0880633420869708	3.33607007097453	0.088056743417386	8.85024409394535	0.0936298641421329	3.3733509739791
0.066564159032423	9.87058704718947	0.0298417087877169	1.05781716573983	0.107899843423431	10.3467574421994	0.0351769827553869	0.99999962891562
0.0195868905168027	6.22937641106546	0.0920636780047789	1.7731282543391	0.0387693245553488	7.71901952920879	0.106756855670972	2.21934368073082
0.0694117613323033	8.09960187529214	0.0601242805900984	2.45652684662491	0.107612607715096	8.84306463418208	0.045823620944525	1.84631867728714
0.0442216837848537	9.53857771470211	0.0703976033371873	2.70362690649927	0.0542915297422415	9.11673785849471	0.081618165365419	3.00037207969976
0.0255520101892762	5.39298216463067	0.0701624492532574	2.64136833883822	0.0404153018437484	4.86902030498486	0.0804934948627499	2.82110709161206
0.0692199211101979	7.60428305133246	0.0957512130308896	1.73726300336421	0.107112964734983	7.81870221691105	0.0879121857280521	1.76714540954375
0.073890082591679	8.23173372307792	0.0685779620637186	2.79345112573355	0.122826550514983	8.57305213173199	0.0520848816287653	2.17051635206103
0.0965558487875387	7.22147792228498	0.0788230951502919	3.78312460891902	0.159539575616846	7.73518315370194	0.0818875984364915	3.49857773157301
0.0533325639041141	9.57680323044769	0.0895099222217687	3.47793095279485	0.084841871274111	9.66449881492549	0.0877223599141924	3.0001694154672
0.0186748643917963	5.69100044085644	0.0946868683630601	2.52397409360856	0.037505043495034	5.6570884583654	0.0940407614339761	2.23820055075327
0.0948494849749841	6.35060430853628	0.0627038782415912	1.53852071240544	0.165233653254205	6.86026187309226	0.0477310482199218	0.999986983065288
0.0165893771662377	7.7809117117431	0.0570886401413009	3.84952023159713	0.0298322078188625	7.13338355855141	0.0615682974051138	3.29317330897479
0.0358135743415915	8.94093670649454	0.0532569358986802	1.4673944786191	0.05531448968018	9.00056823993467	0.0533500054613207	1.99994222026495
0.0469975050375797	5.24208150221966	0.0116514909709804	1.17333472240716	0.0658327282168133	5.00015647899123	0.00858134957709293	0.176563903247381
0.0297123402520083	5.40850653429516	0.0642526497854851	3.00676685012877	0.0566407606632254	6.47116780844483	0.0608696635711493	3.06754696193751
0.0323349691694602	8.32301208865829	0.0371148545201868	2.47950187977403	0.0512847954776367	8.18813484871858	0.0300100908832069	2.00023356443689
0.0995094264857471	6.84026396134868	0.0971689085615799	1.45123913045973	0.155793301023695	6.83035327139966	0.0769591937620725	1.00028699758974
0.0429923425475136	9.23179737408645	0.0826058108569123	3.41776657290757	0.065059384360431	10.0002097978022	0.0758121224442439	3.54812215890082
0.0930099002830684	8.56815176084638	0.0179920276417397	4.07761635724455	0.127629519563924	8.27167425369539	0.0193665755567139	3.99999369099259
0.0151133929588832	7.39956428180449	0.0333148209005594	3.49038497824222	0.0359543616685582	10.294631845681	0.0330253444909319	2.99969702173765
0.0158316985494457	9.0091849421151	0.0799126071319915	4.87916152738035	0.0329937394503256	10.719872390198	0.0908903154475109	4.72352550230533
0.0998965628934093	5.96352083375677	0.0600240177311935	1.52303375676274	0.158199101781074	6.86843554055765	0.0582143192642054	1.62513505869591
0.0388167688203976	5.14674247358926	0.0587722815992311	4.74108888208866	0.0752270971067677	5.50045904591384	0.0395704610003691	4.14295577832931
0.0604881406622008	9.02496190159582	0.0459425154537894	1.61491197254509	0.087914534539287	9.60911680051234	0.0449004829515906	1.60521260691075
0.0792958914651535	9.37749685370363	0.0277884559519589	1.42700400482863	0.106775959650945	9.62005887588064	0.0312055322432163	1.74466941063882
0.0283926762128249	5.30430541024543	0.0455644574016333	3.22589068580419	0.0402609792610002	5.52404061854303	0.0437217329990887	3.37309050197414
0.0719574416754767	6.94286951911636	0.0407915070909076	3.48861949611455	0.112193413167305	7.34867113557447	0.0294667814215396	3.0001564676576
0.0301410620263778	6.13669195678085	0.0299795572319999	4.90298192389309	0.0449369536759694	6.67399902953911	0.0272946348794327	4.99992661937754
0.0216149232746102	6.46346544614062	0.0998918703058735	3.44757518544793	0.0355608606318778	6.2112049376796	0.106631109989708	3.57969066830199
0.0827851042081602	9.82674384023994	0.0971927946386859	1.69333118293434	0.135149766317159	10.3006244159991	0.104050985714419	1.40108168902922
0.0581137549038976	7.27453428553417	0.0519172583264299	1.57043476030231	0.100376196295951	8.00000255945364	0.0568408759105688	1.50800447092063
0.061418981498573	7.81458378420211	0.074270717764739	4.37483826186508	0.0988469126619911	8.48586437032835	0.0618812107587872	3.99943223431271
0.0301466836221516	6.59730947343633	0.0241106403921731	3.07201600074768	0.0425675082549673	6.37929758176123	0.0224733804495813	3.04577700545144
0.0115430224593729	6.88298913650215	0.0932865988719277	2.79782979935408	0.0297802637081567	7.43694537159625	0.0929612516915548	3.00018185100002
0.0783124598232098	8.91213395283557	0.0682803907128982	2.46135905291885	0.0947757704494527	8.72039709560237	0.0686119705341299	2.66011274232566
0.088476965916343	8.5558813100215	0.073817764557898	4.82179764751345	0.132544824166772	8.80382492537808	0.0569214227836678	5.00019138907544
0.0493866271455772	9.35143974958919	0.069492656190414	2.0110748577863	0.0756420616722846	10.2411343951531	0.0779537225874847	2.00064930439597
0.0412773670209572	8.85428656707518	0.0737947195000015	2.94940929301083	0.0599580306215033	9.00157515018825	0.0864679910039651	3.70323370144122
0.0226158689451404	6.75646723830141	0.048779005613178	4.50849717017263	0.0394532093040524	7.00496705166644	0.0526542566205418	4.07968434359195
0.0727201685658656	8.26030042138882	0.022638924040366	1.89395169075578	0.111229270840332	8.67938674773046	0.0229726395079485	2.00076248784946
0.0499783900333568	8.14808680908754	0.0697425542306155	3.21767588984221	0.0833416063112986	8.80672981165626	0.0685960204890267	3.31216810173829
0.0412501576240175	5.54502332233824	0.0669630011450499	3.756068456918	0.0785060961344965	6.99977163594933	0.0721301257884047	4.31295094510611
0.0932175345043652	5.19525489304215	0.0717736504483037	4.24468619376421	0.1466966944587	5.74554002250559	0.0605530597109362	4.00017211006252
0.0978337458032183	9.21306893578731	0.0622726666438393	3.950294341892	0.161199893920866	9.90704052528927	0.0552930212957186	3.44295432029328
0.0837460316345096	9.59846776444465	0.0920370083814487	1.05573753267527	0.129352292018076	10.0438527991461	0.0891198451511957	0.631768586052329
0.0229117769701406	7.09939945954829	0.039082041408401	2.95867015700787	0.0428931016488586	7.502380041511	0.0441696564736647	2.99977125415468
0.0339317232952453	7.78418849105947	0.0181648888881318	4.33484404534101	0.0567198378366679	9.18668555371285	0.0199415834521284	2.99916837022145
0.0192084488458931	5.65375128993765	0.0599849432893097	4.65637235529721	0.028838387841238	5.06553507550453	0.0844622040948806	5.67224230729016
0.0891410931269638	6.74732284620404	0.0857310040411539	2.87056757323444	0.157967503489522	6.93449973876398	0.0554749090547563	2.00029516153702
0.0762097775842994	5.46232245629653	0.0525865621794947	2.89324548654258	0.117671496519979	5.78774195855032	0.0451045461960128	3.00030796224372
0.0509157822700217	9.81309205410071	0.0130679679824971	4.35045967809856	0.0733596391320706	10.3896970576553	0.015632643360846	4.41398470190659
0.0820017627184279	5.0575501692947	0.0430167415132746	2.29471554514021	0.126616243975704	5.66043298169609	0.0313301009443743	1.13923774195697
0.0831980499415658	5.98889543442056	0.0141075846110471	2.51766343973577	0.133394008527756	6.4169227647822	0.00278964102926406	1.01479844509761
0.0860691559989937	5.38197186891921	0.0881365208583884	1.44329361338168	0.149767395132863	6.14135165180012	0.093716611571421	1.99982648091313
0.0112288428912871	6.80516290361993	0.0543158355355263	2.2782736774534	0.0246672645395123	8.35507310510567	0.0547764293204238	2.00006826696606
0.0212989761307836	7.31118211871944	0.0409672279073857	1.97099253069609	0.0323499309442306	8.00036482946136	0.0420403840106053	1.00041871935428
0.0322057099966332	9.08213018788956	0.0878862708830275	2.89032996445894	0.0457396213470619	8.99989445798822	0.0951320464007155	2.99941441066449
0.0533250426757149	6.77220905316062	0.0121341404644772	1.22731877863407	0.0827830068704043	6.83789043787653	0.00726385816705635	0.434269697873386
0.049025672073476	8.39265813818201	0.0950892561045475	3.64064427092671	0.0760362559977775	8.56106186955212	0.112974499479093	4.00036449185998
0.0852909035189077	8.83866858086549	0.0918475700146519	4.80084322579205	0.12697274139804	9.69259982129159	0.0786280598104451	4.22957009413658
0.0114988574152812	9.18211798765697	0.0197910489095375	1.31020919140428	0.0294610090104422	10.5433888152195	0.020762315679133	0.938219882283639
0.0494799319352023	6.6942878277041	0.0190100853028707	1.45000381115824	0.0863199947427453	6.71083586134556	-999.9	-999.9
0.0515137814404443	7.36587699269876	0.0277812313172035	2.1010622177273	0.0778844503346185	8.21915370034566	0.0333812924430146	2.1066960591492
0.0207108832593076	5.17601573141292	0.0163580806227401	2.14839161559939	0.036365275418733	5.6614720445503	0.00926298140575886	3.9993651580234
0.0393943861150183	8.24636793811806	0.0999850536417216	1.67255654558539	0.0632223446064035	8.1423051426861	0.112397888212222	2.00007169093037
0.0971020246413536	7.30165915796533	0.0364261470432393	1.94026191718876	0.137137509020779	7.75276378487144	0.0236717507379314	1.00729899981733
0.0626452112267725	5.98520468105562	0.0278334443713538	4.3395647732541	0.106505133415734	6.60983139480639	0.0114130705108022	3.00066776350635
0.0665291805751622	7.11131793446839	0.0553548029856756	3.1126832999289	0.104881627002943	7.65746874952918	0.036918351252054	2.27864270172184
0.0751903325505555	7.49696700251661	0.0688048709742725	2.60376462712884	0.109890678935862	7.63202197061841	0.0612675586558422	2.00040226972898
0.0905758832977153	8.61422956571914	0.0738109550159425	1.62560445535928	0.122751011230858	8.84744101221302	0.0742705054793316	1.11415377655356
0.0398906906927005	5.82517792936414	0.0689527431270108	4.17651924770325	0.0642643135521834	6.00027310299389	0.0751393413035668	4.00100922459144
0.0364388090395369	5.10214095469564	0.0926226324262098	1.57094642147422	0.0756134781568112	6.7144878246141	0.100974658987191	1.70353797290948
0.0402246279572137	9.86364719341509	0.0499672094546258	2.76977440342307	0.0523486043116179	9.4367016845004	0.0522465935863045	3.20133376601002
0.0380696414480917	6.79885742487386	0.0995361030870117	1.26807900797576	0.0577328822194429	7.67240151639941	0.0987511671859717	0.949088455592426
0.019737688980531	6.81531496462412	0.0323134373803623	1.872159964405	0.0336519167991015	6.99950360572091	0.0332884945802544	1.99899052958475
0.0389354864088818	9.18343584286049	0.0362509933882393	1.23132094182074	0.0555823669238921	9.00077141066092	0.0334915701845747	1.00045596694539
0.0304409990645945	8.79413406015374	0.0140121017419733	3.92153384443372	0.0555689603991558	9.65345405674941	0.00959618766961949	3.55146517249728
0.053721715991851	7.35849606222473	0.0857280190149322	4.49946668837219	0.0864072491789669	7.87674698556596	0.0859391610091428	4.00001049241145
0.0547173081408255	5.9804668626748	0.0193382761441171	3.41449545882642	0.0825716919690429	6.828642954261	0.0190516233605129	4.0001583963387
0.0827535665221512	9.31762361549772	0.0666254110890441	2.22369402647018	0.11774702024933	9.41336189723006	0.081023252539297	2.00009649362068
0.0111291659064591	6.97663949104026	0.0571176078100689	4.97894291952252	0.0237801190238951	8.36488369450317	0.0612451995895812	5.36160006324915
0.0863537797820754	9.03256442630664	0.0540724678570405	3.31604859419167	0.123847573687407	9.52124385489625	0.0546134664622097	3.05854649992265
0.0953425636934117	7.7155644854065	0.0177232798328623	4.79557153675705	0.116012024344684	7.83438266156089	0.026208552066371	6.53333794957437
0.0593327428144403	9.58217538194731	0.0166210276517086	2.63215070869774	0.0869778298546223	9.54186205289694	0.0126399906020507	2.90696334494831
0.0913286692090333	7.41934916819446	0.079877658598125	1.54880934115499	0.139993333713661	7.7171375247316	0.0781636865017873	1.99984576605654
0.0595807483885437	5.51178656634875	0.016855242208112	4.93108139839023	0.0993086003205847	6.00004931776296	-999.9	-999.9
0.097319382939022	7.49136086320505	0.0557043065340258	3.01110491994768	0.146710568240427	7.7202145111847	0.0473633182992009	2.99927096238696
0.0730180356511846	6.40312752570026	0.0911530891456641	1.6134963305667	0.126867075762279	6.9091557967407	0.0746753810465491	1.22937866510698
0.0701832215371542	5.75439066626132	0.0373415326350369	2.17466503474861	0.108741437365554	5.83445006058372	0.018730308846353	1.00027246044055
0.0441018667002209	6.38763909693807	0.0487995867058635	4.27616607304662	0.0959633009426858	7.00063260005666	0.0266193765388671	3.99915075602214
0.0322227539680898	8.68014336447231	0.0836999458144419	2.18624243978411	0.0587078534734237	9.59984566537787	0.0908971456660101	2.41776317326054
0.0571208818862215	7.93717604945414	0.0261077667050995	3.36465589795262	0.0987492346644283	9.22668223042421	0.0292626586214119	2.99999583612326
0.0163701966009103	9.66021861415356	0.0472551298933104	4.04765500221401	0.0336677589565792	11.0000372525403	0.0499863480648816	4.00000804478694
0.0416639455081895	7.46480894158594	0.0938363683200441	1.70842466503382	0.0669920457291091	7.61428766169614	0.101066426997468	1.5587765138488
0.086484192723874	8.19216361269355	0.0266879003308713	3.16381678730249	0.125383683080614	8.53414027683475	0.0232446972980346	2.00007250819499
0.0143207503017038	6.46958987344988	0.047484072484076	3.71455438062549	0.0289153217692464	8.23354283008537	0.0443784673948849	2.54011222998977
0.0391935114376247	8.084063596325	0.0575950005301274	2.8664084225893	0.0547520416006867	8.75049456459709	0.0723966895486912	2.25924285189051
0.0778017224674113	6.40193804865703	0.0329090327466838	2.80690921097994	0.111128450925557	6.42685692196837	0.019082101250733	2.00013895525077
0.0227966479468159	7.39598210086115	0.0242384769464843	1.01328212674707	0.0349470717677627	7.99993008859721	0.0266915320164253	0.799433215827413
0.0969897139072418	7.83787074731663	0.049871716380585	4.62369191087782	0.14614969114221	7.69625639228696	0.033124285635529	2.9999834218773
0.0838502434594557	9.26096454961225	0.0421850856021047	3.51582076307386	0.126872080905798	9.73623406069473	0.0335943570342912	3.00817692212224
0.0189272906235419	5.00494986306876	0.0646783228521235	1.38488382846117	0.0373559809127355	6.33498253939921	0.0758420011735381	1.0001321099725
0.0752026752592064	5.40051778545603	0.0683537781098858	4.63008385896683	0.109901836048919	5.70392829892806	0.085632483115644	4.69255596840264
0.0329407241987065	5.50994254997931	0.024105226919055	1.97822892758995	0.0500515654914961	5.40359869788791	0.0174416303250386	1.90934700417764
0.0183350056689233	8.7776851747185	0.0586010453524068	1.95869527757168	0.0321466021002588	8.00004438199945	0.0618209410294758	2.19294410469489
0.0519267600728199	6.93268484901637	0.0524484536866658	1.9125696355477	0.0831518957602035	7.54866457417544	0.0605892038664895	2.04429123382949
0.062911965274252	6.48562228889205	0.0592681368021295	1.33751688711345	0.0823965846329797	6.74272848485567	0.0609745084019702	1.19714578640257
0.0715949750947766	8.58708462445065	0.0931937805470079	4.17727224063128	0.114804086312979	8.90394038558228	0.0853698798434334	4.00035301486411
0.0248423302057199	7.41024548304267	0.0815742028015666	3.64769560378045	0.0447212385348608	7.54092764364065	0.0845577217927543	3.51432826230411
0.0739359053457156	5.12275993125513	0.0254780478356406	2.00910941604525	0.123324924374873	5.69791948907659	0.00851856801780474	0.99969116964708
0.0365785458427854	6.89891013433225	0.0711106181028299	3.32895840331912	0.0536475116229649	6.99952988178711	0.0791449017965846	3.55467287409284
0.0929957373603247	7.49632486258633	0.0593897906970233	4.3866101372987	0.13125609823507	7.88472662348473	0.0649066031384564	5.00018146080175
0.0257864545146003	9.17014102684334	0.0967265638685785	1.95528205856681	0.0398647148666138	8.82402645445387	0.10391463024326	1.83583403460053
0.0473186159995385	6.23435636400245	0.0704620339372195	2.87127566058189	0.072625847612559	6.59260467706914	0.0782226894475291	3.11218200586267
0.0849178231228143	9.6901757561136	0.065945923558902	1.23646837286651	0.116739120978316	9.62058679165746	0.0627977675283921	0.50804383527921
0.083628519824706	9.7754767909646	0.0789395230752416	3.3221965059638	0.116457967333368	9.8649857966191	0.0678394884200751	2.99996680088392
0.0895612725894898	8.96470669540577	0.0434863729891367	1.36161149293184	0.141090085337276	9.28796743968325	0.0404132696311984	0.716170720656522
0.0688883264409378	9.97374829719774	0.0175623886147514	3.75697331130505	0.0951358286921914	10.1710429180848	0.0124553108744992	2.5530993534251
0.0688410208653659	6.61190833896399	0.0123340220749378	3.31691388972104	0.136211218795903	7.2837977828752	-999.9	-999.9
0.0699766764813103	7.89154554833658	0.0789245496015064	1.03262133896351	0.0871215585349859	8.25357826456711	0.0882148669055223	0.999112698379407
0.0368123874883168	5.66063233651221	0.0204967476776801	1.60921944770962	0.057528565105066	5.75801755397397	0.0183528272781769	1.00001300777355
0.0627454593335278	8.19043679977767	0.0372984424023889	4.54291483946145	0.100157072744388	8.57047650661886	0.0269782815311443	4.21868486943614
0.0544510162086226	5.4312976077199	0.0627670715679415	1.43182706274092	0.0790306029061947	5.76628824813569	0.073040043478707	1.85884261184119
0.0168269737367518	6.81530914269388	0.0478317758510821	4.66188021469861	0.0309817028631801	6.66751498789097	0.0378513915245286	4.00000984375305
0.0696223812084645	8.73948226682842	0.0749774342845194	3.80278035346419	0.125223345211109	9.76264774430965	0.0715218515584171	3.69967147476481
0.0579811245086603	7.38899309886619	0.0981786660011858	2.50087430421263	0.0830373549441644	6.99990925794364	0.0961888792642277	2.00004776522414
0.0984661834896542	8.4233787690755	0.0380326798115857	3.60521665681154	0.139525156791949	8.85103270827484	0.0389031333276288	2.9998373655966
0.0976442784350365	7.35489416751079	0.0695876742829569	1.25263944081962	0.148202946894235	7.97483059537957	0.0757795931934789	1.9993767797027
0.0995698526944034	7.351107589202	0.0334114082530141	4.49632572568953	0.14697222768391	7.8932979859475	0.0215972988354727	3.99995123080152
0.0599883368914016	7.80858306097798	0.0329016368906014	2.80766726378351	0.0841591247510236	7.99999697149972	0.042979513193251	2.71637744069711
0.036180783319287	6.20704532368109	0.0443825986189768	3.3864316008985	0.053381760797042	6.51224887735602	0.0395317235235087	2.8356288586393
0.0918097083084285	7.82999667455442	0.0348643953050487	1.57199916988611	0.141176089438926	8.52610954146424	0.0364434284620516	1.99947334789286
0.075763223876711	9.01541002560407	0.0268919371231459	3.11536641977727	0.100469073526972	9.43777006063613	0.025885355938501	2.58008666459988
0.0259378423937596	9.60198263404891	0.0330510071408935	4.64445597585291	0.0416891945339226	9.00001270762222	0.0397528234117872	5.00025330075283
0.0865363778243773	6.92066856427118	0.0818568207114004	2.69011444132775	0.155059225873119	8.08153166395154	0.0708080804072275	2.00009289983845
0.0550022818055004	5.55425582220778	0.0845437259809114	1.4593037776649	0.0769631600060305	6.16623371359646	0.0964324406730418	1.20396919556097
0.0879563175677322	8.83956594625488	0.036991716818884	4.86619481164962	0.123375415859629	9.00060440050502	0.0344607255897342	3.99948897294705
0.0339719932479784	7.25811505224556	0.0375713524967432	1.08156064897776	0.053416229013762	7.34149105454319	0.0368521297275716	1.35469028274376
0.0351008523767814	7.8917919693049	0.0725992420734838	2.91502385400236	0.0537054215105588	8.02048015052814	0.0747855802390181	2.63094299587105
0.0223449581651948	7.11144890403375	0.05358862754656	4.67892594914883	0.0387850184026846	6.99929114908208	0.048131534013308	5.36307842010534
0.0311111498251557	6.02541069849394	0.0942572081717663	4.69815866276622	0.0515935175486916	7.31460985507886	0.101982480377449	4.23653309837528
0.020196631916333	7.84138854360208	0.0626456751022488	2.05215043388307	0.0395799405217658	8.24448021899293	0.0668047296521074	1.42982151368026
0.0383220440009609	7.24608362768777	0.0366628599725664	4.05537005327642	0.0668525106622748	8.28692579336817	0.0406119461069258	4.35892424340053
0.0732264883024618	5.79911372158676	0.0203045644471422	4.16449053958058	0.105943774936777	6.15016006347048	0.0102526354849359	2.30808921646183
0.0919663409120403	7.02825007028878	0.0114073334867135	4.80237480159849	0.135085828421533	7.56507194185749	-999.9	-999.9
0.030280285961926	7.08751988131553	0.0783191101718694	3.19892458058894	0.0483345647440107	7.84065217074854	0.0861334296300273	2.99959308401249
0.0409212008444592	9.4485530059319	0.0221447430807166	3.26633467245847	0.060687536945872	9.69810496777047	0.0293580458509251	5.60374683043839
0.0896692467154935	7.90963780134916	0.0499598663835786	3.81995384860784	0.148780499177077	8.43424385757308	0.0402902174643106	2.81800954161488
0.0299804349849001	8.05325513822027	0.0151431276137009	2.46681832335889	0.0615466299152907	10.0000284381547	0.0171799528045737	2.99995244264089
0.098965805163607	6.60932676866651	0.0939246950973757	3.02258941531181	0.165073665310188	7.60510275469631	0.108318654842329	2.9997372252359
0.0957552386913449	9.46152215939946	0.0488510520104319	4.89336461015046	0.123037649304053	9.76051322079442	0.0623220310988463	5.11573702881808
0.07356159419287	6.04121232754551	0.0618391982186586	4.36460132244974	0.10831672135883	6.54414650795768	0.04682212326215	4.00021045001544
0.0715662288339809	9.15848753997125	0.0444403499318287	2.73838680889457	0.0946816286073826	9.3494466726712	0.0427858671920818	3.00025138690918
0.0805826017167419	6.80609931703657	0.0686621276452206	4.30683030653745	0.107955214767078	6.81484189994951	0.0690218940266132	4.00087888008134
0.0546117688738741	9.94375414447859	0.0170396020635963	3.77795491646975	0.0850319424324358	10.594165254928	0.0174260629642588	2.99991004830023
0.0391324931941927	8.76983175170608	0.0407624513912015	2.1181934857741	0.0562938916338873	9.0004897428167	0.0460423641354893	2.00083212372228
0.0523548885760829	6.84914503595792	0.0947700381325558	4.66234654467553	0.0836364510768277	6.79901118563586	0.0835467827076036	4.00041287993749
0.064293574616313	5.19775131251663	0.0553831391199492	2.7131152683869	0.0908773929840932	5.41504463954556	0.0494547947063894	1.84200791183439
0.0490479860198684	7.1059925085865	0.0674043662240729	4.8168097184971	0.075778923032927	7.56259441553969	0.053765162716153	4.69401587351429
0.0403304552473128	5.03867037012242	0.086508160692174	4.42967626452446	0.0610093803714678	5.00007622666077	0.0869226033105683	4.32010422655904
0.0465549882431515	7.04095128807239	0.023941987385042	4.38173649366945	0.0713276141005313	7.52900673211188	0.0206062999561646	3.73305840660861
0.0915914137521759	6.95692835259251	0.0507448755367659	2.59061618801206	0.12926940170447	6.80844191957508	0.0404234787347683	2.00085706520469
0.0663329753512517	8.26828617253341	0.0434938705386594	2.77963400352746	0.0940518730502691	8.46499826018547	0.0452590851070271	2.99998088585134
0.0434253474953584	9.52920213108882	0.0396169130923227	3.7980084810406	0.0609418632160122	9.78867526840429	0.0436858883331554	3.77337494443931
0.0773692170390859	7.52627176232636	0.0414353724964894	4.65128264017403	0.12880795495579	7.71309010034275	0.0292138031371951	4.9999416594505
0.0755555565259419	8.92763770651072	0.0911041198042221	1.63532034493983	0.104422760827026	9.74414139491008	0.100429978736769	1.45077197599023
0.0832074749725871	8.81138491095044	0.0779116809251718	2.86375658772886	0.122977098142495	9.49556309638902	0.0853728496588409	2.99990258470711
0.0815542593202554	5.49638983909972	0.0421501946309581	2.63857425469905	0.133412739503435	5.8395099666043	0.0239275700540377	1.69438373075937
0.0163900149404071	7.04431020189077	0.033803098758217	2.20648754760623	0.0309798961100741	7.59450907833293	0.0338800445565855	1.41279613037071
0.097229313144926	6.63793923566118	0.0171155323204584	1.16678085271269	0.143575926132869	6.93663730184614	0.0131646067891397	1.00015881938007
0.0544917379668914	5.45189022086561	0.0912154287332669	1.28014874830842	0.0966685135622152	5.89934509071778	0.0843945646086782	1.41163711256711
0.0155290228081867	7.68423338071443	0.0254387924913317	2.58812890201807	0.0251871889094013	8.00209902448264	0.0330654649483206	2.71269673906933
0.0355416318960488	9.30601373547688	0.0469938781042583	3.2916072588414	0.054489637085839	9.71856069425933	0.0539231965709074	3.50072046515837
0.0810567668802105	7.40133264567703	0.0820778023381718	2.5075650876388	0.120179130297061	7.77292376463983	0.0865971157373608	2.16559678834324
0.0405002235295251	8.23286211583763	0.0384537035413086	3.72347946465015	0.0642427925992084	8.99938664525513	0.0362503274700631	2.99985822670375
0.073828437528573	8.44560158788227	0.025299963678699	4.21564158611	0.117928971761367	8.71550404969976	0.0221819158109057	3.99992002071298
0.0201327543752268	6.50458926800638	0.0761712235957384	1.02939383964986	0.0337484116196816	7.00001144177239	0.0961574479644138	1.78129602170062
0.0753523080935702	7.28180444682948	0.0870864713587798	2.68721911404282	0.115470343130023	7.72338949040154	0.092571117018838	2.44086544630492
0.0849367685290053	7.72088554454967	0.0111698431149125	1.06993746012449	0.166238319080312	8.76482800121151	-999.9	-999.9
0.0325895573035814	6.47843729821034	0.0162186709232628	2.67722740676254	0.0497437885429898	6.30734971159515	0.00968874607434296	0.479324075805393
0.0998566512879916	7.98576028319076	0.0688132807682268	4.21480691991746	0.152080694375423	9.00086967178402	0.0816606608195344	4.18539365890488
0.0130471697775647	7.05852897604927	0.0265557118295692	4.76539625320584	0.022782975786909	5.92671295643248	0.0245577238987191	4.78216311145336
0.0256185460509732	7.16931162867695	0.0253005873342045	2.57621745858341	0.0487703093298677	8.08305736824375	0.0158560429369916	1.00001364299717
0.0990130854467861	7.46667402214371	0.0679521964979358	4.55393828917295	0.146158035697944	7.82499813423698	0.0600014014710775	4.59031462866527
0.0335823105229065	6.51956649613567	0.0694316187733784	1.60684104636312	0.0510720370066943	6.99959422961545	0.0705412666863467	1.49576584118253
0.0624344654544257	5.23586850147694	0.0497030997299589	4.75482083205134	0.100503588247369	6.00093735334271	0.0315228550725395	3.99971037936146
0.0909669128898531	7.56090773269534	0.0871291099535301	3.17054565716535	0.130283746697871	8.09383987577673	0.0830290773643608	3.08514187993551
0.0711099234106951	7.31326176552102	0.0639812738937326	3.24943342059851	0.107588077971268	7.77269413213849	0.0676470179739603	3.0000007169318
0.0964978152350523	7.79845866491087	0.0615274185151793	1.66272158920765	0.133076504050424	8.26770185704231	0.0511403099963737	1.00000046704623
0.0759169073076919	6.99511934421025	0.04461070348043	3.12689581234008	0.104917685211835	7.39305737255839	0.0487104545056339	3.99997772115576
0.0680360909248702	8.95034248242155	0.0181175366044045	2.02483081910759	0.106183965526294	9.57364762366709	0.0111713725563733	0.00227329855195025
0.0164062930573709	7.15661255759187	0.0277222952852026	3.93265251349658	0.0335725619916492	8.47312182701491	0.0238325535166308	2.99215201151089
0.099010076217819	5.656838970026	0.0374811834399588	4.52342228963971	0.135484813082978	5.75079823114025	0.0278711536517132	4.99939374373997
0.0792086416785605	7.72468485403806	0.0133455608366057	1.91743721067905	0.11585357394973	8.75749852518087	0.013694670270718	2.57560378744318
0.0762674739956856	9.05374673311599	0.0190935918781906	1.88709190860391	0.133520591231473	9.52544947042263	0.0115578496122761	0.00594959623145148
0.0354006216931157	8.09216659865342	0.0157803909294307	4.99632427096367	0.0493255914204173	8.22484818792534	0.0174726579839957	6.34122165091229
0.0204069150076248	5.84320674301125	0.0101071474188939	3.38933338504285	0.0295822277210261	5.62345523941812	0.0127111687842527	6.00050409587716
0.0780426457943395	7.40944134653546	0.0787526383809745	3.07857924420387	0.118271340381532	7.84686440009574	0.0849402784993273	3.00000553908606
0.099292326560244	9.10237982287072	0.0880280082998797	2.56575329974294	0.149646020809503	9.29148923906697	0.0962917403437695	2.5058634633954
0.0209587850654498	9.55765526508912	0.0626268256478943	3.50529252551496	0.0366912367796098	9.59103992255651	0.0776922494252002	3.6208042520014
0.0544958236836828	5.83017569151707	0.0629976617684588	2.00580030865967	0.0851196665568675	6.08195124748711	0.067303744333897	1.9999873116689
0.0553283217665739	6.15576014621183	0.0978046439401805	1.34168461989611	0.0873748011781982	6.58201605212353	0.111857958124882	1.58755213904808
0.0685853610001504	8.70007814955898	0.0982228881050833	2.16981760505587	0.103906809988145	8.45489314947444	0.0976979924282259	2.43270864843285
0.0656851603090763	8.98552651866339	0.0931041045975871	3.7749665863812	0.116817469173125	9.54848873230062	0.0680609737738404	3.11793596006752
0.0373454364854842	6.55271162511781	0.0291758407186717	1.07262887526304	0.0586596908771532	6.64311254722277	0.0250260067324931	0.999470971118948
0.0303343946463428	7.21876736730337	0.0331481001526117	3.13450712803751	0.0494282129498648	7.99999139985456	0.0346222534006581	2.99944917400471
0.0161105653690174	6.95302227977663	0.0909770051832311	4.44165242370218	0.0329577247117113	7.23398213061552	0.0927244252799811	4.65635342314412
0.0494678369327448	7.87264826823957	0.0728043174883351	2.38632210437208	0.0800922769895885	8.56789857381567	0.0666975626064222	1.16337444001829
0.012687388213817	6.19552232907154	0.0579649888211861	1.56676069460809	0.0232995132923449	6.00001934121381	0.0820220913168002	1.9998989420505
0.0316742715192959	9.09760686336085	0.023558559466619	4.15215277764946	0.0554680070916137	9.00022508901329	0.0228853554953076	4.00026163459576
0.0917164483200759	6.22714238590561	0.0876692646672018	1.77280196547508	0.150514453990683	6.7928550137004	0.0726870764509036	2.00051297808384
0.068118339816574	5.09468573960476	0.0546164635778405	1.29181323479861	0.0983733870810515	5.62788910948087	0.0551752901261081	1.69535838894172
0.0754416874912568	7.22201826167293	0.0775574440741912	3.54249650239944	0.12405457821274	8.12631474425997	0.0746807732792172	4.00008878713973
0.0548115326557308	5.36334189004265	0.0168662549601868	4.63819274678826	0.0837209860725032	5.79968122407935	0.0119597330953383	5.36145168983095
0.0417135147633962	6.42327379900962	0.0165441979956813	3.13084838818759	0.0697396321318126	6.34422300070821	0.00843974532273615	1.80842270094487
0.0340540928998962	7.03800697112456	0.0877732731052674	3.72515173535794	0.0525146720587571	8.36152921396106	0.0943438351341098	3.00078010965696
0.0618012495292351	8.04702544235624	0.0131414093798958	2.24037311039865	0.108905791101685	8.80544040987132	-999.9	-999.9
0.0861740998993628	8.85292513179593	0.0258903416036628	4.5870492560789	0.140767616893552	9.1141057272974	0.0160337953367022	3.00015652226408
0.0285652450146154	8.96190728410147	0.0326011253357865	1.70205627940595	0.0423427805849207	8.21865228426803	0.0367083141299947	2.00005122279652
0.0708388807415031	9.43193569080904	0.0289687085314654	1.17334190290421	0.115319306238089	9.85501383743782	0.0378273313103347	0.916791078895824
0.0852687896694988	6.79117626859806	0.0446370416833088	1.86409493070096	0.130960215449976	6.85488834914378	0.0334905568162336	1.74750347623384
0.0669170860014856	5.80199189833365	0.0352287522982806	4.12969632353634	0.0982463323242404	5.8527344345945	0.0313576226330892	3.99945302591486
0.0399820581730455	8.0249907891266	0.0993963891873136	3.71440530382097	0.0563365040393174	8.10912296229941	0.125820658347551	3.81093825834687
0.0646284537343308	9.90185811417177	0.0371504910616204	2.64704263303429	0.103230584728697	10.0757030503281	0.0338375827929121	2.00040543514232
0.0520115243108012	6.61849670461379	0.0109084477229044	2.04406135436147	0.0683420659221973	6.78202245663664	0.00960750928375718	0.406279030392522
0.0107443899894133	5.19304493325762	0.0880961884185672	2.2378532057628	0.0188628492414695	5.00072339143655	0.0953860675537282	2.49746608602246
0.08015990590211	6.69023131602444	0.0680879504303448	1.04912563785911	0.0958854009497364	6.56210486437929	0.0609642688146938	1.03753930818696
0.079365001199767	5.14191436814144	0.0624169386853464	1.24288912955672	0.115080742641289	5.34070191880982	0.0659651247748291	1.55336962098133
0.0917664504377171	7.90691820904613	0.0546065365546383	2.40001096576452	0.141963399185294	7.90264670357979	0.0449885378234413	2.00080738238213
0.0896136401221156	8.0989584105555	0.0810449365992099	4.28660115692765	0.1486089532339	8.6104074776633	0.0739856613810786	3.79511225639912
0.0948087747208774	8.97355291293934	0.0395120360166766	3.50579668208957	0.145364413786601	9.27638884595187	0.0294790157070451	3.0004790019781
0.0170455690356903	7.33436510199681	0.0150374423549511	3.43915257509798	0.0294563794969206	8.00029641598127	0.0161257208962936	3.13846443391988
0.0952126834215596	8.92078073229641	0.0221129046729766	1.4828537274152	0.146981573220053	9.71040247384126	0.0290352763639672	2.11883364442969
0.0529004539758898	9.19134754687548	0.0880506320414133	2.67141415085644	0.0841715524524084	9.47477011950662	0.0870910662070085	2.00052277119339
0.0462425511470065	9.46594880428165	0.0209446747181937	3.31791289988905	0.0688166002828601	9.81456234394097	0.0175344368890335	3.00000614106098
0.0532005647919141	8.32929572672583	0.0150508126011118	1.32073996774852	0.0798632308020345	8.77723459383511	0.0118811213134688	0.999855455310987
0.0821247764513828	9.87581877619959	0.0845461206696928	4.56918176729232	0.115358546884544	10.1460113175134	0.0855220739240421	3.99967314185302
0.0366640200489201	5.46977052930743	0.0740604836447164	1.55616984330118	0.0623215432602179	5.64029432105108	0.0890899564147638	1.63815170750184
0.0652655819966458	9.06748204375617	0.0891557455738075	4.73856861889362	0.0903919592904141	9.26514653614005	0.0878093864410883	4.43229295214277
0.0564404044114053	6.34870852343738	0.0690877764881589	3.84053895436227	0.0859705219416902	6.47209956864814	0.0781099791636361	4.00007200569707
0.0522960851457901	8.62781888921745	0.0718990042200312	1.7261895891279	0.0783717069391505	8.6897852241239	0.0701129246865742	1.90076205617089
0.0404295813315548	7.68556946073659	0.079419698943384	4.18143165577203	0.0688561225660965	8.00035782413086	0.0813851099193927	4.57669825256834
0.095752153522335	5.09404485346749	0.0442082923743874	1.62279756367207	0.131741997527746	5.00075186977703	0.0394912268507148	2.59852435863103
0.0681182908453047	6.8191717157606	0.0772720335866325	3.85745450202376	0.0937809589578221	7.04286337777178	0.0799981102714381	4.00078849384584
0.0314375512977131	7.60115862940438	0.0569194206222892	2.54067201446742	0.0518367601035464	7.17350518475506	0.052307084910616	2.00500818812655
0.0828411135729402	9.14653534535319	0.0706772546819411	4.44380795117468	0.139768310940249	9.79684293137204	0.0584289766437135	4.09882667880013
0.0633932457515039	8.78144809161313	0.0656383827095851	1.91830837260932	0.0855952753789711	9.13729066818338	0.0648102799587255	2.00030338902646
0.0662634626147337	5.81565455766395	0.0384277640236542	4.28366734087467	0.106805468560707	6.00038611994317	0.019436259920688	4.00013905340789
0.060844807154499	6.73812043853104	0.0964295014250092	3.70228700339794	0.100100011928304	6.72070986596982	0.0732908457755678	3.00019676334627
0.0905444230185822	7.96441331156529	0.0835631481045857	4.02109190449119	0.131929208028869	8.10390394191202	0.0753222590703418	4.04267069800332
0.0277621132228524	7.56434979848564	0.0792793555208482	3.02877402957529	0.0467872536408359	7.63190854614635	0.0827624805645226	2.99959226092053
0.0793475651019253	5.45222106855363	0.0157750263647176	2.82139168959111	0.102683080742443	5.76549569443933	0.0108404179520791	1.0000696490314
0.0620816139015369	8.91393770463765	0.0444479530723766	3.96135855372995	0.0865481102227134	9.2183076068139	0.0508809590658013	4.0000630314437
0.0995364529686049	8.77832713653333	0.0904774852655828	2.01684669964015	0.139268616053195	8.82236814601622	0.105768967458907	2.00020094348639
0.0577784665394574	6.06593647971749	0.0965377649152652	1.77990349195898	0.0950705353505454	7.00000253032639	0.0884140599873974	1.45221400783494
0.0334351520473138	7.77560406830162	0.0172593358554877	1.3018301865086	0.0496942773840405	7.53789682747097	0.0215835099900338	0.89114925621033
0.0455524454638362	9.1189302271232	0.0114289647899568	3.55616599600762	0.0729441167345599	9.64936504976035	0.00899372913007899	3.0007225131174
0.0228904628171585	6.08186039375141	0.0810652832291089	4.27840537764132	0.04169106720494	6.38005427316495	0.0887007655066653	4.52887055789763
0.0808760970947333	9.47462354786694	0.0425093530630693	4.2532005039975	0.116856864210892	9.82891436164491	0.0454423313972867	4.00027906356257
0.0678425494278781	6.52349639567547	0.0406744827516377	1.78083427716047	0.105111799937635	6.73831942340519	0.0407082392275154	1.99972151756747
0.0370600160863251	7.67286414396949	0.052968636546284	3.05494996532798	0.0703823286973071	8.58091282339142	0.0487751840693939	3.00000563197453
0.0530632674158551	9.55711849383079	0.0869778187596239	1.68563065305352	0.0747296762781397	9.99989987766112	0.102982313613665	2.00020961459804
0.0923062158958055	7.20757678267546	0.0104686718946323	1.03021763265133	0.131565411889894	7.88923920950742	0.00796286895524023	1.27459399510387
0.0629591165808961	7.70665063057095	0.0841561077605002	2.21808845363557	0.108871728589242	8.19015597959501	0.0686172216120795	2.00068474474565
0.0451961986115202	9.79705311590806	0.0740442772349343	3.79191586840898	0.0591301918552515	9.47866384114542	0.0723210628452355	3.16577720059289
0.0171674804436043	8.84097697795369	0.0811038436088711	1.37224537599832	0.028555905657569	9.00007479163395	0.0882534469666313	1.00001338586567
0.0162236586166546	8.45112161361612	0.0442549970932305	2.12152227107435	0.0278925887952672	9.00025884515136	0.0519954022830155	2.00037161292867
0.049366985433735	9.14439629996195	0.0196384183922783	4.96140316221863	0.0842030052340561	9.74356131410935	0.0136984145673196	4.74716863006581
0.0306300469604321	8.59780570608564	0.0425127819110639	4.77777386736125	0.0488845742305376	8.80977527563441	0.038180330693661	3.95014013179901
0.0289042473374866	6.01391265750863	0.087531097731553	2.716822325252	0.0667962579724893	7.00088356651961	0.0776423348232245	2.32499925639674
0.0331073316233233	8.12487482675351	0.0311455217469484	4.88179518096149	0.0614624338659327	9.67295111400457	0.0347543797859441	4.00048281053395
0.0918011985602789	9.13147386396304	0.0454304435313679	3.23447761684656	0.156042723028414	9.66293601910371	0.0388682454013211	3.38146668519495
0.0578662608354353	9.08069762634113	0.0986222304496914	2.40061495918781	0.0937810679557501	9.77306507948989	0.102087229850148	2.34187769796876
0.0324454105086625	5.98847614484839	0.0941668822267093	2.4145838636905	0.0580024838738452	6.509730861239	0.0896150312908324	2.26866672392812
0.0924846410285682	6.60529598128051	0.0451275268942118	1.22411789186299	0.16038053296175	7.31826270138693	0.0377980359829173	0.611566444686918
0.0325665600644425	6.19766803807579	0.0970471930596978	3.36638245359063	0.0663553113103666	7.5024439795891	0.084750764401169	3.00014979908235
0.0215309459925629	9.43289881222881	0.0643653917266056	1.00008759181947	0.0414331458724211	9.68760396847308	0.0737725362975541	0.604024687576008
0.0446872897259891	6.27704553073272	0.0814062073966488	3.97569954860955	0.0678467899102246	6.12942251528615	0.0936830546905364	4.00023533207723
0.0339700911636464	5.31008511898108	0.0480065054236911	3.62031258456409	0.0613864370583402	5.86690805384671	0.0447884578228904	4.00000586443356
0.0337445863895118	7.27137476904318	0.0414673961442895	2.15685828775167	0.0562896943240764	7.65934784210703	0.0389859560275579	2.15344305121733
0.0829819010896608	6.69361469103023	0.0271782513475046	2.15707723516971	0.131254282299849	7.35593897669744	0.0155855226525073	1.9490431728308
0.0568783597741276	5.86581506417133	0.0471287525026128	4.17342024296522	0.0930877508753272	6.8204149148407	0.0405576449702077	4.05207290272595
0.0640705614676699	5.98928987281397	0.062852140928153	4.18960950430483	0.103678076045327	6.47842630322025	0.0521659589280415	4.72321040648435
0.0130862351460382	8.95612516906112	0.0171256557106972	1.63581169582903	0.0284754142372962	10.9992034377092	0.0192108496841536	0.766299859810636
0.0862107688817196	9.12054801941849	0.0456821799115278	4.63199474476278	0.129832414669388	9.35406022724948	0.0411419949883048	4.37724252041439
0.0483490135194734	7.70073132938705	0.0193211088539101	4.4543338464573	0.0694431391072411	7.74700918748332	0.00989459542158157	3.99996257063193
0.0890673117386177	8.40395250357687	0.0102189528080635	3.62108827754855	0.132300720080783	8.78405241492929	-999.9	-999.9
0.0953872487298213	7.42055126815103	0.075905491092708	4.31804032251239	0.144307989319083	7.90101358396489	0.0862707769380335	4.39835331636954
0.0578763601696119	8.14636891125701	0.0135925392084755	1.57032662816346	0.0888551622245901	8.51162436892172	0.0110542282448575	0.177148581152981
0.0915561083797365	8.78646246506833	0.0175376945012249	3.64874145574868	0.140541989904431	8.90441552560895	0.00902964267357701	3.99983484231115
0.0305950423725881	7.41754250368103	0.0128343935729936	1.77312766388059	0.0594426769426073	7.79427586361962	0.00871130804157607	0.0013835180146978
0.050626347148791	9.59110495983623	0.0183549422561191	3.04916132614017	0.0649852981564	9.72511745961979	0.0208121979003658	1.35188959727737
0.0491950586857274	5.89861838147044	0.0308171680243686	1.03999472782016	0.0698643135925258	6.1637598865105	0.0269268401209046	1.2774745177687
0.0467471944401041	7.29426534380764	0.0344312348938547	2.36469715554267	0.0779627438822586	7.86011923322859	0.0319691964725883	2.03649428472233
0.085898769677151	6.93549542105757	0.0449542129412294	3.92115412652493	0.164908657853394	7.78110145835564	0.0222113736326517	2.00045937947621
0.0295212787506171	6.68803091160953	0.0697418113425374	1.56568228080869	0.0476371279348475	6.99976844772868	0.0765434160783908	2.00011820601989
0.0541546809999272	9.58405942539684	0.0623065638355911	3.80271016247571	0.082065946582565	9.84231973837573	0.0593628538237739	3.09887078665074
0.0675271463533863	5.42623777291737	0.0235591023415327	3.58785624522716	0.111524017774445	5.91003583314445	0.0135710027734134	3.39257115877838
0.0798931512259878	9.35668134945445	0.0505345647432841	3.41995104961097	0.124807710652422	9.70070204358999	0.0406485755579698	3.00026800189326
0.0993345602671616	7.02154766884632	0.0671327321697027	1.94094721507281	0.152435645270989	7.85734885308493	0.0686360773548665	1.99999408706573
0.082377978512086	7.76511427713558	0.0986767650186084	4.16460722219199	0.126298912631159	7.76977086450718	0.0886134150531019	3.99984004224879
0.0213834269484505	9.49405465042219	0.0695630111196078	2.40342043805867	0.0314418293784139	9.00006767000606	0.0758061429390646	2.55047819959129
0.0138911319780163	6.60240857629105	0.0591582807502709	1.75337690766901	0.0282143676007483	6.15972392975903	0.0721109288843151	1.74498320450818
0.0181387344794348	7.74933789740317	0.0759708787593991	3.26331123150885	0.0384018553127301	8.10087228978696	0.0744389640349823	3.00004264846393
0.0937644880730659	9.8613361059688	0.0912888789735734	1.45629912894219	0.133469249197756	9.78526200359688	0.0856995465938611	1.06417474534757
0.0663059195945971	9.63399858446792	0.0154410546505824	2.1848057936877	0.111456944525409	10.8452738110815	0.0135550909092616	1.3914879783238
0.0859232000960037	5.16794079449028	0.0259550887881778	1.32648606505245	0.126208897999523	5.75262119968448	-999.9	-999.9
0.0139351752330549	6.00301747443154	0.0654503946425393	4.64942936226726	0.025771040918326	7.02187490331987	0.0859248747663902	5.17712216465533
0.0873381900950335	6.61878777318634	0.0308165304968134	1.50534437783062	0.136629842488081	7.36458690427919	0.0256773692064092	0.83370642779436
0.0761777683324181	7.79303025919944	0.065767099824734	1.32974280975759	0.118143943722427	7.8327277404301	0.057787468455308	1.06363929961767
0.0472535961936228	7.79123226529919	0.0778062848630361	3.79591182433069	0.0770756664901826	8.78875743775337	0.0737589842101751	3.40010492731494
0.0214780554710887	7.76980686583556	0.0202865711832419	4.72204922884703	0.0316611061648376	7.06444221536874	0.0204191097772379	5.47525372778824
0.0158618954452686	7.48103882768191	0.086158144150395	1.01620608009398	0.0288843953536364	7.21158707330039	0.0914224909367878	1.27963002721564
0.0109733157535084	6.20201055775397	0.0145317673124373	2.0079106669873	0.023523618145957	7.17678721931753	0.0135890502517658	1.97832051079674
0.0761373202223331	8.20520180510357	0.0316248835856095	1.69403119012713	0.120158125038726	8.46363900198867	0.0229104525534476	0.150003876812521
0.0132800017180853	5.09923049830832	0.0310238904622383	4.31402810849249	0.0264118448639657	5.99977399094306	0.0324353597127678	4.00013974293293
0.0196070518437773	7.73648928385228	0.0760363865597174	4.53661122359335	0.0344196251621872	8.2024814470977	0.0806611241053609	4.6194367998666
0.0963216301240027	9.03357509756461	0.0580842287489213	2.47938889171928	0.15008879679257	9.51354910991043	0.0478067073553169	2.45362640378507
0.0496738377935253	6.96876528905705	0.0774777145311236	2.74913895409554	0.0913049181044752	7.44235529341131	0.0861697286585497	2.77299416638095
0.0414909400301985	8.65515863522887	0.0163173059327528	2.90261634904891	0.0672841231987102	8.71062405362914	0.00786955444785855	2.00030475315646
0.0822458731383085	6.25209541292861	0.0266544546512887	4.02044625300914	0.11683023961368	6.28781789566504	0.0138799493126127	3.524730213772
0.0935361751518212	9.10120148211718	0.0865586135885678	2.39299276750535	0.147964496634275	9.85606197565237	0.0955404832081731	2.99919601471062
0.0940090428804979	8.19043769268319	0.0466754552396014	1.08168435934931	0.131308569779895	8.08668538755922	0.0435956522940099	0.13815709053172
0.0645747703686357	6.62465722532943	0.0432343241525814	3.92001130990684	0.0896530602171634	6.71503573586159	0.0431824138824018	3.99999657033685
0.0968311001989059	5.15655287890695	0.098104677349329	2.92772195395082	0.136452621491012	5.00048103098769	0.0911831470320882	2.51956798059712
0.0900772589026019	5.02225327654742	0.0778339898400009	1.93057259265333	0.144261618473114	5.58537237267609	0.0723967802946692	1.89586823655888
0.0369948321208358	9.06830724445172	0.0617883544322103	4.63884789869189	0.060909350653012	9.06333313623468	0.0630573420368898	3.66143118280806
0.0621518722712062	7.25195086211897	0.086030738488771	1.66803053487092	0.0983321205982282	7.54693542528084	0.0845937279290679	1.21083875248237
0.0984062843979336	6.29274258506484	0.0553371951845475	4.02947769500315	0.142447366545869	6.88337295254927	0.0400547257359928	3.00051679380765
0.0400758040393703	5.14147604582831	0.0466817578859627	2.21872673090547	0.0614811109116383	5.26696798237193	0.0592278263569591	2.00010837915343
0.0811901533650234	6.03483291808516	0.0650137819140218	1.46643139608204	0.116449579891554	6.01008498113528	0.0704971231401389	1.00001849729977
0.0762295343796723	8.56521135079674	0.0975355553231202	4.38829053100199	0.106968844885718	8.71247855527237	0.102935828503939	4.57485433265827
0.0785744664864615	9.95513338595629	0.0789316096995026	4.34019775036722	0.140586997901628	10.374856381241	0.0664913338521872	4.30980938427654
0.0603997645783238	6.47467765258625	0.0787363798567094	2.09632691554725	0.0974149016780994	6.68602829236656	0.0667923838773485	1.99956797903602
0.0155616775085218	9.55272888415493	0.0216098664724268	3.88174661062658	0.0238465205279149	8.37125415842931	0.0235055328729608	3.99952993181541
0.0811661891895346	6.14351667463779	0.0304085284098983	2.08022705931216	0.143844331991751	6.83440174567522	-999.9	-999.9
0.0745527350064367	5.13199889101088	0.0552187420451082	3.07802518829703	0.116683156007387	5.80786045692739	0.0323023917905851	2.2920125135356
0.0310681295394898	9.19986524037085	0.0461717654089443	2.23083337116987	0.045336118753131	9.19897178142398	0.0536508911802136	2.19781943484462
0.0547349048568867	8.58796611428261	0.0226717397989705	2.71925766207278	0.0786621648529027	7.99996454091062	0.017417750243586	1.24819549364882
0.0787714775674976	6.45725599606521	0.0412493329704739	4.62521965242922	0.11178724190663	6.75785683681896	0.0401339362224676	5.16967434180801
0.058006727534812	6.77851623622701	0.0315550884837285	2.29966163914651	0.0822906682749732	6.69042264271428	0.0249991694333517	1.1252860969583
0.0476169090741314	8.72387023642659	0.0364871174050495	4.64666468091309	0.0654739377187721	8.72015886377156	0.0347905700289156	4.33848819984116
0.041410755245015	6.95898119942285	0.0458587104827166	2.78852119296789	0.0605531580420648	7.99965095185205	0.0570239347698526	3.40328448157977
0.0152381822932512	7.41115204757079	0.0885332287708297	1.09811967983842	0.0292110484896685	7.19794418841262	0.0945516841053584	1.27518418967912
0.0507328232820146	9.42362229689024	0.0715475224587135	3.14913411531597	0.0708797160963844	10.2717533192676	0.0708489798169231	3.05284066054163
0.0676926151802763	9.62737973663025	0.0121892817993648	1.63779938500375	0.123501569509469	10.749120240828	0.0114121827942286	1.1144121705257
0.0783217182639055	9.4828378665261	0.0418464747769758	2.72455749567598	0.109991910440452	9.46452680272636	0.040912368823423	2.79079247205387
0.0264552801172249	9.15600458043627	0.0372591251577251	4.59418144356459	0.0522388808348502	9.63479274456254	0.0292652563285277	4.30867680345588
0.036711870112922	6.96864675264806	0.0723159819212742	1.06265795323998	0.0616614888719182	8.0005200389623	0.0825569535457072	1.04041421864263
0.057926077072043	8.56435735011473	0.0831994232954457	2.91522911097854	0.102743606311802	9.42029398812218	0.0813258737878758	2.3690939800897
0.08870886067627	9.58637413219549	0.0977505986019969	3.74836568068713	0.133962169217204	9.66268870687002	0.0993399189803373	3.39542398827301
0.0326415408821777	7.37520408933051	0.0658775483514182	4.47546773962677	0.0541944368560842	7.62631851554	0.0619734054228779	4.35085323388785
0.0370931654027663	9.21754446928389	0.0551581672253087	1.37846069037914	0.0548022469017812	9.48169189531306	0.0580358381512834	0.973047635008114
0.0143402213579975	9.04433495597914	0.0952137746405788	4.85831558983773	0.0299213011030515	9.31015799684033	0.0981844182582387	4.82382652772295
0.0241789915435947	6.88831524690613	0.0377193729672581	4.06737438496202	0.033833558720322	7.00055860735868	0.0372833709302735	4.62331780466087
0.0662897369894199	8.64636361948214	0.0869767700997181	1.4847379187122	0.10058354435857	9.25448832410317	0.082072312747973	1.03163482528129
0.0284498714492656	5.14602213050239	0.0833575923857279	2.65941992867738	0.0464791923863465	5.50584649236856	0.0757298645515556	1.99983781684366
0.0474185830820352	7.15188796166331	0.077824032662902	3.63579532876611	0.0757818190237956	7.42549084918935	0.0693957427052736	3.46213785423367
0.0811053148214705	9.72069155308418	0.0126390242762864	1.52771458216012	0.107766950398768	9.88504518425338	0.0121413591794156	0.986402367506884
0.0947691137134097	6.38897260068916	0.0670330493384972	2.8716851240024	0.132372694318483	6.84154894283902	0.0568538779899826	3.00055785463311
0.0709458647551946	6.71723162638955	0.0369566758535802	4.91548389941454	0.118279707795993	7.40252619690595	0.0231716313373897	4.10616111714219
0.0428568757791072	6.33551199687645	0.025842452920042	2.66347721125931	0.0549451293668162	6.50155876197881	0.0287727810564322	2.99984082555582
0.0877616106299683	8.21466968744062	0.0589051604759879	1.77751782815903	0.138791542584335	8.72057448309511	0.0520116486298221	0.999820340680871
0.0983911057352088	8.51952320779674	0.025507442059461	3.02641647588462	0.153925948036268	8.62220026037482	0.0245812576757597	3.45227765067727
0.0590480397385545	5.81400603870861	0.0356669694068842	1.76237583253533	0.0844943005622919	6.38689024641652	0.0375939218833159	1.99997359497966
0.0876699909381568	7.40509956376627	0.048073587261606	1.9612996103242	0.145730894850577	7.89489132963149	0.0384666222329868	1.42612803717426
0.059482992766425	9.58623173646629	0.0341739847720601	2.01857858803123	0.0920729611200215	9.76855816157314	0.0298007068609959	2.00001419623228
0.0673065632022917	6.09135798644274	0.0781252913596109	3.99966874718666	0.113073701348675	6.69894248008521	0.0672928818518006	4.00000846647928
0.0453420300642028	9.31261403718963	0.076927113221027	3.10511194448918	0.0760929085638917	9.58410763181498	0.0784745697368887	2.99995494833347
0.0584929727599956	8.05589275667444	0.0420924781030044	4.97752731945366	0.108166693886034	9.37220314309308	0.0336979438524107	4.00009452741578
0.0516794052487239	9.85813506762497	0.0873978788009845	1.86427305266261	0.0725686091247401	10.0001179383964	0.0961717887082872	1.59325375836931
0.0268483091495	8.34152915282175	0.0885447207372636	2.46902417484671	0.0491294003826164	9.00055004317721	0.0928811995749313	2.46659992464803
0.0165809656330384	5.10591394733638	0.0204618733027019	2.73433883301914	0.0294683246433138	5.78199895165567	0.0141566373308973	1.00003942159193
0.0993487685569562	9.74572554347105	0.0795397192263044	2.29932952206582	0.151699210309056	9.84476336178008	0.0714010282194203	2.00047580436378
0.0231396015617065	5.5217256792821	0.0804815237387083	3.92512338701636	0.0403037441199011	6.000203213308	0.0722938811865302	3.99914610655092
0.0534911367087625	8.83177349925973	0.0537402914837003	2.27064602635801	0.0866743097501542	9.52859321722267	0.0497383417570351	1.99997507312754
0.0575491498433985	9.32143885875121	0.0752621699660085	2.7320778593421	0.075600833878793	9.25264769316018	0.0859423290954643	2.9999338646489
0.0729785205097869	5.37110317498446	0.0790513030253351	2.67206487711519	0.11413106815199	5.25440282825153	0.0606467628782912	2.0378965940487
0.0260701943212189	8.7149738019798	0.0738441237364896	1.03623071219772	0.0416539892144016	9.03537456742959	0.080824708261945	1.71768019729458
0.0147528544883244	9.10173896583728	0.0510477626696229	2.58703327458352	0.0325226507529926	9.00019612247614	0.0580208386927549	2.13464392358723
0.0406266192346811	6.91505808499642	0.048763481490314	4.34113903995603	0.056999938733804	7.12510573086757	0.0589615200201065	5.18962887305614
0.0142582694161683	8.4291956317611	0.09397393561434	1.42147551570088	0.0279424359743477	9.00049294924404	0.109304903508199	1.01663182086475
0.0733029428264126	5.48368335119449	0.097964321479667	3.12581692822278	0.0908983622374968	5.57540214167082	0.10448790849296	3.00001529848698
0.0542933854251169	9.19445916777477	0.0899451559805311	2.63469681795686	0.0671379809755138	9.00001468958164	0.0900597866529902	2.46631717539479
0.0438628239370883	7.97052966197953	0.0685675201192498	4.29579074122012	0.0588948824903484	8.63256412421744	0.0828948312163157	4.1914560664766
0.0427791402488947	5.69109804928303	0.0328702010237612	2.33531076367944	0.0625522705565004	5.57019446715629	0.0363395221188003	2.48180578053517
0.0542677941964939	6.37931010685861	0.0259007406118326	4.39204673934728	0.0761762167967997	6.20197064250934	0.01950390266798	9.00017585540196
0.0146897887135856	6.96600356372073	0.0758373137610033	2.44718965422362	0.0273927269796258	6.72939427571614	0.0819056184232811	3.0000297917743
0.0414360912027769	6.98830638895743	0.0179868329362944	2.89709757827222	0.0728679728114479	7.5273168464517	0.0118215495998357	1.99995490684787
0.0883916629105806	7.25268246605992	0.0304168238537386	3.02876473311335	0.121851879571045	7.66021143554856	0.0324888838297871	3.00045863086708
0.0888585492502898	7.57930141291581	0.0443361066957004	2.40661228075624	0.129627119260943	8.00047466956626	0.0476496372238847	2.6355488503226
0.0352508109947667	9.69328566803597	0.0296598982461728	4.64032222609967	0.0514972744395721	9.36593147570336	0.0276491345215179	4.49571945963481
0.0501058523147367	8.59184617293067	0.015896236395929	1.04823100380599	0.0813578951982071	9.20968111146315	-999.9	-999.9
0.0756415076414123	8.39865522924811	0.0243192600738257	2.37208221200854	0.118046808377291	8.35283184193955	0.0160876386514177	0.999595779171671
0.0659604758839123	6.01385256042704	0.0329568183748052	1.69325321074575	0.109161292609325	6.67860165088554	0.0287156434242697	1.00000587072577
0.0983029392827302	8.43430121894926	0.0102796985977329	1.36052420269698	0.177108115193637	8.71817288146277	-999.9	-999.9
0.0888271589390934	6.87220419640653	0.0766302182059735	3.77155114710331	0.126618927890611	6.82910299903601	0.0750105609372619	3.67989011694191
0.0225644718063995	7.42696253699251	0.0555724023049697	3.81917705666274	0.0364063775269915	7.11322447445996	0.0661307222951461	4.42732052017687
0.0744636462721974	8.01672952715307	0.0406457336619496	3.16800877731293	0.132296039198285	9.00001729691704	0.0330731091590188	2.9999792225306
0.0778895497252233	6.63329825387336	0.0299120480846614	4.52281722426414	0.132901301566859	7.0000053975691	0.00749139314421767	1.14711224149391
0.068771554438863	7.42730030440725	0.0506620370410383	1.04642266593874	0.0934063210630541	7.39818327667754	0.0560712589495568	0.680774423559734
0.0313735150871798	7.41558104171418	0.0155300344200805	4.70129501540214	0.0537364732721369	8.00000674341121	0.00825762973119975	3.51943281232481
0.0705190219730139	5.67133543663658	0.0599918880942278	3.1527524413541	0.11307198870831	6.58608608508944	0.0413750673666989	2.07300579876882
0.0930780998058617	5.27132594026625	0.091777850035578	2.14163510128856	0.140254494894778	5.92120871351018	0.0797899176974436	2.21565111927373
0.0223514024028555	6.8067942885682	0.0980059456755407	4.36753815598786	0.0371921949451659	6.99996525514456	0.107518377662937	4.30849134404581
0.0642711047246121	6.65248310775496	0.0280926039326005	4.46321901213378	0.0951881519768348	6.85538273669086	0.0227295570686679	4.99971847276456
0.0738924372568727	7.53241650993004	0.0240909428149462	1.45796102099121	0.131902587831983	8.67262476288882	-999.9	-999.9
0.0736210172763094	6.58206371124834	0.035482484891545	1.41943973861635	0.112266474715399	6.72183711242288	0.018521128246588	0.999949577612497
0.0516173987998627	7.32251229695976	0.0581939993891865	3.95953356847167	0.0964138816379051	8.00040427572743	0.0562716135590677	4.00016297190409
0.0527190016349778	7.25680759875104	0.0830582585511729	3.13122914079577	0.0863259129463473	7.9999489043901	0.0766305715665975	3.00033418943095
0.0597417422849685	5.97357935854234	0.0936569233401679	2.76108846347779	0.0968866937735351	6.55148551294355	0.11926458169233	2.8229891714182
0.043916367974598	8.74364346382208	0.0221292219124734	4.27587720379233	0.0751206978688094	9.66592014163223	0.0116184686172334	3.00001491835007
0.072273694507312	7.58756855851971	0.0524398661963642	1.99484764691442	0.119530509974962	8.34054093599918	0.0420169536099999	1.90112886845813
0.0258323276019655	9.81486317235976	0.0687647805409506	3.03954998590052	0.0329990126478919	9.32327919386603	0.0908453771685634	3.35709776968528
0.0903965882072225	9.45220642723143	0.0596509489021264	4.83603750541806	0.129311334566591	9.89625557468039	0.049663200294284	4.68542655362088
0.0109832912031561	7.40810955525376	0.0717085511190817	3.01957001816481	0.0295784589913973	10.4571567561881	0.0940587675356286	3.67329098360822
0.0960098685673438	9.25162301864475	0.0298618168476969	4.69572144933045	0.145490090381398	9.61568488763514	0.0215620430744647	4.97886211759571
0.0833577981824055	6.82440507458523	0.0973874675249681	3.8022294761613	0.125791752914273	7.04586172097439	0.0806249102117198	3.59840057229086
0.0516404765681364	8.19334554020315	0.0630602676491253	3.64987415634096	0.084456176484882	8.19948264919487	0.0532007059159365	4.00034327549592
0.0729683583322912	7.03171969158575	0.0359661506488919	2.98492365889251	0.109549913768861	7.01914098282387	0.030985343502428	2.95185644205675
0.0998278217948973	6.93563119391911	0.0999323638249189	3.26912711095065	0.135524268630953	6.81229356867509	0.107088389941049	3.28831285285413
0.0620735570066609	5.21543710841797	0.0280550898239017	3.83771563135087	0.0929616105997885	5.54896920062241	0.0224837915673789	6.50142649816274
0.0897109230677597	8.38076525251381	0.0393659208365716	1.17570568434894	0.121233602719274	8.51768276265142	-999.9	-999.9
0.0846133123734035	6.90226587001234	0.061691103798803	4.13045799266547	0.135118627754637	7.00037487631664	0.0365963937276004	3.15103376180536
0.0985551233612932	8.63759138272144	0.0300217324122787	3.25487181171775	0.135105505821985	8.87605359352599	0.0305689933992705	3.00012522916803
0.0532394329761155	6.68317155214027	0.0697716690856032	3.94893494527787	0.0803366330584762	6.89936204643985	0.0739217539728889	4.15681213700959
0.0722038328112103	5.8476584800519	0.0612147480249405	2.0376692507416	0.115251451017015	6.28120781858493	0.043223253976823	2.00016023825012
0.0129067737795413	6.68589103035629	0.0769694088911638	4.12791282776743	0.0274149508535445	8.05176865048954	0.0830390180613606	4.00012293004191
0.0539144355384633	7.79241152922623	0.0996545733883977	3.73043262120336	0.0727132069765074	7.75695791582052	0.116149605182492	3.85411138860269
0.0865756213082932	8.29515793244354	0.0576423252583481	1.94056738261133	0.13355467515726	8.73679535596186	0.0420788978037827	1.00052818477107
0.0469689078489319	6.2983489362523	0.0391966312448494	1.99078648537397	0.0765840602627086	6.99935496655431	0.0469776792543639	2.26524027074558
0.0495891668461263	7.55781091982499	0.0323909284314141	1.06999190058559	0.0735413459889822	7.48735348239153	-999.9	-999.9
0.0340870186709799	8.78084355033934	0.0575184994447045	4.40086331404746	0.0520520020578787	8.99949755642681	0.0589254841072567	4.44537623856858
0.0303580613899976	8.26011973200366	0.054963518185541	3.73877109214664	0.0555880229599341	8.13945117694482	0.0528125425648662	3.76340081149148
0.039293516993057	9.49640114209615	0.0289222647831775	4.93639406282455	0.0584366836262021	9.5849561182218	0.025156920981728	5.0438322890752
0.0332173067820258	6.2000270257704	0.0267535393708386	1.93360018264502	0.0587104315431892	6.99920439367936	0.0273771430143843	2.51709856662145
0.0369858949584886	5.10882809059694	0.0131801938498393	2.86056759394705	0.0562315554050124	5.15209483156787	0.0115689074356052	5.00022768083319
0.0441817741282284	9.66432856861502	0.0390764251141809	1.16738355066627	0.0619492837639895	9.68759768902729	0.043601843880224	1.00010935876835
0.0581700183660723	7.09219602053054	0.0835392322507687	2.27117536589503	0.0814190440550637	7.00024819838579	0.0844969433491353	2.30172888144617
0.030966745831538	5.2648449211847	0.0727759957290255	4.21275472547859	0.056257963423756	6.00024484380136	0.0692834487618524	4.00007608881023
0.0458049990586005	8.48498121020384	0.0602449880423956	2.21688479557633	0.071155122276247	9.00001498045031	0.0663522254142591	2.50250099349979
0.0996422612946481	7.11687950999476	0.0726077173091471	1.47772498801351	0.151118956824957	7.85862327097771	0.0611013189565884	1.0748442897706
0.0780797569220886	8.45610440708697	0.0651329607586376	3.11172479391098	0.107349749985986	9.00340311879328	0.0669854204603353	3.00014476391732
0.0780091349035501	8.15082348883152	0.057681514469441	2.51888818480074	0.11164098483607	8.46474882579978	0.0575916256932493	2.40263088558706
0.0559773939894512	9.53391811461188	0.0262901439261623	1.17728901468217	0.0781581099492714	9.00014195364015	0.0268770644769086	0.93888976055773
0.0142636889452115	5.22667604149319	0.0609639997663908	1.46242752019316	0.0358451032030453	5.59720703664485	0.0586701386602566	1.00059689490819
0.0122177377529442	9.03611593646929	0.024566307910718	4.54721564706415	0.0278765852934634	9.27587618530967	0.0262818584601222	3.99997895825504
0.0655730942217633	7.36025326768868	0.0339496902399696	4.89629133045673	0.0943483485699445	7.35906831398095	0.032045350684899	5.23099716899374
0.0826174956280738	5.59908521245234	0.0398884176462889	1.46961862873286	0.120085874847579	5.88674771104909	0.0329724722985132	1.21202121196663
0.0989492702670395	8.49594112718478	0.0267068087100051	1.05134482029825	0.147721347410297	8.87622912646306	-999.9	-999.9
0.0607428062451072	9.38883329741657	0.027816886571236	2.60954627580941	0.102713572314338	9.90982638994728	0.0344072256811232	3.00028129628289
0.0494845489179716	6.81323240394704	0.0587403616146185	1.73843496106565	0.0803889918252929	6.80783879951691	0.0558897916044598	1.72696411991388
0.0472489798604511	9.87579586100765	0.0861501235491596	2.10175862815231	0.0725941482787333	10.6875084773808	0.0910493921471593	2.5678832494267
0.0802288691001013	8.44118577195331	0.0552334635588341	1.19047094509006	0.108882817426582	8.76646095552621	0.0551844419670332	1.00000266331147
0.0891083265701309	5.28311544680037	0.0630046990676783	2.34233407210559	0.12812563565747	5.69230129328329	0.0585375547845092	2.24493868778502
0.0488271361566149	7.56788270547986	0.0897484462079592	3.20341910235584	0.0757285730587461	8.00046014315804	0.0812655959455245	3.00038815067332
0.0547283250209875	9.32217249064706	0.0785692979535088	2.25873700063676	0.0834557129597291	9.00014662861409	0.0810159768296516	2.47526737644594
0.073369137942791	7.37017984502017	0.0304541755630635	3.22727153077722	0.110196177472364	7.46244111080531	0.0211351697449329	3.00085873737788
0.0515857463027351	5.77808562666178	0.0887299578008242	1.23839263617992	0.0770542138244375	6.24039884117776	0.0842274038921164	1.7493414436872
0.0746076862188056	6.65007429779507	0.0695209245570004	4.59697476495057	0.105087265368748	6.41010048548765	0.0541009124904464	4.34232492686666
0.0393955499422736	6.50136861018836	0.0941778530273587	3.65130502264947	0.0638138233298145	6.73452668968775	0.0977771428325011	3.63301351828621
0.0520534791098908	7.1830402163323	0.0883061320427805	4.46600277163088	0.0872179145845618	7.68579570275833	0.0969494018371536	4.41036128206604
0.0896405079145916	9.37467233277857	0.0537658368214034	4.76911237929016	0.126024793391583	10.0006959123981	0.0656694776395291	4.99999464114073
0.0692089874832891	6.2516620720271	0.0534019096731208	1.37197521328926	0.0981460385834395	6.27794682820685	0.0586751775548826	2.67128952939526
0.0513665077346377	8.79048532107845	0.0645563970692456	1.90752734523267	0.0705336317251564	8.79924043471785	0.0723525952773789	1.99962792292949
0.0571961855120026	9.3291048402898	0.0528712691110559	1.05628751870245	0.0842966611364167	9.47760889609071	0.0597195996217121	1.07195733961225
0.0979654548806138	8.68981142295524	0.0799858270795085	2.76257604639977	0.135615869781389	8.84498952046032	0.0985508126551057	2.99925515723842
0.0831119756540284	7.3301759082824	0.0528607616829686	2.39160976279527	0.12396353714581	7.863285868047	0.0537302262458816	1.69691381869606
0.0349917791108601	6.47820141515695	0.0324211380048655	2.24866773094982	0.0684660075599932	7.79498299661589	0.0199742526836943	0.966355291050797
0.090818727966398	9.5852788479533	0.0602791166584939	1.3398974686861	0.129703077614801	9.68537770951354	0.0640754038002926	0.999947323442609
0.0304921657638624	5.525962022366	0.0666247167531401	4.71206774376333	0.0570398616900246	5.7761842228771	0.0599715854934152	5.00000034005037
0.0184770325757563	9.86046612961218	0.076420991611667	1.33270456828177	0.0331267170801198	10.4681593721634	0.0848674161094368	1.00078481653576
0.0889395515434444	9.437464523362	0.0277347138081677	3.19627205654979	0.140712520137202	9.78792882271242	0.0182211356194885	2.9979409671384
0.0477802354027517	5.18046870362014	0.0457054243120365	3.09509730990976	0.0888966949913285	5.72455368077849	0.0252779467936603	1.94872040010048
0.0194542651926167	7.33253559330478	0.0335524995508604	2.76709965988994	0.0392049042900764	7.4829516085407	0.0299215862234883	1.99978398753941
0.0124080150434747	5.94678449328057	0.0185879646753892	3.33042265474796	0.0250378104009686	7.03881390093714	0.016094917853503	3.00013936737633
0.0620925335306674	8.55963603360578	0.0170170333283022	1.44820124004036	0.0912155912476578	7.9996607353428	-999.9	-999.9
0.0206697308178991	6.62234366172925	0.08406919662375	2.95813905261457	0.0356080913180752	6.21738151846414	0.0918814220740897	2.98779262928894
0.0582628253335133	7.14106044499204	0.027767336636316	3.35187893919647	0.090290124265671	7.37380977626388	0.0205255992566299	2.52424520619398
0.0359780434379354	6.26755908248015	0.0379736903030425	4.93483924400061	0.0613794552808862	7.00701030987471	0.0419398085236517	4.3830811432963
0.0443219247250818	6.53685779776424	0.0266549340332858	1.33649546373636	0.0664095022669096	7.05638372226913	-999.9	-999.9
0.0702990590408444	7.31777020846494	0.0768873088411055	4.82462343946099	0.0952846113932843	7.48999243150099	0.0917247468303741	5.6022487994355
0.0349205623543821	5.65002918825485	0.0950878318515606	1.81740924995393	0.0534251329479428	5.35908896297073	0.0970419436887206	1.99996353586492
0.0256646660482511	5.99742440856062	0.0657839391939342	4.78275707829744	0.0453663501289828	7.0003627591235	0.0722842909207353	4.68513288426379
0.0192929266532883	7.31690998421982	0.0874300740263425	2.59310989174992	0.028974417062712	6.89451482791317	0.0840392120097721	2.45916376965306
0.0500212231720798	6.30792804644443	0.0806245337589644	1.49039620440453	0.0731055211453368	6.04396902703473	0.0786591189298337	1.77166719795914
0.0929375379299745	9.08736451994628	0.0164085187250748	4.41898284479976	0.144098609991358	9.23597820407868	0.0042817098331039	3.99898802351098
0.073121504818555	6.73612969345413	0.0509170775045641	3.75993816182017	0.113331463719752	6.76628958338318	0.0449083072865095	4.04381679188306
0.0980353944026865	7.71795125096105	0.0513786132144742	4.50083462055773	0.130308177642631	8.14297446542392	0.0484622234638079	4.00900662224602
0.0876362666441128	7.75802559917793	0.0703075814666227	2.02140467707068	0.116655672671636	8.10403546232932	0.0800372600144068	2.82762258546457
0.0558781470591202	7.8817382606212	0.0352913651568815	1.39050841797143	0.0872745871427134	7.87197981915946	0.0347757050090969	1.15113389813458
0.0346124600642361	5.99194238893688	0.0159957164269872	2.97667480632663	0.0518460283680189	5.68356077544015	0.00827139614923732	3.42174656692146
0.0527862088661641	9.91500512463972	0.0253607404185459	2.63630115333945	0.0788935577964247	10.6737844347407	0.031003565648437	2.000030125171
0.0757040230184794	8.12025048886426	0.0209544325526804	2.02156515140086	0.129787284770844	8.44476558440117	0.0124594346572354	2.02423982443411
0.0211691481410526	5.65774965332821	0.0762193094426766	2.41012991312891	0.0352772413607912	5.01045965689882	0.0824980362399208	2.00060018825652
0.0262423985730857	8.68451144779101	0.0418726977915503	4.41914131771773	0.0449438174549	9.62218276768776	0.0598898365795222	5.01570526127934
0.0830488590220921	7.08676588255912	0.0590433821035549	4.85808987636119	0.120737294079155	7.33074300026628	0.0448294099177609	4.27452602634279
0.0430533150886186	9.39411713625304	0.0430107665574178	2.66188785713166	0.08462853269767	10.6215250997281	0.0391998331943658	1.67524910505378
0.0812553837453015	5.6044581765309	0.050714149302803	1.59086024295539	0.110028060591789	5.73893668560012	0.0443972767047116	2.00008806914798
0.0929562575486489	5.39104038267396	0.025004655609373	1.12095444835722	0.142121422982723	5.76366406237461	-999.9	-999.9
0.0841882637166418	5.56789114838466	0.0911738398880698	4.69066990818828	0.138775664188113	5.65860408845567	0.0903889193245789	5.00078550223017
0.0628731020144187	8.88464322313666	0.0249309823056683	2.61662396322936	0.0885728939521497	8.82971683417511	0.0189200471172371	1.84282782242267
0.0310056838579476	7.27433582185768	0.0685860863071866	3.69356395211071	0.0494461941240353	8.03899566570992	0.078324509626492	3.9990754650983
0.094927953586448	8.62554219434969	0.0798427064809948	2.99052713625133	0.151695390810585	8.89683469887121	0.0640726296627063	3.00034580704021
0.0653694794373587	6.54772259411402	0.0299683980899863	2.69335300195962	0.0954886956800164	6.83817593106313	0.0199017886100036	3.04554659244992
0.0698982445406728	9.63797409553081	0.0701203535753302	3.53380813635886	0.0962455513251276	9.87581055623096	0.0780699556997596	3.63554060140544
0.0903769338596612	7.9214155045338	0.0475901442114264	2.02366220485419	0.129275915685911	7.85832365263127	0.0455484843600607	2.00000368854807
0.0356620282121003	7.95982438838109	0.0733516045310535	1.32989012915641	0.0511798603213221	8.58574133577603	0.0809007088195743	1.43750968386457
0.018367949356325	9.72618533531204	0.0921241132868454	3.97843364346772	0.0369779662646404	10.0001272380969	0.0998113508598611	4.59933011978548
0.0168825163133442	6.633602718357	0.0204290563496761	2.73789825197309	0.0330565990245353	7.00045577322291	0.0133193258201174	2.03615773443739
0.0430191912711598	5.92743446934037	0.0368408909882419	1.36153610236943	0.0724607675796217	6.6603839284664	0.0393863246410863	1.4890893010896
0.086160037140362	7.95221179490909	0.033427423115354	2.61337093543261	0.113847494515134	7.87187849337643	0.0293185167513665	2.74651715191618
0.0748397265514359	8.8945735397283	0.0722134874016047	3.68562270794064	0.0961937103298307	8.80460839347221	0.0809153650426856	4.00000129473335
0.0909683325747028	7.62395255733281	0.0858958101738244	2.36933389492333	0.136975032243669	8.13831285815014	0.0862197930065884	2.34525802809382
0.0340495199011639	7.30834935675375	0.049321883271914	3.52154232468456	0.0468033624809262	7.00031481996465	0.0506646066954312	4.00049931529716
0.0656536330585368	6.63053319323808	0.0697230694908649	2.19006372243166	0.103920755320268	7.48088982820623	0.069990171395516	2.00003443166831
0.0506147446669638	7.96479927492328	0.0158534255740233	4.57918828725815	0.0649475142039525	7.97585636442165	0.0177347065807901	5.60044329511955
0.0176963004772551	6.71670688781887	0.0575500341760926	4.76836643740535	0.0392131418939471	9.00035490191164	0.0572024261259049	4.68812394473437
0.0308677739114501	6.45056824781932	0.0415413432009518	2.21153053827584	0.0506816635709909	6.52049068069789	0.0409459562393813	2.42156084579589
0.0586711029335856	6.84459505602717	0.0128948609158397	2.75163773540407	0.109122723646602	7.8678551512753	0.00707761169694176	0.976429899672003
0.0916683941986412	9.26916738506407	0.0409446383221075	2.19993592333049	0.118616455253356	9.50521707794107	0.0498354909883314	2.00026553199027
0.0333192853117362	7.38045884529129	0.0625780070340261	3.41400469560176	0.0616446081836771	7.80301739909679	0.0510619951015121	3.22931880664015
0.0914353676722385	7.07002266892232	0.0379821534478106	1.61489996965975	0.143185562208136	7.78621417848441	0.030199618461545	1.00000274143465
0.0876164363813587	6.81613099644892	0.0439303373172879	4.69930437486619	0.139688598170678	6.91152237666366	0.0139181103266907	3.1682939957929
0.0657485196599737	9.45057414122857	0.0327737388759851	3.42885980848223	0.0988005505782205	10.2924214113132	0.0242127850208496	2.29537845789468
0.0133393448172137	6.43599939066917	0.0805039919121191	1.29038330726326	0.0246817029648511	6.91402241115464	0.0825302523077761	1.36709309318673
0.0818086455762386	9.27094510290772	0.0633050744165666	2.54272959660739	0.1364926469199	9.41904817646461	0.0611113724235829	2.07463925396648
0.0115397411957383	8.3347416925244	0.0831170888035558	4.59722669795156	0.0265817900536651	9.0700543272947	0.101623701096244	4.74213790087976
0.0932235426525585	9.62409193627536	0.0477487672236748	1.3440281637013	0.1339557875303	9.82425491002612	0.0470901248560478	1.0001274479032
0.0701706138136797	7.6950816437602	0.0327025914588012	2.89060280378908	0.106889962030681	8.20412935373955	0.0369556754211146	2.95309542465337
0.0246230813278817	8.35998203488998	0.0469642969430424	2.46166375465691	0.0423806778605742	6.99977844576825	0.0466646049967361	2.73243235572283
0.0453077402850613	7.1513783512637	0.0328475466254167	3.4080471592024	0.0698555612105047	7.33039659766266	0.0225414259231177	3.03742556633721
0.0946414174721576	8.25698500149883	0.056397985087242	4.91569205932319	0.164348716779684	8.70407324584828	0.0226956922115713	4.84664480657668
0.0759197294944897	9.63173747994006	0.010923651154153	2.14541656058282	0.105983466114075	10.4034783843828	0.0166955310903479	3.41925519146579
0.0969901192560792	5.62625503633171	0.0782352452073246	1.05989263392985	0.152398080049438	5.84163348566961	0.0632714347326698	0.806782418221111
0.0778378696553409	7.15780325932428	0.0876700818398967	3.69266945868731	0.143272153518656	8.5139957763477	0.0745546167022083	3.0006247652061
0.0210960750444792	7.1881741436664	0.0948980248905718	4.23327796440572	0.0466384697519353	7.99995074939061	0.10589324010458	4.49743914237145
0.0913613723148592	8.61768028931692	0.0639619214413688	3.95527636446059	0.125486684045005	8.70952665790631	0.0615235988878933	5.0003510279287
0.0146810111217201	9.99355376814492	0.0819461908889935	1.68597660306841	0.0247915991405842	9.42164711955205	0.101734894927358	1.9998699507751
0.0330070105730556	5.69022239651531	0.041579820222687	3.33316993620247	0.0562100335263384	5.63271785308678	0.042908306566545	3.00001434982222
0.0381483386340551	6.51697857654653	0.0750980702391826	4.43780761025846	0.0587033537472584	6.68068011539472	0.0756736227840749	4.14494931080544
0.0296990950638428	6.94624652271159	0.0448539041494951	4.80707381479442	0.0631533696092799	7.36371161956971	0.0311553695149937	3.98492280721922
0.0217151570064016	8.31995697226375	0.0176013401779346	4.05523491464555	0.0391938513002297	9.0426618293664	0.0179704175628895	3.99970474166478
0.019786774662789	5.61331621254794	0.0159214065177366	4.64416519645602	0.037394506892087	5.75370325083958	0.00845888974527745	3.00033454832619
0.0517181523772888	6.14480712334625	0.0584096190077253	4.46890215668827	0.0880992598258081	7.00017478572008	0.0445502133190243	3.71754452567154
0.0240204259264283	6.17113029467873	0.0941839041747153	2.33237219974399	0.0378526330471808	4.93572180450984	0.0966902943727299	2.51680147159417
0.063575495085679	5.140727708349	0.01511084997328	4.29611458070576	0.0928185386005456	5.6907761112063	0.0113236097743157	3.63746097045413
0.0819258697819896	5.91390930931084	0.0137869613291696	1.56511724367738	0.113951516726446	6.42285161167475	0.00955576912101194	1.00068280602928
0.0222132558561862	7.02178958104923	0.0635013261809945	2.78931681066751	0.0399510880575343	7.38111836919549	0.069316608461432	2.58502076175746
0.0352624026848935	6.172034596093	0.0520615823357366	1.33305927086622	0.0676532422964011	6.80470478062182	0.0447909863963038	0.501702786867074
0.0471964179095812	7.02889228356071	0.0142975490260869	4.16114620491862	0.0726313439338683	7.84731245777734	0.0109252610941253	2.99958357303161
0.0441795338131487	6.0648862272501	0.0191265829862095	1.34088643454015	0.0692702196462102	6.05174018359187	0.014485827401151	0.998666956602525
0.0784935482637957	7.31702820863575	0.0387331170286052	4.44709908869117	0.109573905101028	7.48870973821038	0.0297597855146597	3.99959519437039
0.099434124159161	7.00350994011387	0.0936571693071164	3.5219347262755	0.133678945730605	7.0007186606544	0.126177728534361	3.52172230200916
0.022251677326858	8.31191594712436	0.0619501496804878	2.44645191635936	0.0342664778023693	8.23690459293313	0.0706719377940909	2.32091762017197
0.0740648188069463	8.6480953998398	0.0915347857191227	1.22158164903522	0.099977688771168	9.00050924862707	0.0994867690366441	1.27172502042086
0.0776461585145444	6.02586881374009	0.0987555346032605	1.25308196619153	0.105288316643684	6.0000421821131	0.0995841432965159	1.49038939800316
0.0485836476949044	9.52093746280298	0.0249532916839235	2.95579713024199	0.0743073613529645	9.50868113894036	0.0216249168279217	1.60093903027573
0.0343475276767276	6.51192567311227	0.0499153356160969	1.50507748778909	0.0623953844709905	7.39586644376803	0.0537331006159474	1.26988911023568
0.0301196474162862	7.0989358657971	0.0945897756656632	2.58069373760372	0.0506859752203433	7.99993689725073	0.109996186455424	2.85530478222092
0.0482959634275176	7.84140604431741	0.07372222666163	3.14138062763959	0.0838220708276527	7.85441336337553	0.0738485246925734	3.49274050398032
0.0839749528933317	7.82783407019451	0.0591191688831896	2.9265420883894	0.118422777386117	8.5585965647401	0.0599119193815407	2.99950129158265
0.0123241820768453	8.09054383542389	0.0193860997213051	1.69575556367636	0.0244307237125134	9.03781240756321	0.0216664690664301	1.81958984973393
0.0453911454603076	6.95672539295629	0.0491125612496398	2.24910628516227	0.0704201756442399	7.7100206843586	0.0573377678917852	2.4969848192651
0.0620791446766816	7.21044604899362	0.0248275976488367	1.11183513700962	0.100436737506845	7.7316914061628	-999.9	-999.9
0.0804671941418201	9.15827908436768	0.0919193310081027	4.32490578852594	0.109396572660514	9.44064488111598	0.103982538036777	4.66623143662743
0.0276078607863747	6.0202489583753	0.0424314412195236	3.66919387876987	0.0487835234779227	6.73900555993806	0.0394393961302398	3.6330135836028
0.0375603241752833	5.42051550117321	0.041239381597843	1.24451606348157	0.0614117625084211	5.68859105347639	0.0502532222162085	1.33771665435714
0.0328770276228897	5.23535499582067	0.0904707454401068	3.21291231084615	0.0551846065969832	6.67243898069089	0.103322177618033	3.56149589011518
0.0692728766123764	7.49460188555531	0.0212333309301175	2.43824413884431	0.112253499131808	7.90607573287021	0.00767842287249687	1.15177619100404
0.065417290860787	8.10841277707368	0.0997191737848334	3.36870538070798	0.111713967497426	8.86894842552155	0.100808525367618	3.29933479582103
0.03668550362112	6.45188486319967	0.0114267255016603	3.07068340107799	0.0671653868755777	6.9992218281082	0.0041952354664936	1.17635830884775
0.0839017947413959	8.33279929473065	0.0152852421742864	3.33286283630878	0.116719231378241	8.76938718351528	0.0125762296384622	3.00012748744362
0.0692325274087489	6.4224250940606	0.0908323918306269	4.96029085945338	0.100964255773294	6.16735294766775	0.0980544787314752	5.10698485977358
0.0643493698025122	5.67664514761418	0.061556374176871	2.94088483508676	0.12102935138822	6.80135448375263	0.0473655120908878	2.38773196180657
0.0579622772545554	6.86112901312299	0.0906460700859316	2.00369068887085	0.106892991678074	7.0005220921496	0.0719022807450701	1.9999192686736
0.0960954993474297	8.20318562560715	0.0948517358722165	4.6861191932112	0.151224401033822	8.80012669795219	0.0819572369817162	4.60885440364418
0.0658084649778903	9.36063967063092	0.0670959539711475	4.39491882920265	0.0929168577515616	9.55229993985685	0.0691426485639371	4.57796660563944
0.0324479440436699	6.32110250531696	0.09095801736461	3.48189558647573	0.0575766527316541	6.07620645724119	0.10966311060198	4.00006677818245
0.0441679116338492	8.95091387676075	0.0318124781851657	3.74086860660464	0.071962359843743	9.20035071466226	0.0301997249985199	3.87406866999095
0.0410496459668502	6.81171052739955	0.0993538592429832	4.71586572192609	0.0729070070230771	7.69128574042182	0.0810306531629121	4.30498555421824
0.0407808194099925	7.44816657388583	0.0996492325444706	1.05403228197247	0.0681627928421949	6.99957291696433	0.121493569037094	1.42527507921156
0.0427095255255699	7.01649333932437	0.0682523507112637	2.55036932136863	0.0702519530257133	7.54763702564096	0.071483861322295	2.00031309313741
0.0535798131162301	8.8071180076804	0.0442714693769813	4.35274380072951	0.0772031655037791	9.28224736284897	0.0425441271718929	4.25274537409189
0.0305655283923261	8.14575775526464	0.0166601450718008	1.54695694707334	0.0515034584250605	8.71626736234265	0.0177579514621831	0.999967752254595
0.0115817881119438	8.77418207121082	0.0867300367937423	4.75838002283126	0.0242691311863431	8.30060559351461	0.0911874954248109	4.80229528704248
0.0114002531464212	6.17938962765038	0.0487193577899598	2.35051247291267	0.0243947451666887	7.00395118307422	0.0490282449643675	2.00055709419619
0.0133807183732279	5.8475132798776	0.0723231672449037	3.0285420846194	0.0318701892117346	6.99981451242969	0.0836187458092102	3.24713951129839
0.0396791530400515	6.6769276780542	0.0362151755462401	3.5351027995348	0.0708310903233564	7.4115617685391	0.0226862187433853	3.18831602127291
0.0155282841739245	7.28397610597312	0.03110090801958	3.85903429333121	0.0314004913970829	7.63689476846801	0.0328313988143315	3.00016388415459
0.080293053125497	9.66873821802437	0.0964020429598168	4.60904801078141	0.104977513833997	9.81347685362517	0.115212641961328	5.00064658945372
0.0407491150917485	6.25926326611079	0.0552147674304433	1.31412689201534	0.0650282527139801	6.62060418920845	0.0567339705235194	1.00008498543198
0.0627200287440792	8.52317660814151	0.0399464985565282	2.02158396784216	0.102454205932117	8.77821104891805	0.0417490415931563	2.00070351723062
0.0253073473810218	8.36874537169933	0.0864761115214787	1.98033528961241	0.0402302579099611	8.74938994564641	0.0965252233489724	1.99999073902643
0.0588122859084979	5.90019930503331	0.0680423578433692	1.09091847669333	0.0888803197692294	6.38534671352667	0.0646307674118228	1.00040443015842
0.0155286821885966	8.29067482263781	0.0410672378214076	1.09421168267727	0.0282909236947884	8.00085010252515	0.0522342583577638	1.10125445463304
0.0810499028558843	5.01412401208654	0.0282750964048319	3.05635350942612	0.119837715587566	5.56748421407654	0.0185902486023304	3.05338633186508
0.0688364033168182	8.59509887523018	0.089433510529343	1.10332418326288	0.105852806844765	9.00007292881419	0.117497298357329	2.00029719082457
0.0721566698118113	7.61800333857536	0.0737941658124328	2.98440589103848	0.107710430319497	8.18534507082261	0.0801203246472174	3.29759894119863
0.0720748373749666	6.33257047156803	0.0235032307542861	2.25406266562641	0.112525685816149	6.78589076834737	0.00885592581757754	1.00017282387037
0.0105604129564017	7.37394966068678	0.0417578834667802	3.51048528216779	0.0195533379760299	7.74504737092542	0.0472607851840756	3.00027961203979
0.0451372931734659	8.9544442249462	0.093828296023421	3.39763414859772	0.0793437262736326	9.74021861553821	0.0972025367094937	3.51058507495739
0.0911442295159213	8.17372922669165	0.0489128598710522	1.12587984651327	0.14175849158109	8.71996228387342	0.0425736485767983	0.972219317436796
0.0509700890607201	8.86425643693656	0.0637211577268317	4.22032209392637	0.0878555433677851	9.64122101934078	0.063311182466163	3.19705584673524
0.0548266638768837	9.02451738482341	0.0396196039975621	4.72554932814091	0.0868552317485325	9.38596218127215	0.0403260645200096	4.99995576103933
0.0257091999379918	6.46249819663353	0.0341680430714041	4.63614336308092	0.0405696115316895	7.07968576278594	0.0315569120937088	4.00002025903254
0.0205928970547393	8.08528498397209	0.0204151990730315	1.35830296389759	0.0389886723722465	9.87324161534449	0.0273031921109971	1.71169284493558
0.0124162204866298	8.81469904328696	0.0576433065906167	3.77955296915025	0.0203239967722576	9.97328626620146	0.0672250276680803	3.9245175351043
0.0863352954853326	6.58138212398626	0.0576478627207689	1.00164125766605	0.146087664823861	7.29336970439036	0.056418921103063	0.999960980024139
0.0270939916372299	8.81344339693896	0.0297752525331453	1.9897121116519	0.0509974940985629	9.1727561452183	0.0218012453049057	1.12591938297377
0.051585214282386	5.58736906619743	0.0196380119537935	3.37086770776659	0.0820301912945111	5.00051332839595	0.00422284550945304	3.00005522710598
0.0459548921929672	7.651864803629	0.054130183190573	1.01201085373759	0.06418933295385	8.00077073099195	0.0496750167000824	0.999838508311197
0.0538303120969795	6.53884214814752	0.0168446692544967	2.5549130635336	0.073575927297672	6.54691583582271	0.0137380060086998	2.68771763262485
0.063429374541156	6.2714941019658	0.0987030561151914	3.79036421794444	0.0944045773666394	6.79129001790817	0.115495144425332	3.77704009467819
0.0276563557120971	6.61627902532928	0.0434828371461481	1.7102833269164	0.0417924677525403	6.17058934274253	0.0418151213217625	1.48385316817106
0.0618467035633512	8.87240684474818	0.0269409842696041	2.21228863950819	0.105339414894971	9.76324040689444	0.0281988367985108	2.5752617690356
0.0294773505581543	5.30249248957261	0.03269858708838	2.83181368745863	0.0491918004839102	5.3710987557722	0.0376917300801958	2.97096903367112
0.0442618090868928	6.82765046251006	0.0487006009765901	3.24022342078388	0.0749326414105077	6.85804224356918	0.0445858482725346	2.99969276443828
0.0834432407049462	8.01248738309368	0.0441608737059869	1.10744646843523	0.129841695529255	9.16153150721303	0.0585039838150632	1.00043033391995
0.0495049823005684	8.22425100603141	0.0220307311764918	1.54933124314994	0.0736268465511463	8.00005253913288	0.0159450087991782	0.999789786095219
0.0981676310370676	5.14009032980539	0.0443205316737294	2.2361348066479	0.16891661931407	5.83824476365801	0.0316238404434819	1.00014620085517
