# Supplementary material for: Analyzing pathogen suppressiveness in bioassays with natural soils using integrative maximum likelihood methods in R
Source: PeerJ. 2016 Nov 3;4:e2615. doi: 10.7717/peerj.2615 (PMC5101589; doi:10.7717/peerj.2615)
Supplement: Supplemental Information 1 — The folder “data” containsthe data to reproduce Figs. 4, 6, and 7: “data scenario01.csv” to “data scenario06.csv”, “real.data.1.csv” and “real.data.2.csv”. The folder “script” contains the script files “scenario01.r” to “scenario06.r” thatallow for reproducing the data shown in Figs. 4 & 6. The folder “script” contains the scriptfiles “figure07.r” & “figure08.r” allowing to reproduce the statistics shown in Figs. 7 & 8. The folder “source” contains the R-source files “infections.models.r” and “infection.nll.r” that are required to run the script files. [file peerj-04-2615-s001.zip › MainSources/data/real.data.1.csv]

treatment	timeseries	time.days	number.infected	total.number
control	1	0	0	9
control	1	2	0	9
control	1	4	0	9
control	1	6	1	9
control	1	10	4	9
treatment	2	0	0	8
treatment	2	2	0	8
treatment	2	4	4	8
treatment	2	6	8	8
treatment	2	10	8	8
treatment	3	0	0	8
treatment	3	2	0	8
treatment	3	4	5	8
treatment	3	6	7	8
treatment	3	10	8	8
treatment	4	0	0	8
treatment	4	2	0	8
treatment	4	4	2	8
treatment	4	6	6	8
treatment	4	10	8	8
