# Supplementary material for: Analyzing pathogen suppressiveness in bioassays with natural soils using integrative maximum likelihood methods in R
Source: PeerJ. 2016 Nov 3;4:e2615. doi: 10.7717/peerj.2615 (PMC5101589; doi:10.7717/peerj.2615)
Supplement: Supplemental Information 1 — The folder “data” containsthe data to reproduce Figs. 4, 6, and 7: “data scenario01.csv” to “data scenario06.csv”, “real.data.1.csv” and “real.data.2.csv”. The folder “script” contains the script files “scenario01.r” to “scenario06.r” thatallow for reproducing the data shown in Figs. 4 & 6. The folder “script” contains the scriptfiles “figure07.r” & “figure08.r” allowing to reproduce the statistics shown in Figs. 7 & 8. The folder “source” contains the R-source files “infections.models.r” and “infection.nll.r” that are required to run the script files. [file peerj-04-2615-s001.zip › MainSources/source/infection.models.r]

mon.inf.lag.1p = function(t, x, parms){ 
	with(as.list(parms),{ 
		if (t < t0) { dI = 0
		} else { dI = r * (Imax - x[1]) }
		return(list(dI))
	})
}

mon.inf.lag.2p = function(t, x, parms){ 
	with(as.list(parms),{ 
		if (t < t0p) {dIp = 0
		} else { dIp = rp * (Imax - (x[1]+x[2])) }
		if (t < t0c) {dIc = 0
		} else { dIc = rc * (Imax - (x[1]+x[2])) }
		return(list(c(dIp,dIc))) 
	}) 
}
