# Supplementary material for: Analyzing pathogen suppressiveness in bioassays with natural soils using integrative maximum likelihood methods in R
Source: PeerJ. 2016 Nov 3;4:e2615. doi: 10.7717/peerj.2615 (PMC5101589; doi:10.7717/peerj.2615)
Supplement: Supplemental Information 3 [file peerj-04-2615-s003.zip]

Archive with 10 entries (6 files):
- ManualSources/
- ManualSources/data/
- ManualSources/data/sample.data.csv
- ManualSources/data/sample.data2.csv
- ManualSources/script/
- ManualSources/script/infection.frontend1.r
- ManualSources/script/infection.frontend2.r
- ManualSources/source/
- ManualSources/source/infection.models.r
- ManualSources/source/infection.nll.r
