# Supplementary material for: Analyzing pathogen suppressiveness in bioassays with natural soils using integrative maximum likelihood methods in R
Source: PeerJ. 2016 Nov 3;4:e2615. doi: 10.7717/peerj.2615 (PMC5101589; doi:10.7717/peerj.2615)
Supplement: Supplemental Information 3 [file peerj-04-2615-s003.zip › ManualSources/data/sample.data.csv]

treatment	time.days	number.infected
control	1	0
control	2	0
control	3	1
control	4	1
control	5	3
control	6	3
control	7	2
control	8	3
control	9	1
control	10	2
control	11	2
control	12	4
control	13	3
control	14	1
control	15	2
control	16	3
control	17	4
control	18	5
control	19	4
control	20	5
treatment	1	0
treatment	2	0
treatment	3	0
treatment	4	2
treatment	5	1
treatment	6	2
treatment	7	3
treatment	8	6
treatment	9	4
treatment	10	5
treatment	11	9
treatment	12	7
treatment	13	9
treatment	14	8
treatment	15	10
treatment	16	9
treatment	17	10
treatment	18	10
treatment	19	9
treatment	20	9
