# Supplementary material for: Analyzing pathogen suppressiveness in bioassays with natural soils using integrative maximum likelihood methods in R
Source: PeerJ. 2016 Nov 3;4:e2615. doi: 10.7717/peerj.2615 (PMC5101589; doi:10.7717/peerj.2615)
Supplement: Supplemental Information 3 [file peerj-04-2615-s003.zip › ManualSources/data/sample.data2.csv]

treatment	time.days	number.infected	total.number
control	2	0	10
control	4	0	11
control	6	0	10
control	8	0	11
control	10	1	11
control	12	2	9
control	14	0	9
control	16	2	10
control	18	0	10
control	20	0	10
control	22	1	11
control	24	2	9
control	26	2	11
control	28	2	10
control	30	1	11
control	32	3	11
control	34	0	9
control	36	2	10
control	38	0	11
control	40	3	11
treatment	2	0	9
treatment	4	0	11
treatment	6	0	9
treatment	8	0	9
treatment	10	7	11
treatment	12	9	9
treatment	14	9	10
treatment	16	11	11
treatment	18	9	9
treatment	20	11	11
treatment	22	9	9
treatment	24	9	9
treatment	26	9	9
treatment	28	11	11
treatment	30	9	9
treatment	32	10	10
treatment	34	10	10
treatment	36	11	11
treatment	38	10	10
treatment	40	10	10
